# Supplementary material for: Chemical and Genetic Modulation of Complex I of the Electron Transport Chain Enhances the Biotherapeutic Protein Production Capacity of CHO Cells
Source: Cells. 2023 Nov 20;12(22):2661. doi: 10.3390/cells12222661 (PMC10670226; doi:10.3390/cells12222661)
Supplement: Supplementary file 1 [file cells-12-02661-s001.zip]

Archive with 10 entries (10 files):
- Supplemental Figure 1.png
- Supplemental Figure 2.png
- Supplemental Figure 3.png
- Supplemental Figure 4.png
- Supplemental Figure 5.png
- Supplemental Figure 6.png
- Supplemental Figure 7.png
- Supplemental Table 1.xlsx
- Supplemental Table 2.xlsx
- Supplemental Table 3.xlsx
