# Supplementary material for: Chemical and Genetic Modulation of Complex I of the Electron Transport Chain Enhances the Biotherapeutic Protein Production Capacity of CHO Cells
Source: Cells. 2023 Nov 20;12(22):2661. doi: 10.3390/cells12222661 (PMC10670226; doi:10.3390/cells12222661)
Supplement: Supplementary file 1 [file cells-12-02661-s001.zip › Supplemental Table 1.xlsx]

## Sheet: Sup. Table 1- Static Titer FC
RackNo	RackPos	Name	30uM IgG-B Fold Change	3uM IgG-B Fold Change	30uM Fc-B Fold Change	3uM Fc-B Fold Change	30uM Fc-A Fold Change	3uM Fc-A Fold Change	30uM IgG-A Fold Change	3uM IgG-A Fold Change
01	A02	DL-alpha-Methyl-p-tyrosine	0.962857	1.15612	0.965116	1	1.09275	1.07563	1.58701	1.03204
01	A03	6-Methoxy-1,2,3,4-tetrahydro-9H-pyrido[3,4b] indole	0.914286	0.970464	0.94186	1.02874	1.03188	1.10084	1.46172	0.994941
01	A04	Acetamide	1.27429	0.869198	0.976744	1.05172	1.09565	1.11765	1.51276	0.991568
01	A05	Amantadine hydrochloride	1.14857	0.827004	0.924419	1.06322	1.09855	1.08403	1.44316	1.02192
01	A06	GABA	1.12	0.995781	0.936047	1.03448	1.03333	1.0084	1.5174	1.00843
01	A07	Gabaculine hydrochloride	1.24	1.12236	0.936047	1.04598	1.04783	1.0084	1.38283	0.98145
01	A08	O-(Carboxymethyl)hydroxylamine hemihydrochloride	1.12571	1.07173	0.953488	1.05747	1.0029	1.06723	1.4478	0.974705
01	A09	Ezatiostat	0.817143	0.860759	0.0455988	1.04023	0.784058	1.04202	0.288631	0.994941
01	A10	N-Acetylprocainamide hydrochloride	1.13429	1.25316	0.976744	1.05747	1.14203	1.04202	1.41067	1.02867
01	A11	Actinonin	1.15143	1.08439	0.936047	1.08046	1.05507	1.04202	1.55452	1.04216
01	B02	N-Phenylanthranilic acid	0.982857	1.05063	0.912791	0.95977	0.907246	0.94958	1.34107	0.836425
01	B03	GSK-650394	0.1762	0.0602532	0.159302	0.0885057	0.122304	0.426891	0.180046	0.103204
01	B04	Eptifibatide acetate	0.825714	0.751055	0.959302	1	0.918841	0.957983	1.26682	0.822934
01	B05	Aminophylline ethylenediamine	0.948571	0.759494	0.872093	1.00575	0.873913	0.915966	1.09977	0.82968
01	B06	3'-Azido-3'-deoxythymidine	0.877143	1.1308	0.825581	0.913793	0.844928	0.89916	1.19722	0.789207
01	B07	YM 976	0.974286	1.14768	0.767442	0.971264	0.662319	0.857143	1.03944	0.762226
01	B08	5-(N,N-Dimethyl)amiloride hydrochloride	0.9	0.936709	0.755814	1.01724	0.855072	0.907563	1.23898	0.863406
01	B09	(±)-2-Amino-5-phosphonopentanoic acid	0.842857	0.780591	0.953488	1.01149	0.942029	0.932773	1.2529	0.82968
01	B10	Sodium Taurocholate hydrate	0.911429	0.907173	0.976744	1.02299	0.905797	0.932773	1.24362	0.819562
01	B11	Tienilic acid	0.891429	0.763713	0.994186	1.05172	0.933333	0.94958	1.35499	0.839798
01	C02	Atreleuton	0.517143	0.881857	0.425	0.91954	0.398551	0.94958	0.24594	0.772344
01	C03	TMB-8 hydrochloride	0.465714	0.78481	0.115116	0.913793	0.705797	0.882353	0.188863	0.728499
01	C04	L-azetidine-2-carboxylic acid	0.997143	0.721519	0.912791	0.948276	0.856522	0.890756	1.18329	0.711636
01	C05	GNF-5	0.120971	0.818565	0.0510058	0.982759	0.12442	1.03361	0.663573	0.6914
01	C06	Acetyl-beta-methylcholine chloride	0.945714	0.949367	0.959302	0.965517	0.836232	0.890756	1.21578	0.708263
01	C07	KY-05009	0.665714	0.624473	0.947674	1.02299	0.737681	0.780672	1.03016	0.51602
01	C08	Azathioprine	1.20571	1.16878	0.27093	0.931034	0.424638	0.857143	0.236195	0.785835
01	C09	L-732,138	0.774286	0.873418	0.872093	0.982759	0.84058	0.890756	1.08121	0.694772
01	C10	Amifostine	0.78	0.654008	0.982558	1	0.857971	0.89916	1.17401	0.711636
01	C11	Atropine methyl bromide	0.857143	0.670886	0.976744	1.02299	0.878261	0.92437	1.2297	0.748735
01	D02	5-Aminovaleric acid hydrochloride	0.931429	1.03797	0.94186	0.913793	0.84058	0.907563	1.40603	0.802698
01	D03	4-Aminopyridine	1.03143	0.822785	0.953488	0.925287	0.875362	0.915966	1.33179	0.752108
01	D04	p-Aminoclonidine hydrochloride	0.837143	0.71308	0.936047	0.977011	0.871014	0.89916	1.30858	0.755481
01	D05	Aminopterin	0.148257	0	0.0674419	0.0483046	0.149275	0.151261	0.148492	0.0957841
01	D06	5-azacytidine	0.802857	1.12658	0.244767	0.83908	0.857971	0.890756	1.03016	0.748735
01	D07	9-Amino-1,2,3,4-tetrahydroacridine hydrochloride	0.917143	1.12236	0.854651	0.931034	0.797101	0.890756	1.23434	0.748735
01	D08	Acyclovir	0.717143	1.03797	0.947674	0.954023	0.8	0.907563	1.30858	0.728499
01	D09	Acetylsalicylic acid	0.751429	0.839662	0.953488	0.965517	0.92029	0.89916	1.26682	0.745363
01	D10	Acetazolamide	0.794286	1.02532	0.959302	0.982759	0.843478	0.89916	1.36427	0.735245
01	D11	Indinavir sulfate salt hydrate	0.945714	0.78481	0.918605	1.04023	0.930435	0.932773	1.34571	0.735245
01	E02	(±)-Nipecotic acid	0.888571	1.12658	0.936047	0.902299	0.802899	0.89916	1.32251	0.762226
01	E03	Atropine sulfate	0.817143	0.957806	0.918605	0.913793	0.824638		1.14153	0.731872
01	E04	Salirasib	0.0649143	0.7173	0.732558	0.867816	0.100739	0.941176	0.686775	0.667791
01	E05	N-Acetyl-5-hydroxytryptamine	0.78	0.704641	0.912791	0.942529	0.85942	0.865546	1.12761	0.681282
01	E06	5-(N-Ethyl-N-isopropyl)amiloride	0.305714	0.983122	0.301163	0.954023	0.250725	0.840336	0.110441	0.731872
01	E07	10058-F4	0.140086	0.818565	0.0440698	0.873563	0.153623	0.781513	0.116937	0.580101
01	E08	Rivastigmine tartrate	0.751429	0.725738	0.906977	0.95977	0.797101	0.890756	1.14153	0.715008
01	E09	Aconitine	0.625714	0.877637	0.953488	0.965517	0.872464	0.840336	1.14617	0.711636
01	E10	Arecoline hydrobromide	0.748571	0.848101	0.924419	0.982759	0.818841	0.87395	1.13225	0.762226
01	E11	Aminoguanidine hemisulfate	0.765714	0.818565	0.965116	1.00575	0.862319	0.915966	1.21578	0.758853
01	F02	Azelaic acid	0.942857	1.18143	0.80814	0.91954	0.888406	0.907563	1.24826	0.748735
01	F03	Atropine methyl nitrate	0.78	0.818565	0.930233	0.942529	0.863768	0.890756	1.22506	0.711636
01	F04	(±)-Norepinephrine (+)bitartrate	0.98	0.894515	0.924419	0.965517	0.988406	0.915966	1.2065	0.701518
01	F05	Aurintricarboxylic acid	0.674286	0.776371	0.982558	0.91954	0.792754	0.941176	1.10441	0.721754
01	F06	3-Aminopropionitrile fumarate	0.891429	0.725738	0.947674	0.965517	0.856522	0.882353	1.18794	0.70489
01	F07	1-Aminobenzotriazole	0.817143	0.831224	0.930233	0.95977	0.882609	0.882353	1.16473	0.688027
01	F08	Sandoz 58-035	0.917143	0.835443	0.936047	0.982759	0.888406	0.882353	1.08585	0.647555
01	F09	Acetylthiocholine chloride	0.894286	0.92827	0.936047	0.988506	0.868116	0.92437	1.15081	0.684654
01	F10	SirReal2	0.848571	0.886076	0.843023	0.982759	0.776812	0.848739	1.00696	0.596965
01	F11	Agmatine sulfate	0.822857	0.835443	0.825581	0.982759	0.802899	0.92437	1.04872	0.674536
01	G02	Tryptamine hydrochloride	0.994286	1.00422	0.901163	0.896552	0.846377	0.957983	1.21578	0.802698
01	G03	Arcaine sulfate	0.868571	0.797468	0.912791	0.95977	0.828986	0.94958	1.14617	0.795953
01	G04	4-Amino-1,8-naphthalimide	0.931429	0.751055	0.901163	0.942529	0.827536	0.89916	1.22042	0.795953
01	G05	(±)-2-Amino-4-phosphonobutyric acid	0.78	0.704641	0.924419	0.994253	0.872464	0.94958	1.19258	0.772344
01	G06	Apigenin	0.1164	0.864979	0.040657	0.896552	0.502899	0.92437	0.103016	0.812816
01	G07	UNC0379 trifluoroacetate salt	0.691429	0.675105	0.825581	1	0.771014	0.941176	0.0969838	0.799325
01	G08	(±)-2-Amino-3-phosphonopropionic acid	0.817143	0.776371	0.953488	0.988506	0.897101	0.92437	1.2297	0.762226
01	G09	TNP	0.668571	0.835443	0.767442	0.977011	0.902899	0.907563	1.17865	0.785835
01	G10	Arbidol hydrochloride	0.505714	1.06329	0.0335	0.982759	0.324638	0.890756	0.111369	0.688027
01	G11	4-Aminobenzamidine dihydrochloride	0.88	0.565401	0.918605	1.01724	0.895652	0.94958	1.29466	0.802698
01	H02	5-Fluoroindole-2-carboxylic acid	0.942857	0.962025	0.976744	1.01724	1.01014	1.05042	1.67053	0.984823
01	H03	1-Aminocyclopropanecarboxylic acid hydrochloride	0.902857	0.835443	0.953488	1.03448	1.04638	1.06723	1.69838	0.96796
01	H04	Reserpine	0.974286	1.01266	0.930233	1.06897	1.03333	1.09244	1.61021	0.924115
01	H05	MCC-555	0.922857	0.85654	0.0433314	0.954023	0.126739	1.04202	0.110441	0.849916
01	H06	(+)-Butaclamol hydrochloride	0.305714	1.00844	0.0399709	1.09195	0.12858	0.991597	0.461253	0.863406
01	H07	Apomorphine hydrochloride hemihydrate	0.223114	0.852321	0.394186	1.08621	0.604348	1.05042	0.798144	0.924115
01	H08	L-Arginine	1.02571	0.810127	1.01163	1.08621	1.05507	1.04202	1.67981	0.920742
01	H09	2-(2-Aminoethyl)isothiourea dihydrobromide	0.394286	0.886076	0.297093	1.05747	0.323188	1.0084	0.649652	0.907251
01	H10	Kyotorphin acetate salt	0.945714	0.759494	1.01744	1.10345	1.08406	1.06723	1.7355	0.93086
01	H11	3-Aminopropylphosphonic acid	0.908571	0.995781	1.04651	1.07471	1.17681	1.10084	1.74014	0.98145
02	A02	N-Acetyl-L-Cysteine	1.12571	1.17722	0.889535	0.988506	1.00725	0.941176	1.56845	0.98145
02	A03	6-Aminohexanoic acid	0.94	1.1519	0.947674	1.00575	1.06667	0.966387	1.47564	0.954469
02	A04	Altretamine	1.08571	1.35021	0.912791	1.01149	0.976812	0.983193	1.53132	0.957841
02	A05	Adenosine 3',5'-cyclic monophosphate	0.937143	1.46414	0.97093	1.01724	1.12029	1.0084	1.37819	0.971332
02	A06	(±)-AMT hydrochloride	0.3	1.32911	0.0437849	0.931034	0.282609	0.941176	0.136891	0.93086
02	A07	Gardiquimod	0.825714	1.10127	0.80814	1.02299	0.868116	0.991597	0.946636	0.961214
02	A08	1-Allyl-3,7-dimethyl-8-p-sulfophenylxanthine	1.09714	1.37553	0.924419	1.05172	1.0029	0.991597	1.48492	0.998314
02	A09	Acetohexamide	0.942857	1.18987	0.906977	1.05747	1.00725	0.983193	1.41531	0.954469
02	A10	Sertaconazole nitrate	0.129	0.379367	0.041186	0.0454885	0.116681	0.158824	0.382367	0.0873524
02	A11	2,3-Butanedione monoxime	1.34571	1.11392	0.959302	1.06897	1.01304	1.04202	1.51276	1.0118
02	B02	L-2-aminoadipic acid	1.19714	1.06751	0.860465	0.925287	0.856522	0.915966	1.2761	0.768971
02	B03	OBAA	0.111429	0.924051	0.0511802	0.91954	0.102029	0.810084	0.29652	0.721754
02	B04	KT185	0.631429	0.919831	0.0988372	0.87931	0.573913	0.890756	0.213921	0.650927
02	B05	L(-)-Norepinephrine bitartrate	1.02	1.14346	0.918605	0.977011	0.973913	0.932773	1.22506	0.745363
02	B06	Paroxetine hydrochloride hemihydrate (MW = 374.83)	0.1206	1.07595	0.039657	0.91954	0.0991159	0.814286	0.05058	0.674536
02	B07	VU0420373	0.674286	1.01688	0.041436	0.988506	0.827536	0.932773	1.01624	0.745363
02	B08	trans-(±)-ACPD	0.96	1.08017	0.924419	1.00575	0.866667	0.941176	1.26682	0.738617
02	B09	SKF-89145 hydrobromide	0.244429	1.12236	0.247674	0.971264	0.47971	0.915966	1.02088	0.765599
02	B10	CCG-50014	0.159086	0.924051	0.633721	1.02874	0.7	0.941176	0.524362	0.745363
02	B11	SB 222200	0.288571	0.881857	0.127326	1.04598	0.292754	0.92437	0.157773	0.650927
02	C02	Rabeprazole sodium	0.942857	1.04219	0.813953	0.833333	0.773913	0.79916	1.03016	0.644182
02	C03	Allopurinol	0.785714	1.00422	0.906977	0.954023	0.811594	0.882353	1.15081	0.718381
02	C04	Aminoguanidine hydrochloride	0.72	0.898734	0.918605	0.942529	0.886957	0.890756	1.14617	0.748735
02	C05	5-(N,N-hexamethylene)amiloride	0.72	0.907173	0.0489593	0.936782	0.128681	0.848739	0.0515081	0.74199
02	C06	Antozoline hydrochloride	0.76	1.14768	0.813953	0.95977	0.810145	0.865546	0.941995	0.748735
02	C07	Aurora-A Inhibitor I	0.651429	0.746835	0.930233	0.856322	0.826087	0.780672	1.25754	0.428331
02	C08	IKK-16 dihydrochloride	0.0848571	0.389662	0.047343	0.0867816	0.0878696	0.0796471	0.0473318	0.0731872
02	C09	cis-4-Aminocrotonic acid	0.522857	0.881857	0.225	0.925287	0.663768	0.89916	0.419954	0.674536
02	C10	CBIQ	0.542857	0.607595	0.796512	0.862069	0.676812	0.722689	0.946636	0.573356
02	C11	Brequinar sodium salt hydrate	0.294286	0.364093	0.094186	0.0862069	0.268116	0.236975	0.201856	0.155481
02	D02	Amiloride hydrochloride	1.32857	1.05485	0.813953	0.885057	0.786957	0.97479	1.2761	0.789207
02	D03	Amitriptyline hydrochloride	0.877143	1.07595	0.506395	0.925287	0.6	0.857143	0.733179	0.725126
02	D04	BW 284c51	0.8	1.04641	0.936047	0.908046	0.855072	0.890756	1.11833	0.745363
02	D05	Fulvestrant	0.831429	1.11814	0.703488	0.683908	0.814493	0.803361	1.03944	0.694772
02	D06	Aniracetam	1.26	1.07595	0.924419	0.931034	0.868116	0.882353	1.13689	0.735245
02	D07	Amoxapine	0.722857	0.805907	0.0538314	0.913793	0.347826	0.835294	0.110441	0.684654
02	D08	1-Amino-1-cyclohexanecarboxylic acid hydrochloride	0.794286	1.08439	0.947674	0.954023	0.84058	0.890756	1.14617	0.721754
02	D09	N6-2-(4-Aminophenyl)ethyladenosine	0.8	1.11814	0.906977	0.971264	0.886957	0.92437	1.17865	0.711636
02	D10	AIDA	0.754286	0.890295	0.924419	0.948276	0.865217	0.882353	1.14617	0.772344
02	D11	p-Benzoquinone	0.92	0.860759	0.976744	1.04023	0.930435	0.957983	1.2065	0.79258
02	E02	(±)-Atenolol	0.985714	1.32489	0.860465	0.885057	0.836232	0.882353	1.2065	0.752108
02	E03	Amiodarone hydrochloride	0.0886	0.43038	0.0525465	0.0439425	0.110333	0.437815	0.377726	0.0903879
02	E04	Adenosine	0.52	1.05063	0.106977	0.83908	0.84058	0.890756	0.477958	0.677909
02	E05	(±)-p-Aminoglutethimide	1.06	1.03376	0.930233	0.913793	0.885507	0.87395	1.12297	0.70489
02	E06	HEMADO	0.774286	0.974684	0.930233	0.931034	0.872464	0.882353	1.16009	0.711636
02	E07	Aminobenztropine	0.728571	0.966245	0.473837	0.902299	0.717391	0.890756	0.983759	0.677909
02	E08	Alaproclate hydrochloride	0.768571	0.962025	0.924419	0.931034	0.811594	0.865546	0.928074	0.688027
02	E09	Opipramol dihydrochloride	0.437143	0.902954	0.374419	0.954023	0.63913	0.857143	0.22645	0.681282
02	E10	A-77636 hydrochloride	0.117514	1.18565	0.0493198	0.896552	0.123841	0.92437	0.438979	0.725126
02	E11	Pyr6	0.140514	1.11392	0.0515349	1.02299	0.265217	0.957983	0.334571	0.765599
02	F02	IN-1130	0.854286	1.17722	0.953488	0.942529	0.87971	0.828571	1.06265	0.708263
02	F03	4-(2-Aminoethyl)benzenesulfonyl fluoride hydrochloride	0.851429	0.987342	0.883721	0.931034	0.885507	0.890756	1.09049	0.721754
02	F04	L-Aspartic acid	0.957143	0.902954	0.912791	0.936782	0.904348	0.89916	1.11369	0.701518
02	F05	TIC10 angular	0.1352	0.137511	0.0531047	0.0689655	0.141072	0.170588	0.1058	0.0816189
02	F06	8-(p-Sulfophenyl)theophylline	1.09143	0.907173	0.912791	0.982759	0.928986	0.89916	1.14153	0.715008
02	F07	Arecaidine propargyl ester hydrobromide	0.717143	0.864979	0.819767	0.95977	0.878261	0.890756	1.0116	0.674536
02	F08	Clemizole hydrochloride	0.0995429	0.940928	0.0442791	0.931034	0.135145	0.661345	0.121114	0.674536
02	F09	gamma-Acetylinic GABA	0.882857	0.902954	0.918605	0.95977	0.862319	0.882353	1.16009	0.718381
02	F10	ATPA	0.757143	0.869198	0.924419	0.965517	0.868116	0.890756	1.13689	0.738617
02	F11	TBBz	0.128543	0.110127	0.243023	0.367816	0.302899	0.284874	0.115081	0.0738617
02	G02	L-allylglycine	1.08286	0.860759	0.872093	0.902299	0.871014	0.890756	1.32251	0.725126
02	G03	Ancitabine hydrochloride	0.3	0.734177	0.122093	0.317241	0.253623	0.658824	0.212065	0.289039
02	G04	Amlexanox	0.717143	0.924051	0.959302	0.91954	0.97971	0.882353	0.955916	0.711636
02	G05	Lercanidipine hydrochloride hemihydrate	0.133086	0.378354	0.0901163	0.37931	0.769565	0.426891	0.437123	0.119393
02	G06	1,3-Dipropyl-8-p-sulfophenylxanthine	0.802857	0.902954	0.953488	0.965517	0.965217	0.932773	1.26682	0.74199
02	G07	Efavirenz	0.0992857	1.13924	0.0516744	0.942529	0.0932029	0.721008	0.412993	0.708263
02	G08	SB 200646 hydrochloride	0.785714	0.911392	0.936047	0.982759	0.871014	0.907563	1.15545	0.738617
02	G09	AB-MECA	0.208943	0.843882	0.233721	0.948276	0.378261	0.848739	0.137819	0.708263
02	G10	ARL 67156 trisodium salt	0.78	0.949367	0.930233	1.00575	0.955072	0.915966	1.24826	0.768971
02	G11	BMS-195614	0.136857	0.852321	0.149419	1.00575	0.957971	0.983193	0.737819	0.684654
02	H02	ABT-418 hydrochloride	1.13429	1.05907	0.988372	1.04023	1.03623	1.03361	1.69374	1.00169
02	H03	Alprenolol hydrochloride	1.20286	1.08439	0.872093	1.02874	1.04783	1.0084	1.39211	0.988196
02	H04	WZ4003	0.845714	1.04219	0.819767	1.02874	0.86087	0.941176	1.38747	1.03541
02	H05	Amsacrine hydrochloride	0.175543	0.161857	0.0936047	0.0793103	0.147826	0.207563	0.124362	0.102867
02	H06	Enclomiphene hydrochloride	0.141114	0.127426	0.580814	0.0496207	0.0965942	0.182353	0.050116	0.0876897
02	H07	S(-)-Atenolol	0.982857	1.02954	1.01163	1.07471	1.14058	1.04202	1.7123	0.998314
02	H08	AS-252424	0.186943	0.797468	0.0488895	0.890805	0.140377	0.94958	0.156845	0.860034
02	H09	Alloxazine	0.928571	1.00844	1.01163	1.07471	1.13768	1.02521	1.68445	1.0253
02	H10	Beclomethasone	1	1.13502	0.936047	1.08046	1.03043	1.05042	1.58237	1.01855
02	H11	Benzamide	1.10571	1.00422	1.06395	1.0977	1.18551	1.08403	1.74014	1.06914
03	A02	Zanamivir	0.822857	1.2616	0.895349	1.10345	1.0029	1.03361	1.56845	0.991568
03	A03	Bumetanide	0.965714	1.17722	0.912791	1.08046	1.02029	1.05042	1.58701	0.98145
03	A04	(±)-Baclofen	1.09714	1.33755	0.930233	1.08621	1.03623	1.04202	1.58701	0.978078
03	A05	Brefeldin A from Penicillium brefeldianum	0.135571	0.14	0.0534884	0.0352816	0.115536	0.089916	0.126218	0.0883642
03	A06	KT203	0.183057	1.18987	0.119186	1.04598	0.155072	1.06723	0.14942	0.978078
03	A07	Bupropion hydrochloride	0.84	1.36709	0.947674	1.07471	0.955072	1.06723	1.35963	0.957841
03	A08	Torin2	0.237714	0.447257	0.121512	0.145977	0.285507	0.233613	0.174478	0.188533
03	A09	Ciprofibrate	1.43143	1.24051	1.08721	1.11494	1.07101	1.06723	1.4942	1.01855
03	A10	CGP-7930	0.264686	1.29958	0.204651	1.05172	0.563768	1.01681	0.386079	1.0118
03	A11	Chlorprothixene hydrochloride	0.214229	1.14768	0.100581	1.01724	0.130029	0.94958	0.635731	0.934233
03	B02	(+)-Bromocriptine methanesulfonate	0.651429	1.12658	0.295349	0.637931	1.56522	0.509244	0.326682	0.546374
03	B03	Betaine hydrochloride	0.834286	1.1308	0.930233	1.00575	0.866667	0.915966	1.16937	0.816189
03	B04	SB 202190	0.957143	1.05907	0.872093	0.971264	0.727536	0.890756	0.993039	0.731872
03	B05	Budesonide	0.834286	1.34599	0.47093	0.954023	0.297101	0.94958	0.182831	0.782462
03	B06	G15	0.288571	1.21519	0.0802326	0.977011	0.291304	0.818487	0.12993	0.347386
03	B07	WWL113	0.147343	1.32068	0.697674	0.816092	0.385507	0.193277	0.668213	0.201012
03	B08	B-HT 933 dihydrochloride	0.811429	0.911392	0.988372	1.00575	0.830435	0.966387	1.15545	0.789207
03	B09	Talnetant	0.922857	1.22785	0.415116	1.01724	0.730435	0.941176	0.714617	0.765599
03	B10	CGP-13501	0.437143	1.22363	0.813953	1.01149	0.701449	0.932773	0.821346	0.806071
03	B11	Choline bromide	0.942857	1.00422	0.936047	1.06897	0.924638	0.991597	1.25754	0.846543
03	C02	O6-benzylguanine	0.902857	1.40506	0.831395	1.01724	0.684058	0.87395	0.825986	0.826307
03	C03	Betaine aldehyde chloride	0.868571	1.14768	0.930233	0.942529	0.84058	0.92437	1.08121	0.731872
03	C04	Bay 11-7085	0.0934	0.700422	0.0469884	0.0672414	0.108449	0.134454	0.0487239	0.127487
03	C05	8-Bromo-cAMP sodium	0.702857	0.974684	1.0814	0.954023	0.969565	0.94958	1.2297	0.752108
03	C06	Sorbinil	0.725714	0.940928	0.930233	0.948276	0.815942	0.92437	1.09513	0.738617
03	C07	(±)-Bay K 8644	0.688571	0.978903	0.877907	0.954023	0.708696	0.932773	0.835267	0.731872
03	C08	(±)-Butaclamol hydrochloride	0.0811143	0.097173	0.028686	0.0319425	0.0747246	0.0803529	0.0468677	0.0367622
03	C09	Carmustine	0.508571	0.890295	0.854651	0.971264	0.789855	0.890756	1.12761	0.738617
03	C10	ISRIB	0.731429	0.843882	0.848837	0.95977	0.808696	0.92437	1.10905	0.772344
03	C11	BTO-1	0.118143	0.691983	0.0456221	0.701149	0.104826	0.848739	0.099768	0.721754
03	D02	N-Bromoacetamide	0.674286	1.08861	0.872093	0.977011	0.884058	0.890756	1.09977	0.785835
03	D03	Benazoline oxalate	0.0816571	0.222025	0.0455756	0.124713	0.100754	0.210924	0.0440928	0.0910624
03	D04	Betaxolol hydrochloride	0.688571	1.06751	0.912791	0.91954	0.817391	0.890756	0.960557	0.725126
03	D05	Benztropine mesylate	0.145571	0.962025	0.0364651	0.87931	0.188406	0.865546	0.10348	0.181113
03	D06	Gemcitabine hydrochloride	0.408571	0.36654	0.126163	0.107471	0.242029	0.228571	0.240835	0.164924
03	D07	Bromoacetylcholine bromide	0.671429	1.02532	0.837209	0.954023	0.747826	0.890756	0.965197	0.715008
03	D08	BRL 37344 sodium	0.651429	0.919831	0.94186	0.977011	0.833333	0.915966	1.08121	0.725126
03	D09	PK 11195	0.657143	1	0.563372	0.982759	0.504348	0.915966	0.437123	0.715008
03	D10	L-Cycloserine	0.614286	0.886076	0.924419	0.965517	0.850725	0.92437	1.18794	0.775717
03	D11	CB 1954	0.714286	0.940928	0.854651	1.01724	0.795652	0.92437	1.12761	0.795953
03	E02	(±)-Brompheniramine maleate	0.768571	1.18565	0.72093	0.954023	0.837681	0.882353	1.02088	0.789207
03	E03	BWB70C	0.54	1.33333	0.393605	1.00575	0.485507	0.813445	0.186543	0.79258
03	E04	Benzamidine hydrochloride	0.697143	1.07595	0.94186	0.936782	0.868116	0.882353	1.03944	0.738617
03	E05	Ro 20-1724	0.642857	1.08861	0.94186	0.982759	0.836232	0.87395	1.07657	0.711636
03	E06	HI-TOPK-032	0.814286	1.14768	0.877907	0.95977	0.752174	0.87395	1.09513	0.735245
03	E07	MK6-83	0.631429	1.07595	0.877907	0.954023	0.789855	0.907563	0.951276	0.667791
03	E08	BRL 54443 maleate	0.588571	0.864979	0.883721	0.965517	0.795652	0.907563	0.993039	0.721754
03	E09	Caffeic Acid	0.722857	1.03797	0.947674	0.982759	0.814493	0.915966	1.19258	0.728499
03	E10	ML-9	0.123914	0.683544	0.050186	0.948276	0.115362	0.638655	0.0993039	0.522766
03	E11	S-(+)-PD 123177 trifluoroacetate salt hydrate	0.774286	0.92827	0.906977	1.02874	1.01449	0.92437	1.16009	0.812816
03	F02	Benzamil hydrochloride	0.628571	1.25738	0.193605	0.95977	0.218841	0.865546	0.238515	0.816189
03	F03	5-Bromo-2'-deoxyuridine	2.3	1.97046	0.877907	0.982759	1.33188	1.19328	1.43387	0.934233
03	F04	Betamethasone	0.76	0.991561	0.895349	0.994253	0.827536	0.87395	0.960557	0.728499
03	F05	Bestatin hydrochloride	0.791429	1.05485	0.883721	0.954023	0.781159	0.907563	1.0116	0.725126
03	F06	PD153035 hydrochloride	0.708571	0.911392	0.802326	0.931034	0.617391	0.821008	0.830626	0.674536
03	F07	R(+)-6-Bromo-APB hydrobromide	0.58	0.911392	0.959302	0.988506	0.86087	0.821849	1.058	0.758853
03	F08	Biperiden hydrochloride	0.591429	0.894515	0.860465	0.948276	0.784058	0.865546	0.858469	0.718381
03	F09	Cilostazol	0.72	1.03376	0.802326	0.977011	0.689855	0.865546	0.867749	0.752108
03	F10	(+)-Catechin Hydrate	0.682857	0.911392	0.988372	1	0.831884	0.87395	1.10905	0.782462
03	F11	Corticosterone	0.708571	0.991561	0.866279	0.988506	0.842029	0.890756	1.09977	0.846543
03	G02	L-Buthionine-sulfoximine	0.474286	1.43882	0.305814	0.942529	0.508696	0.87395	1.08585	0.856661
03	G03	Bepridil hydrochloride	0.785714	1.14346	0.924419	0.936782	0.83913	0.932773	1.33179	0.82968
03	G04	Buspirone hydrochloride	0.914286	1.18987	0.889535	0.896552	0.797101	0.882353	1.17865	0.79258
03	G05	Alfuzosin hydrochloride	0.691429	1.27426	0.883721	0.965517	0.855072	0.915966	1.21578	0.775717
03	G06	Benoxathian hydrochloride	0.277371	0.797468	0.15814	0.885057	0.298551	0.790756	0.12529	0.563238
03	G07	BTCP hydrochloride	0.528571	1	0.848837	0.971264	0.728986	0.890756	0.75174	0.762226
03	G08	NSC 617145	0.1068	0.767932	0.0454593	0.0357816	0.091971	0.608403	0.050116	0.526138
03	G09	Caffeine	0.708571	1.09283	0.947674	0.971264	0.846377	0.915966	1.24362	0.785835
03	G10	Chlorpropamide	0.697143	1.05063	0.94186	0.965517	0.837681	0.915966	1.21578	0.819562
03	G11	Carboplatin	0.571429	0.894515	0.450581	0.95977	0.621739	0.907563	0.668213	0.82968
03	H02	DL-Buthionine-[S,R]-sulfoximine	0.297143	1.19831	0.569186	1.08046	0.481159	0.932773	1.2993	1.05565
03	H03	(+)-Brompheniramine maleate	0.854286	1.06751	0.703488	1.00575	0.804348	1.04202	1.36427	1.04216
03	H04	Benserazide hydrochloride	1.03429	1.12236	1.0407	1.06897	1.0029	1.06723	1.5406	1.03204
03	H05	Clonixin	0.934286	1.21097	0.500581	1.05747	0.802899	1.0084	0.75174	0.998314
03	H06	Anagrelide hydrochloride	0.897143	1.20675	0.94186	1.07471	0.873913	1.02521	1.53596	1.05565
03	H07	DAPH	0.894286	1.11392	0.94186	1.06322	0.943478	1.0084	1.54524	1.01855
03	H08	Supercinnamaldehyde	0.111286	1.24051	0.0457326	1.01149	0.127159	1.03361	0.0519722	1.02867
03	H09	Cyclophosphamide monohydrate	0.834286	1.11814	1.03488	1.06322	1.01594	1.03361	1.61485	1.01855
03	H10	1-(4-Chlorobenzyl)-5-methoxy-2-methylindole-3-acetic acid	0.911429	1.04641	0.75	1.05747	0.956522	1.05042	1.24362	1.00843
03	H11	Cortisone	0.837143	0.966245	0.587209	1.08046	0.901449	1.03361	1.38747	1.12985
04	A02	Icaritin	0.232429	1.19831	0.104651	0.293678	0.250725	0.271429	0.141067	0.424958
04	A03	Cyclosporin A	0.213543	1.02954	0.686047	0.908046	0.150725	0.636134	0.159165	0.677909
04	A04	Carbachol	0.991429	1.48523	0.959302	1.05172	1	1.01681	1.66125	0.984823
04	A05	Cephalexin hydrate	0.997143	1.23207	0.947674	1.02299	0.975362	1.03361	1.45708	0.998314
04	A06	Roscovitine	0.138314	1.4557	0.075	0.896552	0.157971	0.82605	0.473318	1.086
04	A07	Cyproheptadine hydrochloride	0.694286	1.2616	0.0767442	0.770115	0.401449	0.907563	0.390255	0.927487
04	A08	3-Morpholinosydnonimine hydrochloride	0.865714	1.2827	0.906977	1.05172	1.02464	1.01681	1.5406	0.994941
04	A09	Cantharidin	0.164829	1.65401	0.112791	0.87931	0.284058	1.16807	0.139211	1.26813
04	A10	Chlorpromazine hydrochloride	0.193686	1.20675	0.0593023	0.982759	0.122362	0.966387	0.123898	0.920742
04	A11	Centrophenoxine hydrochloride	1.14	1.32489	0.97093	1.06897	1.04928	1.07563	1.74014	1.03541
04	B02	Tirapazamine	0.155457	0.873418	0.108721	0.867816	0.314493	0.834454	0.211601	0.596965
04	B03	D-Cycloserine	0.697143	1.04219	0.918605	0.977011	0.856522	0.941176	1.36427	0.738617
04	B04	Chlorzoxazone	0.757143	1.16034	0.918605	0.965517	0.831884	0.941176	1.31323	0.758853
04	B05	Chlorothiazide	0.791429	0.932489	0.965116	0.977011	0.914493	0.941176	1.37355	0.772344
04	B06	SB 204741	0.722857	1.21941	0.906977	0.954023	0.67971	0.932773	0.941995	0.758853
04	B07	GR 79236X	0.674286	0.945148	0.924419	0.977011	0.833333	0.966387	1.23434	0.768971
04	B08	Cefaclor	0.668571	0.85654	0.94186	0.988506	0.862319	0.94958	1.21578	0.772344
04	B09	Citalopram hydrobromide	0.797143	0.894515	0.906977	0.994253	0.810145	0.957983	1.07193	0.782462
04	B10	Cefsulodin sodium salt hydrate	0.705714	1.02532	0.959302	1.01149	0.85942	0.932773	1.29466	0.799325
04	B11	Clemastine fumarate	0.113143	1.16456	0.0439477	0.948276	0.0969275	0.915966	0.340139	0.782462
04	C02	(±)-Chlorpheniramine maleate	0.785714	1.34599	0.790698	0.965517	0.797101	0.865546	1.10441	0.748735
04	C03	8-(4-Chlorophenylthio)-cAMP sodium	0.571429	1.10549	1.28488	1	1.04783	0.983193	1.35963	0.765599
04	C04	L-Cysteinesulfinic Acid	0.711429	1.06329	0.94186	0.954023	0.826087	0.89916	1.2065	0.721754
04	C05	(+)-Chlorpheniramine maleate	0.685714	0.945148	0.848837	0.95977	0.773913	0.89916	1.17401	0.698145
04	C06	Ceftriaxone sodium	0.851429	1.23629	0.94186	0.994253	0.814493	0.907563	1.14153	0.725126
04	C07	Cefmetazole sodium	0.645714	0.822785	0.94186	0.95977	0.823188	0.941176	1.11833	0.698145
04	C08	DL-Cycloserine	0.662857	0.869198	0.947674	0.977011	0.842029	0.89916	1.12297	0.721754
04	C09	Clonidine hydrochloride	0.7	0.873418	0.953488	0.95977	0.868116	0.89916	1.14153	0.718381
04	C10	Caffeic acid phenethyl ester	0.1142	0.814346	0.113372	0.804598	0.131406	0.821849	0.418097	0.721754
04	C11	Lumefantrine	0.728571	0.966245	0.715116	1	0.598551	0.890756	1.10905	0.738617
04	D02	Cortisone 21-acetate	0.748571	1.40084	0.854651	0.971264	0.792754	0.890756	1.14617	0.711636
04	D03	Calmidazolium chloride	0.0369429	1.16034	0.0598837	0.902299	0.139087	0.779832	0.0378886	0.620573
04	D04	9-cyclopentyladenine	0.62	1.16034	0.988372	0.971264	0.788406	0.89916	1.16009	0.698145
04	D05	Cefazolin sodium	0.74	1.00422	0.94186	0.942529	0.836232	0.890756	1.17401	0.694772
04	D06	L-798106	0.0829714	0.117848	0.0457151	0.0339425	0.0921739	0.0932773	0.0473318	0.0667791
04	D07	Clozapine	0.651429	0.894515	0.645349	0.954023	0.6	0.882353	0.598608	0.701518
04	D08	McN-A-343	0.708571	0.843882	0.953488	0.971264	0.831884	0.915966	1.07193	0.715008
04	D09	Cefotaxime sodium	0.94	0.852321	0.866279	0.988506	0.844928	0.907563	1.12297	0.721754
04	D10	Imipenem monohydrate	0.751429	0.881857	0.901163	0.977011	0.828986	0.89916	1.10441	0.718381
04	D11	Pyrocatechol	0.557143	0.978903	0.69186	1	0.756522	0.890756	1.16473	0.765599
04	E02	Cephalosporin C zinc salt	1.03143	1.3038	0.686047	0.942529	0.878261	0.932773	1.16009	0.731872
04	E03	GR 113808	0.685714	1.17722	0.854651	0.942529	0.82029	0.932773	0.434339	0.70489
04	E04	Cephalothin sodium	0.714286	1.1097	0.895349	0.942529	0.804348	0.94958	1.14153	0.671164
04	E05	Clemizole hydrochloride	0.0828	0.873418	0.0703488	0.913793	0.142406	0.708403	0.104872	0.610455
04	E06	(-)-Cotinine	0.725714	1.08017	0.947674	0.931034	0.830435	0.932773	1.16009	0.688027
04	E07	(±)-p-Chlorophenylalanine	0.74	0.734177	0.924419	0.936782	0.842029	0.94958	1.10441	0.694772
04	E08	Canrenone	0.685714	0.751055	0.854651	0.971264	0.701449	0.94958	1.09049	0.731872
04	E09	Cilostamide	0.711429	0.898734	0.561047	0.948276	0.757971	0.941176	0.946636	0.718381
04	E10	Cephradine	0.42	0.797468	0.475581	0.925287	0.527536	0.941176	0.645012	0.718381
04	E11	ML277	0.525714	1.32489	0.537791	0.890805	0.586957	0.796639	0.443619	0.613828
04	F02	Nestorone	0.92	1.20253	0.872093	0.942529	0.728986	0.890756	0.969838	0.748735
04	F03	Carbamazepine	0.811429	1.07173	0.924419	0.954023	0.856522	0.87395	1.13225	0.745363
04	F04	Cimetidine	0.757143	1.08861	0.924419	0.948276	0.843478	0.89916	1.18329	0.701518
04	F05	2-Chloroadenosine	0.113371	0.734177	0.0639535	0.890805	0.16087	0.819328	0.102088	0.681282
04	F06	DMH4	0.494286	1.15612	0.877907	0.982759	0.515942	0.769748	0.923434	0.762226
04	F07	Chloroquine diphosphate	0.148029	0.831224	0.337209	0.91954	0.103855	0.792437	0.106729	0.661046
04	F08	Cystamine dihydrochloride	0.808571	0.772152	0.848837	0.942529	0.802899	0.907563	1.03016	0.728499
04	F09	Chelidamic acid	0.497143	0.85654	0.489535	0.936782	0.542029	0.890756	0.696056	0.728499
04	F10	Artemether	0.284657	0.345063	0.173256	0.264368	0.262319	0.347899	0.219954	0.151096
04	F11	Argatroban monohydrate	0.46	0.936709	0.481977	0.954023	0.557971	0.94958	0.672854	0.775717
04	G02	Cyproterone acetate	0.677143	1.18143	0.622093	0.965517	0.568116	0.848739	0.853828	0.779089
04	G03	Captopril	0.891429	1.03797	0.953488	1.00575	0.862319	0.932773	1.22042	0.795953
04	G04	Cyclobenzaprine hydrochloride	0.897143	1.16456	0.298837	0.971264	0.55942	0.865546	0.387471	0.762226
04	G05	Bethanechol chloride	0.668571	0.974684	0.959302	0.994253	0.907246	0.882353	1.23898	0.79258
04	G06	Cinepazide maleate	0.651429	0.987342	0.965116	0.982759	0.885507	0.941176	1.21114	0.785835
04	G07	Clofibrate	0.648571	0.907173	0.936047	1	0.888406	0.932773	1.16009	0.802698
04	G08	Clomipramine hydrochloride	0.137429	0.839662	0.04275	0.925287	0.147826	0.865546	0.0909513	0.762226
04	G09	N6-Cyclopentyladenosine	0.0821714	0.78481	0.0391744	1.06897	0.0767536	0.817647	0.0417865	0.768971
04	G10	Cinoxacin	0.385714	0.78903	0.423256	0.95977	0.515942	0.92437	0.658933	0.812816
04	G11	Colchicine	0.411429	0.607595	0.171512	0.181609	0.447826	0.504202	0.340603	0.219562
04	H02	DL-p-Chlorophenylalanine methyl ester hydrochloride	0.822857	1.53586	0.930233	1.09195	1.0029	1.02521	1.70766	1.03879
04	H03	CNS-1102	0.56	1.15612	0.0520756	0.827586	0.268116	0.87395	0.299304	0.870152
04	H04	Carbetapentane citrate	0.794286	1.32068	0.994186	1.08621	1.03913	1.08403	1.69838	0.978078
04	H05	Cinnarizine	0.765714	1.18143	0.72093	0.988506	0.823188	0.983193	1.50812	0.887015
04	H06	Clotrimazole	0.0842571	0.247257	0.930233	0.113218	0.121478	0.271429	0.788863	0.084317
04	H07	Cytosine-1-beta-D-arabinofuranoside hydrochloride	0.405714	0.297679	0.115698	0.218966	0.243478	0.70084	0.227378	0.215177
04	H08	Calcimycin	0.101571	0.115105	0.0413895	0.0268046	1.10725	0.0848739	0.310441	0.0849916
04	H09	Cantharidic Acid	0.591429	1.19409	0.451744	1.09195	0.678261	1.03361	1.0116	0.974705
04	H10	Droxinostat	0.219286	0.924051	0.144767	1.08621	0.847826	1.05882	0.0960557	0.954469
04	H11	L-Canavanine sulfate	0.754286	1.06329	0.994186	1.13793	1.1029	1.15966	1.55452	1.0253
05	A02	Cyclothiazide	0.994286	0.936709	0.866279	1.01149	0.96087	1.0084	1.55452	1.00506
05	A03	Darunavir	0.871429	1.09283	1.01163	1.05172	0.965217	1.0084	1.55916	0.994941
05	A04	CGS-21680 hydrochloride	0.831429	1.21519	0.982558	1.05172	0.991304	1.03361	1.57309	1.00843
05	A05	CGS-15943	1.02286	1.09283	0.976744	1.1092	1.04493	1.03361	1.66589	1.08263
05	A06	NNGH	0.882857	0.881857	0.877907	1.01724	0.763768	1	1.44316	0.988196
05	A07	Debrisoquin sulfate	0.977143	1.06751	0.965116	1.05747	0.988406	1	1.66125	1.00843
05	A08	Diltiazem hydrochloride	1.00286	0.852321	0.77907	1.04023	0.826087	1.0084	1.35035	0.964587
05	A09	(S)-3,5-Dihydroxyphenylglycine	0.797143	0.890295	0.936047	1.07471	1.04928	1	1.56381	1.01855
05	A10	Phenytoin sodium	0.857143	0.945148	0.976744	1.0977	0.957971	1.0084	1.51276	1.00843
05	A11	Daphnetin	1.04	0.873418	1	1.07471	1.11739	1.06723	1.6891	1.05565
05	B02	N6-Cyclohexyladenosine	0.782857	0.835443	0.877907	0.925287	0.821739	0.89916	1.32715	0.755481
05	B03	CGS-12066A maleate	0.136629	1.09283	0.051343	0.908046	0.147826	0.812605	0.765661	0.671164
05	B04	Y-27632 dihydrochloride	0.508571	0.962025	0.918605	0.994253	0.553623	0.834454	0.39768	0.715008
05	B05	2-Chloro-2-deoxy-D-glucose	0.685714	0.801688	0.953488	0.982759	0.85942	0.890756	1.33643	0.755481
05	B06	WB-4101 hydrochloride	0.577143	0.797468	0.526744	0.925287	0.531884	0.848739	0.180974	0.674536
05	B07	2',3'-didehydro-3'-deoxythymidine	0.488571	0.78903	0.469767	0.609195	0.478261	0.848739	0.584687	0.745363
05	B08	Rosuvastatin calcium	0.448571	0.839662	0.236628	0.885057	0.589855	0.857143	0.663573	0.644182
05	B09	Dequalinium chloride hydrate	0.126086	0.455696	0.0470116	0.223563	0.133464	0.391597	0.482599	0.185835
05	B10	Doxepin hydrochloride	0.725714	0.902954	0.75	0.982759	0.773913	0.932773	1.10905	0.745363
05	B11	DM 235	0.151343	0.696203	0.0462907	0.890805	0.104333	0.557983	0.0510441	0.111973
05	C02	(S)-(+)-Camptothecin	0.122514	0.155063	0.0633721	0.0367931	0.104942	0.154622	0.297448	0.0779089
05	C03	2-Cyclooctyl-2-hydroxyethylamine hydrochloride	0.782857	0.983122	0.883721	0.936782	0.895652	0.87395	1.2065	0.728499
05	C04	1-(m-Chlorophenyl)-biguanide hydrochloride	0.64	0.755274	0.866279	0.95977	0.705797	0.857143	0.988399	0.728499
05	C05	Tocainide hydrochloride	0.68	0.797468	0.94186	0.965517	0.85942	0.882353	1.11833	0.6914
05	C06	DNQX	0.705714	0.801688	0.94186	0.954023	0.868116	0.89916	1.13225	0.725126
05	C07	Droperidol	0.634286	0.915612	0.872093	0.95977	0.730435	0.882353	0.979118	0.701518
05	C08	Carvedilol	0.0969429	0.831224	0.0496453	0.908046	0.100667	0.770588	0.0477958	0.590219
05	C09	Doxylamine succinate	0.611429	0.763713	0.918605	0.977011	0.805797	0.865546	1.09513	0.731872
05	C10	Macelignan	0.107086	0.810127	0.0519884	0.971264	0.0992464	0.89916	0.0491879	0.701518
05	C11	5,5-Dimethyl-1-pyrroline-N-oxide	0.762857	0.776371	0.936047	1	0.85942	0.966387	1.14617	0.758853
05	D02	Lubiprostone	0.728571	1.09705	0.872093	1	0.888406	0.97479	1.2297	0.84317
05	D03	5-Carboxamidotryptamine maleate	0.762857	1.16878	0.877907	0.913793	0.911594	0.890756	1.10441	0.681282
05	D04	Oxiconazole nitrate	0.0618	0.105148	0.0544593	0.0252299	0.0888841	0.082395	0.0437819	0.0354132
05	D05	Cirazoline hydrochloride	0.691429	0.894515	0.936047	0.95977	0.817391	0.87395	1.07193	0.711636
05	D06	Dihydroouabain	0.782857	0.848101	0.912791	0.965517	0.815942	0.915966	1.14617	0.728499
05	D07	L-3,4-Dihydroxyphenylalanine methyl ester hydrochloride	0.688571	0.898734	0.976744	0.954023	0.834783	0.890756	1.14617	0.721754
05	D08	Dihydroergotamine methanesulfonate	0.685714	0.907173	0.709302	0.95977	0.601449	0.890756	0.788863	0.711636
05	D09	Desipramine hydrochloride	0.714286	0.827004	0.0529767	0.890805	0.291304	0.827731	0.111369	0.698145
05	D10	(-)-alpha-Methylnorepinephrine	0.754286	0.831224	0.895349	0.95977	0.918841	0.915966	1.11833	0.725126
05	D11	2',3'-dideoxycytidine	0.702857	0.894515	0.936047	1.01149	0.881159	0.94958	1.16009	0.768971
05	E02	Ebastine	0.117171	0.135696	0.0371047	0.0212759	0.0866812	0.0824286	0.0487239	0.186847
05	E03	Cetirizine dihydrochloride	0.957143	0.957806	0.930233	0.948276	0.886957	0.890756	1.24362	0.6914
05	E04	(+)-Cyclazocine	0.762857	0.902954	0.918605	0.936782	0.828986	1.14286	1.15545	0.681282
05	E05	CGP 20712A methanesulfonate	0.811429	0.843882	0.94186	0.948276	0.824638	0.848739	1.2065	0.677909
05	E06	Dobutamine hydrochloride	1.04	0.890295	0.866279	0.925287	0.87971	0.94958	1.20186	0.70489
05	E07	1,4-Dideoxy-1,4-imino-D-arabinitol	0.708571	0.835443	0.924419	0.942529	0.828986	0.87395	1.11833	0.698145
05	E08	Diphenyleneiodonium chloride	0.131629	0.127004	0.0482674	0.0404023	0.104478	0.128571	0.0914153	0.0661046
05	E09	Chlorcyclizine	0.642857	0.793249	0.0825581	0.867816	0.466667	0.848739	0.400928	0.6914
05	E10	Dilazep hydrochloride	0.674286	0.831224	0.406977	0.982759	0.643478	0.857143	0.432947	0.738617
05	E11	Diacylglycerol Kinase Inhibitor II	0.737143	1.04219	0.953488	1	0.875362	0.612605	1.10905	0.755481
05	F02	Benztropine mesylate	0.127914	0.953586	0.101744	0.91954	0.268116	0.89916	0.12297	0.711636
05	F03	(±)-CGP-12177A hydrochloride	0.722857	0.814346	0.889535	0.908046	0.844928	0.890756	1.17865	0.694772
05	F04	Capsazepine	0.272943	0.822785	0.0428721	0.91954	0.0985942	0.92437	0.0519722	0.677909
05	F05	SCH-50911	0.591429	0.763713	0.994186	0.942529	0.84058	0.890756	1.17865	0.711636
05	F06	Dihydrokainic acid	0.631429	0.827004	0.959302	0.936782	0.824638	0.882353	1.24826	0.721754
05	F07	SBI-0087702	0.0999714	0.616034	0.04775	0.844828	0.102638	0.736134	0.100696	0.586847
05	F08	Diphenhydramine hydrochloride	0.62	0.755274	0.930233	0.942529	0.773913	0.87395	1.02552	0.701518
05	F09	5,5-Diphenylhydantoin	0.657143	0.805907	1.01163	0.971264	0.834783	0.907563	1.16937	0.728499
05	F10	SB-334867	0.482857	0.704641	0.251744	0.948276	0.57971	0.87395	0.468677	0.688027
05	F11	Cambinol	0.148629	0.818565	0.0947674	0.902299	0.292754	0.92437	0.106729	0.623946
05	G02	8-Cyclopentyl-1,3-dipropylxanthine	1.02286	0.810127	0.755814	0.948276	0.707246	0.89916	1.28538	0.752108
05	G03	S-(-)-Carbidopa	0.742857	0.970464	0.889535	0.95977	0.852174	0.89916	1.34571	0.745363
05	G04	Chlormezanone	0.657143	1.07173	0.936047	0.988506	0.856522	0.907563	1.29002	0.758853
05	G05	CNQX disodium	0.614286	0.890295	0.936047	0.936782	0.852174	0.882353	1.27146	0.721754
05	G06	Decamethonium dibromide	0.657143	0.843882	0.936047	0.965517	0.846377	0.89916	1.31323	0.768971
05	G07	D-ribofuranosylbenzimidazole	0.488571	0.869198	0.445349	0.95977	0.736232	0.92437	0.271462	0.782462
05	G08	2,3-Butanedione	0.602857	0.835443	0.947674	0.971264	0.885507	0.890756	1.17401	0.768971
05	G09	Lomeguatrib	0.548571	0.780591	0.906977	0.988506	0.611594	0.87395	0.533643	0.748735
05	G10	1,7-Dimethylxanthine	0.654286	0.805907	0.930233	1.00575	0.827536	0.882353	1.10441	0.748735
05	G11	Nepicastat hydrochloride	0.751429	0.898734	0.72093	1.00575	0.714493	0.92437	1.03016	0.772344
05	H02	8-Cyclopentyl-1,3-dimethylxanthine	1.00286	0.907173	0.883721	0.954023	0.995652	1.0084	1.39675	0.964587
05	H03	(±)-Chloro-APB hydrobromide	0.834286	0.881857	1.00581	1.04598	1.12029	0.991597	1.80046	1.00169
05	H04	8-(3-Chlorostyryl)caffeine	0.74	1.18987	1.03488	1.06322	1.05072	1.05042	1.68445	0.974705
05	H05	CX 546	0.651429	0.852321	1.06395	1.04023	1.0942	1.09244	1.64269	0.984823
05	H06	P1,P4-Di(adenosine-5')tetraphosphate triammonium	0.691429	0.92827	1.02326	1.02874	1.01739	1.07563	1.72158	0.991568
05	H07	SANT-1	0.774286	1.10127	0.976744	0.982759	0.862319	0.983193	1.33179	0.957841
05	H08	N,N,N',N'-Tetramethylazodicarboxamide	0.688571	0.962025	0.936047	1.04598	1.01594	1.01681	1.56845	0.957841
05	H09	Clodronic acid	0.677143	0.953586	1.01163	1.05747	1.07536	1.03361	1.57773	0.951096
05	H10	2,3-Dimethoxy-1,4-naphthoquinone	0.1066	0.873418	0.0464128	1.04023	0.13542	1.03361	0.106729	0.927487
05	H11	1,1-Dimethyl-4-phenyl-piperazinium iodide	0.742857	1.0211	1.01163	1.05747	1.12029	1.07563	1.58237	1.02192
06	A02	PD 169316	0.648571	0.869198	0.901163	1.07471	0.95942	0.941176	1.43852	0.82968
06	A03	Disopyramide	0.897143	1.04641	0.953488	1.05747	1.05507	1	1.66589	0.978078
06	A04	Azoramide	1.04857	1.01266	0.767442	1.08621	0.695652	0.92437	1.16009	0.944351
06	A05	Diazoxide	0.491429	1.02532	0.982558	1.09195	0.976812	0.97479	1.66125	0.971332
06	A06	Doxycycline hydrochloride	0.882857	1.03376	0.854651	1.11494	1.02319	0.991597	1.35963	0.988196
06	A07	CYM50358	1.04	0.970464	0.12907	1.00575	0.153623	0.835294	0.491879	0.251939
06	A08	4-DAMP methiodide	1.03143	1.15612	1.07558	1.09195	1.02899	1.0084	1.49884	1.00169
06	A09	Flibanserin	0.871429	1.11814	0.0825581	1.07471	0.573913	0.966387	1.00696	0.954469
06	A10	Anisotropine methyl bromide	0.742857	1.13924	1.01163	1.09195	1.08696	1.02521	1.45708	0.991568
06	A11	Enoximone	1.16857	1.27426	0.959302	1.12644	1.07971	1.05882	1.34571	1.03541
06	B02	Disopyramide phosphate	0.84	0.92827	0.895349	0.95977	0.831884	0.87395	1.2993	0.775717
06	B03	Daidzein	0.785714	0.902954	0.54186	0.977011	0.789855	0.941176	1.14617	0.765599
06	B04	Imperatorin	0.207514	0.902954	0.976744	1.01724	0.82029	0.907563	1.22042	0.758853
06	B05	3,4-Dihydroxyphenylacetic acid	0.184771	0.957806	0.936047	1.00575	0.82029	0.89916	1.31787	0.748735
06	B06	6,7-ADTN hydrobromide	0.828571	1.173	0.94186	1	0.928986	0.915966	1.22506	0.755481
06	B07	Mephetyl tetrazole	0.751429	1.08017	0.451744	1.02874	0.482609	0.865546	0.219026	0.758853
06	B08	1,3-Dipropyl-7-methylxanthine	0.74	0.945148	1.06977	1.02299	0.886957	0.882353	1.28074	0.772344
06	B09	D(-)-2-Amino-5-phosphonopentanoic acid	0.8	0.974684	1.00581	1.02874	0.869565	0.907563	1.17401	0.782462
06	B10	2,4-Diamino-6-pyrimidinone	0.634286	1.03797	0.965116	1.02299	0.849275	0.941176	1.19722	0.806071
06	B11	Etoposide	0.951429	0.236667	0.112791	0.55	0.286957	0.547059	0.16891	0.462057
06	C02	Demeclocycline hydrochloride	0.951429	0.932489	0.837209	1.00575	0.984058	0.848739	1.09049	0.715008
06	C03	Cilnidipine	0.968571	1.03376	0.113953	0.885057	0.491304	0.716807	0.32529	0.394604
06	C04	Retro-2	0.777143	0.864979	0.918605	0.977011	0.866667	0.87395	1.08121	0.698145
06	C05	Dantrolene sodium	0.74	0.805907	0.813953	0.982759	0.72029	0.865546	1.00232	0.681282
06	C06	R(-)-Apocodeine hydrochloride	0.139457	0.852321	0.965116	0.982759	0.85942	0.882353	1.12761	0.70489
06	C07	Icilin	0.734286	0.987342	0.930233	0.977011	0.753623	0.848739	1.04408	0.664418
06	C08	Domperidone	1.47429	0.886076	0.593023	0.982759	0.747826	0.882353	0.0993039	0.698145
06	C09	3,7-Dimethyl-1-propargylxanthine	0.210171	0.953586	0.976744	1	0.811594	0.87395	1.10441	0.731872
06	C10	DL-alpha-Difluoromethylornithine hydrochloride	0.945714	0.924051	0.965116	1	0.805797	0.848739	1.15081	0.745363
06	C11	ET-18-OCH3	0.235943	0.949367	0.837209	1.01149	0.744928	0.907563	0.928074	0.782462
06	D02	Diethylenetriaminepentaacetic acid	0.765714	0.864979	0.918605	0.971264	0.865217	0.828571	1.16473	0.70489
06	D03	Dicyclomine hydrochloride	0.691429	0.953586	0.75	0.954023	0.747826	0.848739	0.812065	0.664418
06	D04	Cytidine 5'-diphosphocholine sodium salt hydrate	0.717143	0.873418	0.953488	0.971264	0.846377	0.865546	1.20186	0.671164
06	D05	DCEBIO	0.251857	0.822785	0.581395	0.971264	0.573913	0.836975	0.677494	0.661046
06	D06	Yoda1	0.68	1.04641	0.813953	0.982759	0.4	0.857143	0.812065	0.6914
06	D07	(±)-SKF-38393 hydrochloride	0.76	0.864979	1.00581	0.988506	0.9	0.865546	1.23898	0.715008
06	D08	Propofol	0.278143	0.894515	0.947674	0.982759	0.850725	0.857143	1.11369	0.684654
06	D09	5,7-Dichlorokynurenic acid	0.302857	0.962025	0.97093	0.982759	0.853623	0.857143	1.11833	0.718381
06	D10	SCH-28080	0.172	0.890295	0.994186	0.954023	0.76087	0.848739	1.08121	0.728499
06	D11	MKC-733	0.505714	1.06751	0.982558	1	0.902899	0.932773	1.17865	0.806071
06	E02	Diclofenac sodium	0.802857	1.10127	0.515116	0.954023	0.855072	0.882353	0.821346	0.647555
06	E03	3,4-Dichloroisocoumarin	1.2	0.85654	0.918605	0.994253	0.862319	0.907563	1.08585	0.671164
06	E04	Palonosetron hydrochloride	0.308571	0.801688	0.75	0.948276	0.617391	0.839496	0.682135	0.623946
06	E05	1-Deoxynojirimycin hydrochloride	0.617143	0.822785	0.906977	0.95977	0.771014	0.87395	1.12297	0.6543
06	E06	CGP 55845 hydrochloride	0.842857	0.886076	0.94186	0.971264	0.82029	0.87395	1.08585	0.681282
06	E07	GBR-12909 dihydrochloride	0.642857	0.105316	0.0451337	0.0468908	0.0864348	0.121849	0.0468677	0.0664418
06	E08	Nefiracetam	0.144486	0.881857	0.959302	0.988506	0.84058	0.87395	1.11369	0.667791
06	E09	ML396	0.139914	0.616034	0.976744	0.0856322	0.0846812	0.723529	0.0438979	0.100506
06	E10	Venlafaxine hydrochloride	0.76	0.860759	0.94186	0.982759	0.8	0.882353	1.10441	0.708263
06	E11	7-Cyclopentyl-5-(4-phenoxy)phenyl-7H-pyrrolo[2,3-d]pyrimidin-4-ylamine	0.294286	1.1519	0.75	0.764368	0.728986	0.743697	0.969838	0.677909
06	F02	BPTES	0.471429	0.949367	0.703488	0.91954	0.755072	0.92437	1.08121	0.701518
06	F03	DBO-83	0.754286	0.881857	0.315698	0.775862	0.139594	0.789916	0.533643	0.677909
06	F04	N,N-Dihexyl-2-(4-fluorophenyl)indole-3-acetamide	0.788571	0.940928	0.616279	0.770115	0.507246	0.647899	0.598608	0.455312
06	F05	L-3,4-Dihydroxyphenylalanine	0.62	0.873418	0.912791	0.954023	0.844928	0.87395	1.09977	0.6543
06	F06	XL388	0.62	0.869198	0.337791	0.971264	0.305797	0.753782	0.251044	0.721754
06	F07	R(+)-SCH-23390 hydrochloride	0.264057	0.945148	0.889535	0.95977	0.75942	0.890756	1.058	0.664418
06	F08	R(+)-Butylindazone	0.842857	0.881857	0.0767442	0.931034	0.346377	0.848739	0.243619	0.607083
06	F09	1,10-Diaminodecane	0.868571	0.881857	0.796512	0.971264	0.67971	0.826891	0.835267	0.634064
06	F10	Vanillic acid diethylamide	0.608571	0.957806	0.97093	0.971264	0.826087	0.87395	1.13689	0.708263
06	F11	Emetine dihydrochloride hydrate	0.204829	0.114304	0.0392326	0.0388736	0.0970725	0.0766387	0.050116	0.0360877
06	G02	Cinaciguat hydrochloride	0.437143	0.831224	0.0755814	0.982759	0.56087	0.865546	0.340139	0.745363
06	G03	Doxofylline	0.577143	0.890295	0.906977	1.01149	0.853623	0.890756	1.21114	0.738617
06	G04	Donitriptan monohydrochloride	0.757143	0.886076	0.889535	0.971264	0.856522	0.89916	1.14153	0.701518
06	G05	Dipyridamole	0.791429	0.848101	0.668605	1.01149	0.668116	0.890756	0.886311	0.708263
06	G06	Dipropyldopamine hydrobromide	0.674286	0.894515	0.895349	1.01149	0.823188	0.932773	1.16473	0.775717
06	G07	Naratriptan hydrochloride	0.68	1.03376	0.854651	0.95977	0.823188	0.882353	1.18794	0.708263
06	G08	Pimprinine	0.662857	0.881857	0.953488	1.01724	0.83913	0.932773	1.17865	0.752108
06	G09	(+/-)-Anisodamine	0.537143	0.932489	0.947674	1.01149	0.886957	0.932773	1.20186	0.745363
06	G10	Iloperidone	0.771429	0.932489	0.680233	0.954023	0.844928	0.87395	0.142923	0.6914
06	G11	CYM50769	0.871429	0.970464	0.912791	1.03448	0.875362	0.94958	1.28538	0.802698
06	H02	2,2'-Bipyridyl	0.662857	0.890295	0.337791	1.01724	0.544928	0.983193	1.35035	0.984823
06	H03	(±) trans-U-50488 methanesulfonate	0.171514	0.974684	0.236628	1.03448	0.756522	1.05882	0.147564	0.93086
06	H04	SP600125	0.554286	0.936709	0.0438547	0.994253	0.237681	0.991597	0.0515081	0.421585
06	H05	Doxazosin mesylate	0.1628	1.173	0.050343	1.07471	0.11071	1	0.0510441	0.873524
06	H06	AC-93253 iodide	0.176543	0.831224	0.982558	1.0977	0.097029	0.966387	1.67517	1.01855
06	H07	(±)-2,3-Dichloro-alpha-methylbenzylamine hydrochloride	0.882857	1.11814	0.959302	1.07471	1.04348	1.03361	1.61021	0.964587
06	H08	3,5-Dinitrocatechol	0.582857	1.14346	1	1.05172	0.984058	1.03361	1.4478	0.96796
06	H09	Benidipine hydrochloride	0.177714	0.852321	0.384884	0.885057	0.13413	0.781513	0.348956	0.381113
06	H10	Etodolac	0.297143	1.12236	1.04651	1.07471	1.01739	1.05042	1.60093	0.98145
06	H11	E-64	0.218771	1.08861	1.03488	1.0977	1.00145	1.06723	1.6891	1.03204
07	A02	SB 415286	1.00857	1.05485	0.29186	1.03448	0.992754	1.09244	0.853828	1.09275
07	A03	Rofecoxib	1.16286	1.08017	1	1.06897	1.05652	1.05042	1.72158	1.10287
07	A04	(-)-Physostigmine	0.948571	1.04219	0.912791	1.07471	1.06957	1.05882	1.65661	1.16358
07	A05	S-(-)-Eticlopride hydrochloride	0.98	1.07173	0.241279	1.08621	0.371014	0.94958	0.158701	1.07251
07	A06	UCL 2077	0.862857	0.966245	1.02907	1.0977	1.08261	1.01681	1.7587	1.13659
07	A07	Fenofibrate	0.206514	0.974684	0.213953	1.0977	0.9	1.04202	0.617169	1.06914
07	A08	Forskolin	0.991429	1.03797	1.21512	1.47126	1.66667	1.31933	1.94896	1.47386
07	A09	Fexofenadine hydrochloride	0.748571	1.22785	1.02326	1.1092	1.08116	1.04202	1.61485	1.17369
07	A10	GSK1210151A	1.11714	2.1308	0.264535	0.331034	0.631884	0.731092	0.410209	0.46543
07	A11	L-Canavanine	1.31714	1.21941	1.0407	1.14943	1.11884	1.11765	1.56845	1.1602
07	B02	S-Ethylisothiourea hydrobromide	0.857143	0.915612	0.965116	0.965517	0.855072	0.966387	1.15081	0.768971
07	B03	N-Ethylmaleimide	1.02	0.932489	0.947674	0.994253	0.897101	0.94958	1.22506	0.802698
07	B04	NBI 27914	0.857143	0.873418	0.0656977	0.971264	0.142406	0.848739	0.123898	0.6914
07	B05	Tamoxifen	0.957143	0.11384	0.0474593	0.0729885	0.0948261	0.233613	0.0473318	0.0752108
07	B06	Fluvoxamine maleate	0.917143	0.983122	0.80814	1.02299	0.762319	0.92437	0.124362	0.74199
07	B07	Fenspiride hydrochloride	0.511429	0.949367	0.947674	1.01724	0.878261	0.941176	1.07657	0.785835
07	B08	Famotidine	0.811429	0.911392	0.965116	1.02299	0.894203	0.94958	1.28538	0.785835
07	B09	Formoterol	0.802857	1.13924	0.193605	0.541379	0.676812	0.94958	0.867749	0.789207
07	B10	Glybenclamide	0.851429	1.11392	0.456977	1.01149	0.585507	0.941176	0.691415	0.735245
07	B11	Bezafibrate	0.502857	1.05063	0.959302	1.04023	0.891304	0.957983	1.2065	0.853288
07	C02	Epinastine hydrochloride	0.985714	0.945148	0.906977	0.91954	0.915942	0.915966	1.07193	0.745363
07	C03	(-)-Epinephrine bitartrate	0.193543	0.924051	0.680233	0.948276	0.9	0.957983	1.28074	0.74199
07	C04	beta-Estradiol	0.742857	0.772152	0.843023	0.982759	0.875362	0.907563	0.983759	0.738617
07	C05	erythro-9-(2-Hydroxy-3-nonyl)adenine hydrochloride	0.888571	0.877637	0.738372	0.95977	0.615942	0.915966	0.965197	0.728499
07	C06	KU-55933	0.731429	0.797468	0.352907	1.00575	0.443478	0.848739	0.0473318	0.684654
07	C07	Flumazenil	0.762857	0.894515	0.959302	0.977011	0.83913	0.890756	1.10905	0.715008
07	C08	Ro 11-1464	0.648571	1.35443	0.569186	1.06322	1.06522	1.16807	0.700696	0.98145
07	C09	Felodipine	0.871429	0.818565	0.203488	1.02874	0.139971	0.79916	0.0510441	0.650927
07	C10	GW2974	0.785714	1.13502	1	1	0.891304	0.92437	1.14153	0.735245
07	C11	GW5074	0.851429	0.111899	1.37791	0.0488046	0.156522	0.183193	0.645012	0.0768971
07	D02	Edrophonium chloride	0.82	0.864979	0.94186	0.936782	0.936232	0.991597	0.946636	0.6914
07	D03	EGTA	0.748571	0.877637	0.953488	0.948276	0.811594	0.87395	1.11833	0.74199
07	D04	Estrone	0.745714	0.848101	0.656977	0.965517	0.762319	0.932773	0.816705	0.731872
07	D05	SU1498	0.714286	0.797468	0.047407	0.816092	0.711594	0.857143	0.830626	0.677909
07	D06	Furegrelate sodium	0.2144	0.881857	0.988372	0.988506	0.802899	0.882353	1.12297	0.711636
07	D07	Genipin	0.76	0.877637	0.965116	1	0.827536	0.890756	1.14153	0.718381
07	D08	NS8593 hydrochloride	0.78	0.822785	0.185465	0.965517	0.215942	0.834454	0.153596	0.661046
07	D09	Fluspirilene	0.774286	0.962025	0.703488	0.502299	0.0871449	0.517647	0.0473318	0.0357504
07	D10	Bexarotene	0.854286	0.146034	0.0483721	0.0781609	0.100304	0.415126	0.049652	0.173019
07	D11	Genistein	0.985714	0.894515	0.131395	1.01724	0.291304	0.89916	0.327146	0.795953
07	E02	Efaroxan hydrochloride	0.868571	0.797468	0.947674	0.925287	0.788406	0.915966	1.09513	0.728499
07	E03	(±)-Epinephrine hydrochloride	0.182571	0.860759	0.75	0.942529	0.884058	0.882353	1.36427	0.694772
07	E04	Phenserine	0.548571	0.869198	0.222674	0.931034	0.705797	0.882353	0.700696	0.657673
07	E05	Felbamate	0.771429	0.860759	0.953488	0.971264	0.804348	0.87395	1.09977	0.698145
07	E06	Fiduxosin hydrochloride	0.711429	0.831224	0.953488	0.977011	0.788406	0.857143	1.11833	0.701518
07	E07	Fusaric acid	0.141571	0.78481	0.924419	0.95977	0.805797	0.865546	1.00696	0.681282
07	E08	Flunarizine dihydrochloride	0.785714	0.763713	0.041186	0.856322	0.093029	0.757983	0.0491879	0.60371
07	E09	cis-(Z)-Flupenthixol dihydrochloride	0.135314	0.196498	0.0489535	0.154598	0.0813043	0.561345	0.0464037	0.0907251
07	E10	L-Glutamic acid hydrochloride	0.74	0.983122	0.97093	0.977011	0.811594	0.907563	1.14153	0.725126
07	E11	GW7647	0.222886	0.201308	0.032907	0.0833333	0.0772319	0.337815	0.0510441	0.334233
07	F02	Ellipticine	0.774286	0.178945	0.0547965	0.0486379	0.146377	0.177311	0.119258	0.096796
07	F03	Ethosuximide	0.488571	0.848101	0.953488	0.95977	0.87971	0.890756	1.19258	0.684654
07	F04	N-Methyl-beta-carboline-3-carboxamide	0.725714	0.902954	0.930233	0.982759	0.865217	0.907563	1.18329	0.698145
07	F05	Fusidic acid sodium	0.768571	0.907173	0.5	0.988506	0.643478	0.865546	0.909513	0.674536
07	F06	Furosemide	0.508571	0.873418	0.930233	0.948276	0.842029	0.89916	1.10905	0.688027
07	F07	5-Fluorouracil	0.708571	0.415443	0.147674	0.252874	0.230435	0.415966	0.189327	0.201349
07	F08	5-fluoro-5'-deoxyuridine	0.531429	0.85654	0.633721	0.982759	0.694203	0.890756	1.04408	0.694772
07	F09	Furafylline	0.82	1.01266	1.00581	0.988506	0.884058	0.890756	1.21114	0.698145
07	F10	Ganciclovir	0.88	0.940928	0.848837	0.988506	0.733333	0.87395	1.11833	0.708263
07	F11	NS5806	0.248857	0.987342	1.10465	0.83908	0.121043	0.768908	0.542923	0.559865
07	G02	RepSox	0.617143	0.535865	0.744186	0.821839	0.502899	0.69916	0.737819	0.620573
07	G03	Nitidine chloride	0.868571	0.873418	0.294186	0.87931	0.3	0.848739	0.32993	0.576728
07	G04	DPO-1	0.725714	0.902954	0.424419	1.01149	0.594203	0.915966	0.312761	0.721754
07	G05	Fenoterol hydrobromide	0.908571	0.987342	0.988372	1.02299	0.884058	0.92437	1.14617	0.748735
07	G06	p-Fluoro-L-phenylalanine	0.914286	1.05485	0.965116	1.04598	0.818841	0.941176	1.20186	0.782462
07	G07	Esomeprazole magnesium dihydrate	0.854286	0.92827	0.906977	1.08621	0.781159	0.890756	1.04408	0.758853
07	G08	Flupirtine maleate	0.834286	0.915612	0.674419	1.01149	0.581159	0.92437	0.979118	0.755481
07	G09	FPL 64176	0.825714	0.983122	0.402326	1.06897	0.437681	0.907563	0.229234	0.721754
07	G10	L-Glutamine	0.465714	1.04219	0.994186	1.05172	0.836232	0.983193	1.16937	0.789207
07	G11	Gallamine triethiodide	0.994286	1.10549	1.01163	1.06897	0.905797	0.941176	1.17865	0.822934
07	H02	GW9508	1.00286	0.978903	0.484884	1.02299	0.444928	1.05042	0.566125	0.920742
07	H03	Emodin	0.677143	0.801688	0.0467442	0.775862	0.113754	1.04202	0.519722	0.0725126
07	H04	(-)-Eseroline fumarate	0.218286	1.09705	0.413372	1.04023	0.885507	1.05042	1.07193	0.900506
07	H05	S-(+)-Fluoxetine hydrochloride	0.217229	1.04641	0.0373779	1.03448	0.0904638	1.02521	0.05058	0.913997
07	H06	Fluphenazine dihydrochloride	0.180429	0.199241	0.0352209	0.25	0.0844203	0.720168	0.0482599	0.093086
07	H07	Fenoldopam bromide	0.797143	1.11392	1.0814	1.06322	1.01884	1.10924	1.54988	0.900506
07	H08	Flutamide	1.02	1.09283	0.399419	1.04023	0.386957	1.05042	0.374478	0.893761
07	H09	Fluoxetine hydrochloride	0.198171	1.11392	0.0359419	1.02874	0.0882754	1.02521	0.0491879	0.809444
07	H10	Epalrestat	0.885714	1.09283	0.0379186	1.01724	0.23913	1.01681	0.164733	0.887015
07	H11	CID2858522	0.951429	1.33755	0.202907	0.354598	0.381159	0.777311	0.542923	0.455312
08	A02	Isoguvacine hydrochloride	0.891429	0.978903	0.965116	1.1092	1.25217	1.01681	1.64733	1.06914
08	A03	Paliperidone	0.888571	1.04641	0.918605	1.08621	1.08406	1.04202	1.69374	1.09275
08	A04	MHPG piperazine	0.882857	1.06329	1.04651	1.0977	1.1087	1.03361	1.74014	1.05902
08	A05	DL-threo-beta-hydroxyaspartic acid	0.928571	1.17722	1	1.08621	1.07101	1.04202	1.77262	1.086
08	A06	17alpha-hydroxyprogesterone	0.377143	0.704641	0.662791	1.0977	0.531884	0.957983	0.552204	0.752108
08	A07	L-Histidine hydrochloride	0.98	1.21941	1.00581	1.0977	1.04638	1.07563	1.7123	1.086
08	A08	L-Hyoscyamine	1.00571	1.1519	1.00581	1.10345	1.01594	1.08403	1.63341	1.086
08	A09	4-Hydroxybenzhydrazide	1.05429	1.2827	1.07558	1.11494	1.11594	1.08403	1.6891	1.09949
08	A10	Claramine trifluoroacetate salt	0.252114	0.280717	0.0988372	0.0793103	0.153623	0.145378	0.116937	0.0799325
08	A11	Iodoacetamide	0.248657	0.350844	0.0457907	0.0689655	0.146377	0.848739	0.116009	0.772344
08	B02	Guvacine hydrochloride	0.828571	0.92827	0.918605	1.01149	1.05362	0.890756	1.24362	0.809444
08	B03	GR-89696 fumarate	0.694286	0.924051	0.947674	0.994253	0.898551	0.907563	1.16009	0.826307
08	B04	Hypotaurine	0.725714	0.949367	0.994186	1.01724	0.956522	0.92437	1.26218	0.802698
08	B05	Ciproxifan hydrochloride	0.751429	0.987342	0.959302	0.982759	0.953623	0.94958	1.2297	0.782462
08	B06	1,3,5-tris(4-hydroxyphenyl)-4-propyl-1H-pyrazole	0.169629	0.683544	0.118023	0.58046	0.139014	0.570588	0.445012	0.475548
08	B07	(±)-8-Hydroxy-DPAT hydrobromide	0.694286	0.974684	1	1	0.957971	0.941176	1.28074	0.802698
08	B08	Hydroquinone	0.180914	1.02532	0.0530349	0.971264	0.288406	0.94958	0.212529	0.779089
08	B09	Hemicholinium-3	0.882857	1.06329	0.988372	1.01724	0.9	0.957983	1.25754	0.799325
08	B10	Sematilide monohydrochloride monohydrate	0.922857	1.02532	0.912791	1.02299	0.926087	0.957983	1.2993	0.822934
08	B11	Loxiglumide	0.888571	1.11392	0.773256	1.01724	0.892754	0.966387	1.14617	0.853288
08	C02	SR-58611A	0.1524	1.09705	0.0445523	0.95977	0.713043	0.87395	0.178654	0.748735
08	C03	Gabapentin	0.711429	0.92827	0.930233	1.01149	0.952174	0.89916	1.16937	0.762226
08	C04	Haloperidol	0.265486	0.911392	0.0674419	0.936782	0.221739	0.87395	0.108585	0.586847
08	C05	L-Dopa ethyl ester	0.811429	0.940928	0.953488	0.982759	0.956522	0.92437	1.15081	0.70489
08	C06	ZD 7114 hydrochloride	0.745714	0.898734	0.918605	0.965517	0.865217	0.882353	1.18329	0.731872
08	C07	Dopamine hydrochloride	0.891429	1.09705	1.01744	0.965517	1.03043	0.92437	1.15081	0.738617
08	C08	SR 27897 hydrate	0.145543	1.03797	0.0403198	0.781609	0.137116	1.03361	0.1058	0.748735
08	C09	S 24795	0.777143	0.953586	1	0.988506	0.834783	0.932773	1.16009	0.735245
08	C10	Sumanirole maleate	0.754286	1.02532	0.947674	0.971264	0.842029	0.907563	1.19258	0.738617
08	C11	Ipratropium bromide	0.831429	1.04641	1	1.01724	0.897101	0.966387	1.29002	0.809444
08	D02	GSK2578215A	0.68	0.936709	0.895349	0.971264	0.986957	0.865546	1.14153	0.752108
08	D03	DL-Homatropine hydrobromide	0.705714	0.995781	0.924419	0.977011	0.876812	0.89916	1.21114	0.718381
08	D04	Hydralazine hydrochloride	0.191257	0.881857	0.0790698	0.954023	0.378261	0.857143	0.191647	0.70489
08	D05	Hydrocortisone	0.802857	0.945148	0.906977	0.95977	0.8	0.865546	1.21578	0.701518
08	D06	Histamine dihydrochloride	0.737143	0.894515	0.94186	0.982759	0.850725	0.882353	1.26682	0.735245
08	D07	Hydroxyurea	0.665714	1.00422	0.843023	0.965517	0.731884	0.882353	1.15545	0.718381
08	D08	MNS	0.141229	0.949367	0.0464884	0.844828	0.108638	0.857143	0.050116	0.752108
08	D09	Efinaconazole	0.263543	0.599156	0.268605	0.804598	0.37971	0.666387	0.176334	0.198314
08	D10	Ibudilast	0.76	0.970464	1.04651	1.01149	0.8	0.890756	1.36427	0.768971
08	D11	Idarubicin	0.136229	0.153966	0.024564	0.0446839	0.105406	0.0932773	0.0419629	0.0640809
08	E02	Guanabenz acetate	0.574286	0.974684	0.502907	0.936782	0.501449	0.736975	0.312297	0.718381
08	E03	(±)-Vanillylmandelic acid	0.725714	0.919831	0.965116	0.95977	0.855072	0.857143	1.12761	0.728499
08	E04	4-Imidazolemethanol hydrochloride	0.711429	0.898734	0.959302	0.948276	0.863768	0.857143	1.12297	0.715008
08	E05	Lithium Chloride	0.748571	0.814346	0.947674	0.95977	0.842029	0.87395	1.17401	0.701518
08	E06	Harmane	0.7	0.839662	0.755814	0.942529	0.650725	0.834454	0.87703	0.701518
08	E07	(+)-Hydrastine	0.694286	0.932489	0.947674	0.95977	0.830435	0.890756	1.12761	0.725126
08	E08	Serotonin hydrochloride	0.745714	0.957806	0.912791	0.931034	0.811594	0.87395	1.08585	0.711636
08	E09	Hexahydro-sila-difenidol hydrochloride, p-fluoro analog	0.174429	0.936709	0.0541686	0.965517	0.255072	0.882353	0.0928074	0.684654
08	E10	Imidazole-4-acetic acid hydrochloride	0.774286	0.898734	0.959302	0.971264	0.831884	0.87395	1.16937	0.752108
08	E11	Metolazone	0.311429	1.29958	1.01744	0.977011	0.130638	0.932773	0.575406	0.799325
08	F02	JFD00244	0.58	0.578059	0.214535	0.195402	0.272464	0.326891	0.150348	0.159528
08	F03	6-Hydroxymelatonin	0.837143	0.898734	0.906977	1.04598	0.871014	0.907563	1.13225	0.748735
08	F04	Hexamethonium dichloride	0.705714	0.894515	0.947674	0.988506	0.826087	0.87395	1.17401	0.694772
08	F05	Hydrochlorothiazide	0.68	0.860759	0.936047	0.965517	0.814493	0.865546	1.15545	0.70489
08	F06	JS-K	0.411429	0.637131	0.313372	0.603448	0.357971	0.487395	0.291415	0.337268
08	F07	(±)-7-Hydroxy-DPAT hydrobromide	0.757143	0.936709	0.901163	0.971264	0.807246	0.865546	1.09513	0.738617
08	F08	L-165,041	0.154486	0.877637	0.0436337	1.08046	0.326087	1.04202	0.1058	0.661046
08	F09	Histamine, R(-)-alpha-methyl-, dihydrochloride	0.768571	0.932489	0.936047	0.982759	0.797101	0.92437	1.15545	0.782462
08	F10	BAY-678	0.748571	0.983122	0.866279	0.994253	0.77971	0.882353	1.08121	0.728499
08	F11	GR 55562 dihydrobromide	0.968571	1.03376	0.97093	1.04023	0.888406	0.94958	1.11833	0.819562
08	G02	Glipizide	0.822857	0.864979	0.843023	0.977011	0.963768	0.865546	1.09977	0.735245
08	G03	Hexamethonium bromide	0.668571	0.919831	0.94186	1.00575	0.910145	0.89916	1.14617	0.745363
08	G04	Bendamustine hydrochloride	0.634286	0.949367	0.872093	1.00575	0.834783	0.97479	1.09977	0.738617
08	G05	Valganciclovir hydrochloride hydrate	0.62	0.894515	0.889535	0.977011	0.837681	0.915966	1.2065	0.738617
08	G06	Retinoic acid p-hydroxyanilide	0.52	0.729958	0.0761628	0.649425	0.242029	0.443697	0.0983759	0.325464
08	G07	SR 142948A	0.757143	0.945148	0.97093	1.00575	0.934783	0.932773	1.17865	0.752108
08	G08	5-Hydroxy-L-tryptophan	0.722857	0.957806	0.976744	1.00575	0.918841	0.352101	1.16937	0.758853
08	G09	5-hydroxydecanoic acid sodium	0.754286	0.915612	0.959302	1.01724	0.863768	0.915966	1.20186	0.758853
08	G10	Cilengitide trifluoroacetic acid salt	0.725714	0.953586	0.982558	1.00575	0.828986	0.890756	1.20186	0.785835
08	G11	IMID-4F hydrochloride	0.768571	1.03376	0.877907	1.02874	0.762319	0.907563	0.570766	0.806071
08	H02	GYKI 52466 hydrochloride	0.702857	1.13924	0.930233	1.09195	0.968116	1	0.965197	0.964587
08	H03	4-Hydroxy-3-methoxyphenylacetic acid	0.754286	1.02532	1.01163	1.09195	1.07971	1.04202	1.38747	0.954469
08	H04	6-Hydroxy-DL-DOPA	0.668571	0.995781	0.784884	1.1092	0.927536	1.10924	1.16937	0.866779
08	H05	Hispidin	0.762857	1.03376	1.0407	1.1092	0.989855	1.05882	1.52668	0.927487
08	H06	Teriflunomide	0.508571	0.940928	0.138372	1.08621	0.34058	0.966387	0.350812	1.04553
08	H07	5-Hydroxyindolacetic acid	0.728571	1.03376	1.03488	1.08046	1.03043	1.02521	1.36891	0.984823
08	H08	Hydroxylamine hydrochloride	0.831429	1.10549	1.02326	1.09195	0.982609	1.03361	1.45244	0.964587
08	H09	R-(+)-8-Hydroxy-DPAT hydrobromide	0.78	1.07595	0.918605	1.08046	1.04348	1.03361	1.34571	0.954469
08	H10	Imazodan	0.851429	1.10127	1.03488	1.08046	0.989855	1.04202	1.43387	0.988196
08	H11	R(-)-Isoproterenol (+)-bitartrate	1.03429	1.24895	0.883721	1.0977	1.16377	1.09244	1.59629	1.09949
09	A02	ML-7	0.203543	0.196962	0.0412384	0.139655	0.147826	0.248739	0.354988	0.125801
09	A03	3-Isobutyl-1-methylxanthine	0.92	0.864979	1.09884	1.06897	1.14638	0.991597	1.81439	1.09275
09	A04	Iproniazid phosphate	0.942857	1.00844	0.936047	1.07471	1.00725	0.991597	1.60093	1.06577
09	A05	m-Iodobenzylguanidine hemisulfate	0.702857	0.962025	0.418605	1.02874	0.389855	0.92437	0.17123	0.944351
09	A06	Imetit dihydrobromide	0.894286	0.983122	0.982558	1.07471	1.02029	0.991597	1.63341	1.09949
09	A07	Agomelatine	0.86	0.953586	0.936047	1.04023	0.971014	0.991597	1.46172	1.05228
09	A08	Kenpaullone	0.705714	0.932489	1	1.08621	1.05942	1.05882	1.53132	1.09949
09	A09	Darifenacin hydrobromide	0.7	1.04641	0.593023	1.05172	0.650725	0.941176	0.677494	1.03541
09	A10	Leflunomide	0.871429	1.27004	0.883721	1.18391	0.82029	1.02521	1.38747	1.18381
09	A11	SB 674042	1.02	1.19831	0.831395	1.05172	0.798551	0.94958	1.30858	1.086
09	B02	AEG 3482	0.246029	0.814346	0.0481512	0.95977	0.495652	0.835294	0.299304	0.738617
09	B03	Idazoxan hydrochloride	0.765714	0.78481	0.168605	0.982759	0.714493	0.890756	1.00696	0.765599
09	B04	Fosmidomycin sodium salt hydrate	0.757143	0.886076	0.953488	1.02299	0.86087	0.89916	1.16009	0.748735
09	B05	S(+)-Ibuprofen	0.748571	0.945148	0.936047	1.01149	0.9	0.932773	1.15081	0.748735
09	B06	1,5-Isoquinolinediol	0.82	0.919831	0.912791	1.01149	0.721739	0.89916	1.058	0.748735
09	B07	Kainic acid	0.314286	0.991561	0.982558	1.01724	0.692754	0.89916	0.979118	0.779089
09	B08	U-73343	0.877143	0.183376	0.0790698	0.0683908	0.122768	0.12605	0.0941995	0.0876897
09	B09	Gemifloxacin mesylate	0.962857	0.966245	0.936047	1.04023	0.843478	0.932773	1.06265	0.731872
09	B10	Capecitabine	0.822857	1.01688	1.02326	1.04598	0.852174	0.92437	1.19258	0.768971
09	B11	NNC 55-0396	0.207486	0.264895	1.08721	0.0764368	0.0981884	0.137815	0.0338469	0.0799325
09	C02	Ifenprodil tartrate	0.52	0.662447	0.0825581	0.101724	0.149275	0.409244	0.120186	0.14941
09	C03	Rizatriptan benzoate salt	0.574286	0.751055	0.843023	0.954023	0.831884	0.882353	1.07193	0.728499
09	C04	BIX	0.711429	0.751055	0.381395	0.994253	1.14203	0.92437	1.36427	0.745363
09	C05	Alcaftadine	0.725714	0.755274	0.866279	0.954023	0.798551	0.87395	1.09513	0.701518
09	C06	Molindone hydrochloride	0.582857	0.822785	0.947674	0.977011	0.837681	0.882353	1.00232	0.725126
09	C07	Ketoconazole	0.702857	0.518987	0.118023	0.614943	0.195652	0.42521	0.153596	0.303541
09	C08	L-701,324	0.200657	0.881857	0.854651	0.948276	0.849275	0.890756	1.0348	0.6914
09	C09	Perlapine	0.825714	0.974684	0.767442	0.971264	0.757971	0.865546	0.993039	0.718381
09	C10	Lidocaine hydrochloride	0.754286	0.907173	0.947674	0.977011	0.843478	0.890756	1.07657	0.731872
09	C11	Ro 90-7501	0.136143	0.149662	0.0473953	0.0977011	0.117203	0.087395	0.050116	0.0688027
09	D02	Isotharine mesylate	0.737143	0.751055	0.445349	0.936782	0.834783	0.882353	1.11833	0.731872
09	D03	(-)-Isoproterenol hydrochloride	0.911429	0.78903	0.77907	0.954023	0.947826	0.89916	1.15545	0.708263
09	D04	3-Iodo-L-tyrosine	0.742857	0.852321	0.912791	0.948276	0.865217	0.87395	1.09513	0.684654
09	D05	R(+)-IAA-94	0.737143	0.822785	0.796512	0.931034	0.692754	0.865546	0.951276	0.661046
09	D06	IB-MECA	0.882857	1.04641	0.744186	1.03448	0.515942	0.789916	0.617169	0.593592
09	D07	Ketorolac tris salt	0.802857	0.818565	0.860465	0.95977	0.857971	0.890756	1.04872	0.684654
09	D08	loxoprofen	0.705714	0.869198	0.906977	0.954023	0.813043	0.882353	1.07193	0.701518
09	D09	Lomefloxacin hydrochloride	0.842857	0.924051	0.848837	0.982759	0.85942	0.907563	1.08121	0.711636
09	D10	Lidocaine N-ethyl bromide quaternary salt	0.805714	0.894515	0.918605	0.988506	0.849275	0.882353	1.10905	0.728499
09	D11	Loratadine	0.497143	0.902954	0.0540698	1.00575	0.281159	0.907563	0.112297	0.711636
09	E02	Isoliquiritigenin	0.179086	0.898734	0.0456105	0.896552	0.808696	0.87395	0.923434	0.701518
09	E03	1-(5-Isoquinolinylsulfonyl)-2-methylpiperazine dihydrochloride	0.150257	0.932489	0.0414651	0.913793	0.150725	0.848739	0.103944	0.711636
09	E04	Pitstop 2	0.151943	0.126287	2.62791	0.0452011	1.30145	0.0837395	0.798144	0.0374368
09	E05	Indatraline hydrochloride	0.120086	0.71308	0.0228488	0.873563	0.0736377	0.756303	0.0460882	0.593592
09	E06	Aurothioglucose	0.203286	0.881857	0.554651	0.781609	0.53913	0.737815	0.909513	0.725126
09	E07	Ketoprofen	0.754286	0.827004	0.889535	0.95977	0.791304	0.87395	0.99768	0.677909
09	E08	Labetalol hydrochloride	0.78	0.907173	0.501163	0.954023	0.736232	0.848739	0.969838	0.657673
09	E09	Lamotrigine	0.762857	0.932489	0.918605	0.977011	0.762319	0.865546	1.0348	0.684654
09	E10	4-Amidinophenylmethanesulfonyl fluoride hydrochloride	0.78	0.911392	0.965116	0.982759	0.772464	0.882353	1.04872	0.694772
09	E11	(-)-Tetramisole hydrochloride	1.02857	1.08017	0.94186	1.00575	0.84058	0.882353	1.06729	0.74199
09	F02	(±)-Ibuprofen	0.965714	0.936709	0.872093	0.942529	0.943478	0.865546	1.04872	0.711636
09	F03	Indomethacin	0.8	0.780591	0.175581	0.890805	0.763768	0.865546	0.849188	0.650927
09	F04	Ivermectin	0.146886	0.153249	0.447674	0.0365862	1.02319	0.0857143	0.401392	0.0354132
09	F05	Iofetamine hydrochloride	0.877143	0.843882	0.918605	0.988506	0.715942	0.848739	1.06729	0.667791
09	F06	3-(1H-Imidazol-4-yl)propyl di(p-fluorophenyl)methyl ether hydrochloride	0.685714	0.797468	0.273256	0.965517	0.828986	0.882353	0.983759	0.711636
09	F07	Luliconazole	0.2214	0.338017	0.040093	0.166092	0.108145	0.282353	0.113689	0.0927487
09	F08	SANT-2	0.842857	1.02954	0.959302	1.00575	0.813043	0.890756	1.07193	0.711636
09	F09	alpha-Lobeline hydrochloride	0.794286	1.08017	0.866279	0.982759	0.769565	0.835294	0.983759	0.6914
09	F10	LE 300	0.187457	0.987342	0.0524593	1.00575	0.153623	0.786555	0.100232	0.688027
09	F11	JNJ-63533054	0.937143	1.0211	0.97093	1.01724	0.830435	0.89916	1.10905	0.755481
09	G02	Mifamurtide	0.198743	0.991561	0.0476047	0.844828	0.266667	1.06723	0.0923434	0.748735
09	G03	Imipramine hydrochloride	0.771429	0.721519	0.427907	0.931034	0.771014	0.890756	0.918794	0.721754
09	G04	Alclometasone dipropionate	0.808571	0.831224	1	1.01724	0.901449	0.941176	1.07657	0.735245
09	G05	ICI 204,448 hydrochloride	0.768571	0.78903	0.988372	1.01724	0.824638	0.915966	1.06265	0.728499
09	G06	Isonipecotic acid	0.771429	0.822785	0.959302	0.994253	0.834783	0.907563	1.09513	0.755481
09	G07	Ketotifen fumarate	0.805714	0.801688	0.417442	0.982759	0.681159	0.87395	1.06265	0.748735
09	G08	CyPPA	0.143657	0.153629	0.0407209	0.0378966	0.112971	0.130252	0.0458005	0.0711636
09	G09	Loperamide hydrochloride	0.162514	0.839662	0.0354012	1.01724	0.103493	0.840336	0.0853828	0.708263
09	G10	Lansoprazole	0.537143	0.848101	0.680233	0.994253	0.411594	0.857143	0.709977	0.765599
09	G11	LY-294,002 hydrochloride	0.502857	0.932489	0.338953	0.988506	0.353623	0.828571	1.04872	0.731872
09	H02	(±)-Isoproterenol hydrochloride	1.21429	1.06329	0.77907	1.01149	1.10145	1.08403	1.38747	0.934233
09	H03	Isoxanthopterin	0.894286	0.962025	0.959302	0.994253	1.06812	1.06723	1.33179	0.903879
09	H04	Stevioside	0.882857	1.03376	1.02326	1.11494	1.06667	1.07563	1.36891	0.883642
09	H05	SB-525334	0.168429	0.548523	0.072093	0.48046	0.247826	0.494958	0.118329	0.36425
09	H06	Thiocolchicine	0.62	0.670886	0.23314	0.197126	0.552174	0.554622	0.402784	0.198314
09	H07	Kynurenic acid	0.845714	0.940928	1.0814	1.09195	1.01884	1.0084	1.39211	0.893761
09	H08	beta-Lapachone	0.162714	0.919831	0.0501337	0.0406552	0.139333	1.04202	0.049652	0.559865
09	H09	Lonidamine	0.169686	1.05907	0.0430756	1.05172	0.491304	1.04202	0.580046	0.883642
09	H10	L-687,384 hydrochloride	0.229257	0.704641	0.0530698	0.426437	0.125812	0.637815	0.0890951	0.149073
09	H11	Loxapine succinate	0.985714	1.26582	0.521512	1.06897	0.686957	1.02521	0.788863	0.971332
10	A02	TMPH hydrochloride	0.845714	0.92827	0.936047	1	1.00145	0.94958	1.51276	0.951096
10	A03	Varespladib	0.908571	0.962025	1.03488	1.06322	1.04928	1.03361	1.62877	0.988196
10	A04	4-Methylpyrazole hydrochloride	0.908571	0.978903	1.03488	1.06897	0.981159	1.01681	1.62413	1.01855
10	A05	PF-429242 dihydrochloride	0.291429	0.983122	0.0534535	1	0.130217	0.87395	0.12065	0.887015
10	A06	Molsidomine	0.822857	1.12236	1.01744	1.06897	1.04638	1.05882	1.63341	1.02867
10	A07	Metergoline	0.166429	1.20253	0.0518488	0.948276	0.147826	0.87395	0.403248	0.897133
10	A08	Meclofenamic acid sodium	0.508571	0.957806	0.30407	1.06897	0.407246	0.97479	0.286775	1.00506
10	A09	(±)-Metoprolol (+)-tartrate	1.03714	1.10127	0.947674	1.06897	0.95942	0.97479	1.46636	1.05565
10	A10	Leukadherin-1	0.2002	1.03797	0.0499709	0.0441379	0.135391	0.0805882	0.282135	0.27656
10	A11	MDL 28170	0.92	1.02532	1.01744	1.0977	0.908696	1.03361	1.48028	1.09612
10	B02	Lorglumide sodium	0.218514	0.873418	0.0525349	0.4	0.150725	0.739496	0.158237	0.519393
10	B03	Linopirdine	0.84	0.902954	0.866279	0.977011	0.594203	0.865546	1.07657	0.768971
10	B04	Nocodazole	0.594286	0.666667	0.22093	0.247126	0.382609	0.882353	0.319258	0.210793
10	B05	Metaproterenol hemisulfate	0.851429	0.860759	0.97093	0.988506	0.817391	0.907563	1.14153	0.745363
10	B06	Zoledronic acid monohydrate	0.605714	0.864979	0.959302	1	0.775362	0.882353	1.13689	0.758853
10	B07	YM-26734	0.754286	0.869198	0.918605	0.982759	0.808696	0.915966	1.0348	0.738617
10	B08	Milrinone	0.805714	0.78481	1.01744	1	0.907246	0.890756	1.10905	0.758853
10	B09	6-Methyl-2-(phenylethynyl)pyridine hydrochloride	0.877143	0.92827	0.94186	1	0.75942	0.89916	1.08121	0.758853
10	B10	2-methoxyestradiol	0.58	0.738397	0.293023	0.982759	0.410145	0.890756	0.299304	0.768971
10	B11	Myricetin	0.891429	1.12658	1.01163	1.04023	0.873913	0.966387	1.14617	0.802698
10	C02	Lometrexol hydrate	0.517143	0.654008	0.462209	0.902299	0.317391	0.692437	0.188863	0.312985
10	C03	L-741,626	0.311429	0.873418	0.080814	0.95977	0.131826	0.819328	0.0960557	0.408094
10	C04	N-omega-Methyl-5-hydroxytryptamine oxalate salt	0.682857	0.810127	0.918605	0.936782	0.837681	0.857143	1.03016	0.431703
10	C05	Mianserin hydrochloride	0.657143	0.852321	0.872093	0.95977	0.618841	0.837815	0.886311	0.408094
10	C06	ML324	0.745714	0.945148	0.912791	1.01149	0.707246	0.865546	0.969838	0.441821
10	C07	Clorgyline hydrochloride	0.58	0.848101	0.953488	1	0.67971	0.890756	0.918794	0.435076
10	C08	(±)-alpha-Methyl-4-carboxyphenylglycine	0.731429	0.831224	0.965116	1.01149	0.795652	0.87395	1.0348	0.438449
10	C09	Mibefradil dihydrochloride	0.172514	0.881857	0.0351744	0.977011	0.116507	0.752941	0.0426589	0.424958
10	C10	Cysteamine hydrochloride	0.765714	0.848101	0.994186	1.01724	0.83913	0.89916	1.06265	0.462057
10	C11	NG-Monomethyl-L-arginine acetate	0.811429	1.02954	1.01163	1.04023	0.872464	0.915966	1.10441	0.50253
10	D02	TFCA	0.911429	0.932489	0.953488	0.913793	0.826087	0.857143	1.08121	0.70489
10	D03	L-703,606 oxalate salt hydrate	0.264286	0.949367	0.170349	0.965517	0.162319	0.815966	0.141995	0.6543
10	D04	Moxonidine hydrochloride	0.771429	0.860759	0.047564	0.91954	0.128971	0.890756	0.0477958	0.627319
10	D05	Buclizine dihydrochloride	0.145543	0.818565	0.0668605	0.908046	0.144928	0.747899	0.0918794	0.60371
10	D06	S-Methylisothiourea hemisulfate	0.717143	0.85654	0.965116	0.982759	0.830435	0.907563	1.07193	0.698145
10	D07	L-DOPS	0.785714	0.911392	0.953488	0.965517	0.852174	0.907563	1.07657	0.6914
10	D08	1-Methylhistamine dihydrochloride	0.748571	0.848101	0.982558	0.977011	0.815942	0.89916	1.03944	0.576728
10	D09	Ro 61-8048	0.74	1.0211	0.901163	0.965517	0.775362	0.890756	0.765661	0.462057
10	D10	alpha,beta-Methylene adenosine 5'-triphosphate dilithium	0.757143	0.869198	0.959302	0.95977	0.788406	0.87395	1.04872	0.661046
10	D11	MK-912	0.98	1.05063	0.982558	1.01149	0.668116	0.941176	1.11833	0.640809
10	E02	BW 723C86	0.737143	0.864979	0.877907	0.908046	0.133435	0.812605	0.839907	0.721754
10	E03	Metoclopramide hydrochloride	0.8	0.995781	0.94186	0.936782	0.847826	0.857143	1.04408	0.701518
10	E04	Psoralidin	0.357143	0.776371	0.0738372	0.95977	0.0576087	0.87395	0.867749	0.657673
10	E05	8-Methoxymethyl-3-isobutyl-1-methylxanthine	0.785714	0.85654	0.994186	0.95977	0.834783	0.865546	1.09049	0.677909
10	E06	MG 624	0.471429	0.814346	0.784884	0.954023	0.243478	0.836975	0.645012	0.701518
10	E07	Meloxicam sodium	0.64	0.860759	0.843023	0.942529	0.717391	0.865546	0.853828	0.677909
10	E08	Moxisylyte hydrochloride	0.74	0.894515	0.895349	0.95977	0.723188	0.87395	1.02552	0.6914
10	E09	(S)-MAP4 hydrochloride	0.808571	0.85654	0.947674	0.982759	0.807246	0.882353	1.03016	0.731872
10	E10	Methoxamine hydrochloride	0.734286	0.949367	0.953488	0.977011	0.8	0.89916	1.04408	0.725126
10	E11	(±)-3-(3,4-dihydroxyphenyl)-2-methyl-DL-alanine	0.885714	1.09705	0.976744	1	0.855072	0.915966	1.08585	0.738617
10	F02	GSK137647A	0.665714	0.877637	0.796512	0.942529	0.772464	0.848739	1.08121	0.745363
10	F03	R(-)-Me5	0.877143	0.911392	0.895349	0.948276	0.850725	0.848739	1.05336	0.688027
10	F04	BIO	0.465714	0.801688	0.633721	0.821839	0.63913	0.848739	0.584687	0.51602
10	F05	3-MFA	0.657143	0.839662	0.912791	0.954023	0.831884	0.87395	1.02088	0.684654
10	F06	N-Methyl-D-aspartic acid	0.705714	0.881857	0.947674	0.971264	0.847826	0.87395	1.08585	0.701518
10	F07	Morin	0.711429	0.801688	0.947674	0.965517	0.844928	0.882353	1.04408	0.715008
10	F08	S-Methyl-L-thiocitrulline acetate	0.722857	0.894515	0.947674	0.977011	0.831884	0.857143	1.06729	0.684654
10	F09	(±)-Methoxyverapamil hydrochloride	0.745714	1.05063	0.930233	0.977011	0.753623	0.848739	0.951276	0.6914
10	F10	Mitoxantrone	0.294286	0.285907	0.112791	0.102874	0.278261	0.214286	0.165197	0.11602
10	F11	MRS 2159	0.757143	1.15612	0.318023	0.982759	0.752174	0.890756	0.955916	0.728499
10	G02	Nitisinone	0.788571	0.890295	0.889535	0.954023	0.763768	0.838655	1.04872	0.775717
10	G03	Dihydrocapsaicin	0.273543	0.911392	0.278488	0.95977	0.302899	0.87395	0.812065	0.721754
10	G04	MRS 1523	0.52	0.869198	0.668605	0.971264	0.527536	0.89916	0.645012	0.789207
10	G05	Mexiletene hydrochloride	0.657143	0.886076	0.912791	0.977011	0.789855	0.882353	1.08585	0.762226
10	G06	alpha-Methyl-DL-tyrosine methyl ester hydrochloride	0.7	0.890295	0.930233	0.994253	0.834783	0.882353	1.13689	0.765599
10	G07	Minoxidil	0.748571	0.890295	0.924419	0.994253	0.894203	0.907563	1.09513	0.735245
10	G08	Melatonin	0.72	0.915612	0.976744	0.977011	0.868116	0.89916	1.12761	0.752108
10	G09	Metrazoline oxalate	0.474286	0.881857	0.686047	0.977011	0.233333	0.857143	0.756381	0.728499
10	G10	O-Methylserotonin hydrochloride	0.731429	0.949367	0.906977	0.977011	0.850725	0.87395	1.10441	0.745363
10	G11	Oseltamivir phosphate	0.808571	0.902954	0.965116	1.02874	0.930435	0.92437	1.21114	0.775717
10	H02	L-745,870 hydrochloride	0.594286	0.864979	0.604651	0.902299	0.578261	0.794958	0.538283	0.546374
10	H03	(-)-Naproxen sodium	0.777143	0.873418	1.01163	1.04598	1.02319	1	1.41995	0.920742
10	H04	Famciclovir	0.8	0.953586	1.03488	1.05747	1.1029	1.04202	1.43852	0.971332
10	H05	Methylergonovine maleate	0.445714	0.578059		0.804598	0.43913	0.531092	0.458469	0.324115
10	H06	Dapiprazole hydrochloride	0.802857	0.839662	1.33721	1.07471	0.992754	1.01681	1.48956	0.924115
10	H07	Rufinamide	0.868571	0.805907	1.03488	1.07471	1.0942	1.01681	1.48956	0.957841
10	H08	L-Methionine sulfoximine	0.668571	0.729958	0.0883721	0.695402	1.07101	1.01681	0.22181	1.04216
10	H09	GW9662	0.705714	0.907173	0.616279	1.07471	0.804348	1.0084	1.53596	0.910624
10	H10	Eupatorin	0.714286	0.949367	0.472674	1.09195	0.995652	1.0084	1.45708	0.961214
10	H11	2,6-Difluoro-4-[2-(phenylsulfonylamino)ethylthio]phenoxyacetamide	0.9	0.970464	1.09884	1.10345	1.06812	1.02521	1.55452	0.934233
11	A02	Mifepristone	0.170914	1.14768	0.101163	0.971264	0.137116	0.778151	0.144316	0.758853
11	A03	Minocycline hydrochloride	1	1.11392	1.01163	1.05172	1.00725	1.03361	1.2297	0.944351
11	A04	(-)-MK-801 hydrogen maleate	0.848571	1.04219	1.05814	1.08046	0.904348	1.02521	1.36891	0.957841
11	A05	Methiothepin mesylate	0.141571	1.00422	0.0378779	1.05747	0.120681	0.94958	0.050116	0.913997
11	A06	Piperlongumine	0.158571	0.763713	0.0495814	0.137931	0.119449	0.840336	0.309977	0.370995
11	A07	ONO-RS-082	0.185457	1.34177	0.329651	1.09195	0.128319	1.04202	0.524362	0.940978
11	A08	PD-407824	0.262914	0.332447	0.077907	0.107471	0.301449	0.378151	0.167517	0.163238
11	A09	Eprosartan mesylate	0.942857	1.20253	0.988372	1.11494	0.972464	1.02521	1.36427	0.98145
11	A10	Nicardipine hydrochloride	0.189543	1.1519	0.988372	1.09195	0.155072	0.857143	0.413921	0.849916
11	A11	NF 023	1.02286	1.39241	1.0814	1.13793	0.930435	1.01681	1.47564	1.02192
11	B02	L-alpha-Methyl-p-tyrosine	0.802857	0.886076	0.924419	0.942529	0.804348	0.857143	1.12297	0.762226
11	B03	Maprotiline hydrochloride	0.605714	0.886076	0.0639535	0.948276	0.100942	0.857143	0.104872	0.728499
11	B04	Perifosine	0.125943	0.162363	0.0489826	0.718391	0.0846667	0.277311	0.0510441	0.698145
11	B05	Nemadipine-A	0	0.924051	0.982558	0.971264	0.834783	0.89916	1.10905	0.752108
11	B06	Sivelestat sodium salt hydrate	0.742857	0.911392	1.02326	0.994253	0.830435	0.89916	1.11833	0.758853
11	B07	Neostigmine bromide	0.708571	0.915612	1	1	0.817391	0.907563	1.09513	0.779089
11	B08	S-Nitrosoglutathione	0.788571	0.995781	1.01163	1	0.833333	0.907563	1.10905	0.762226
11	B09	NG-Nitro-L-arginine	0.817143	0.957806	1.02907	0.994253	0.855072	0.890756	1.13689	0.772344
11	B10	Nifedipine	0.582857	1.04641	0.0680233	1.02874	0.262319	0.890756	0.187471	0.745363
11	B11	Nimustine hydrochloride	0.577143	1.03797	1.00581	1.02299	0.552174	0.915966	1.23434	0.816189
11	C02	M-110	0.708571	0.945148	1.00581	0.862069	0.891304	0.815966	1.00232	0.6914
11	C03	BMS-189453	0.108486	0.133291	0.0517442	0.0345517	0.079971	0.066084	0.0428353	0.0725126
11	C04	alpha-Methyl-5-hydroxytryptamine maleate	0.648571	0.843882	0.930233	1.00575	0.805797	0.857143	1.04408	0.677909
11	C05	Moclobemide	0.642857	0.898734	0.947674	0.948276	0.827536	0.87395	1.04872	0.688027
11	C06	p-MPPF dihydrochloride	0.534286	0.767932	0.924419	0.948276	0.710145	0.823529	0.928074	0.677909
11	C07	CR 2249	0.668571	0.890295	0.965116	0.95977	0.784058	0.882353	1.09513	0.684654
11	C08	NCS-382	0.662857	0.881857	0.959302	0.95977	0.807246	0.865546	1.05336	0.694772
11	C09	Naphazoline hydrochloride	0.657143	0.898734	0.965116	0.965517	0.728986	0.840336	1.03944	0.715008
11	C10	Naloxone hydrochloride	0.674286	0.991561	0.953488	0.954023	0.808696	0.857143	1.08585	0.708263
11	C11	Norcantharidin	0.78	1.04641	0.668605	1.02299	0.495652	0.941176	1.2297	0.826307
11	D02	JNJ-40418677	0.1344	0.155274	0.0533372	0.0315345	0.671014	0.0778824	0.284455	0.0360877
11	D03	Proglumide	0.665714	0.797468	0.982558	0.965517	0.752174	0.882353	1.02088	0.694772
11	D04	Metolazone	0.691429	0.818565	0.982558	0.95977	0.808696	0.87395	1.02088	0.6543
11	D05	ML240	0.771429	0.877637	0.843023	0.925287	0.730435	0.848739	0.993039	0.590219
11	D06	Levetiracetam	0.68	0.818565	0.976744	0.982759	0.849275	0.840336	1.08585	0.677909
11	D07	S-(4-Nitrobenzyl)-6-thioinosine	0.691429	0.843882	0.959302	0.971264	0.705797	0.838655	0.988399	0.647555
11	D08	Nalidixic acid sodium	0.748571	0.85654	0.72093	0.95977	0.676812	0.840336	1.0116	0.674536
11	D09	3-Nitropropionic acid	0.751429	0.911392	0.988372	0.988506	0.826087	0.865546	1.04872	0.715008
11	D10	7-Nitroindazole	0.805714	0.966245	0.936047	0.965517	0.755072	0.857143	1.04408	0.708263
11	D11	Noscapine hydrchloride	0.682857	1.02532	0.918605	1.01149	0.436232	0.882353	1.08121	0.745363
11	E02	Mecamylamine hydrochloride	0.742857	1.03376	0.901163	0.91954	0.86087	0.801681	1.05336	0.738617
11	E03	Fenobam	0.668571	0.78903	0.94186	0.942529	0.856522	0.840336	1.02552	0.711636
11	E04	DFB	0.685714	0.780591	0.959302	0.948276	0.798551	0.840336	1.04408	0.70489
11	E05	ZM 39923 hydrochloride	0.737143	0.924051	0.889535	0.954023	0.814493	0.819328	1.01624	0.721754
11	E06	Niflumic acid	0.491429	0.759494	0.72093	0.948276	0.47971	0.848739	0.640371	0.688027
11	E07	Naltrexone hydrochloride	0.614286	0.780591	0.959302	0.965517	0.766667	0.857143	1.02088	0.694772
11	E08	BRD3308	0.574286	0.751055	0.965116	1.02299	1.50725	0.97479	1.59629	0.789207
11	E09	NG-Nitro-L-arginine methyl ester hydrochloride	0.651429	0.814346	0.959302	0.988506	0.763768	0.829412	1.04408	0.735245
11	E10	PMEG hydrate	0.1476	0.898734	0.0426047	1.05172	0.116333	0.915966	0.116937	0.752108
11	E11	T0070907	0.151886	1.16034	0.0930233	1	0.115435	0.87395	0.176334	0.775717
11	F02	Methapyrilene hydrochloride	0.731429	1.00422	0.901163	0.925287	0.776812	0.836134	0.969838	0.701518
11	F03	(±)-Muscarine chloride	0.68	0.881857	0.947674	0.95977	0.868116	0.857143	1.03016	0.688027
11	F04	L-alpha-Methyl DOPA	0.651429	0.848101	0.947674	0.954023	0.871014	0.89916	1.03944	0.6543
11	F05	3-Morpholinosydnonimine hydrochloride	0.645714	0.894515	0.965116	0.971264	0.810145	0.890756	1.06265	0.667791
11	F06	Nimesulide	0.462857	0.721519	0.709302	0.913793	0.555072	0.848739	0.570766	0.596965
11	F07	S-Nitroso-N-acetylpenicillamine	0.622857	0.835443	0.97093	0.971264	0.811594	0.92437	1.05336	0.684654
11	F08	5-Nitro-2-(3-phenylpropylamino)benzoic acid	0.4	0.962025	0.050436	0.977011	0.231884	0.890756	0.247796	0.677909
11	F09	(±)-Normetanephrine hydrochloride	0.682857	0.911392	0.953488	0.971264	0.85942	0.882353	1.03944	0.735245
11	F10	RS504393	0.797143	0.839662	0.94186	0.982759	0.534783	0.819328	0.951276	0.681282
11	F11	Naltrindole hydrochloride	0.785714	0.991561	0.356977	1.01149	0.133203	0.890756	0.240835	0.755481
11	G02	Memantine hydrochloride	0.782857	0.886076	0.860465	0.936782	0.766667	0.848739	1.09513	0.735245
11	G03	Methoctramine tetrahydrochloride	0.254886	0.548523	0.111628	0.643678	0.221739	0.453782	0.171694	0.607083
11	G04	Methysergide maleate	0.714286	0.797468	0.936047	0.982759	0.857971	0.890756	1.15081	0.735245
11	G05	CCCI-01	0.121971	0.907173	0.0435581	0.850575	0.141246	0.87395	0.0983759	0.715008
11	G06	Nialamide	0.722857	0.827004	0.936047	1.02299	0.784058	0.882353	1.12761	0.765599
11	G07	Niclosamide	0.125286	0.140253	0.0386221	0.0396379	0.111667	0.0775966	0.0821346	0.0613828
11	G08	DC_AC50	0.742857	0.831224	0.947674	1.00575	0.789855	0.915966	1.10441	0.738617
11	G09	Nortriptyline hydrochloride	0.2084	0.85654	0.484884	0.994253	0.109435	0.890756	0.10116	0.738617
11	G10	6-Nitroso-1,2-benzopyrone	0.1282	0.235527	0.0391047	1.00575	0.096029	0.689076	0.0487239	0.569983
11	G11	Sertraline hydrochloride	0.1442	0.85654	0.0353256	1.01724	0.0937971	0.890756	0.0477958	0.688027
11	H02	JW74	0.877143	0.974684	0.889535	1.03448	0.776812	0.865546	1.23898	0.903879
11	H03	(+)-MK-801 hydrogen maleate	0.797143	0.898734	1.01744	1.06322	0.93913	1.02521	1.48956	0.951096
11	H04	Ethopropazine hydrochloride	0.457143	1.02954	0.837209	1.06897	0.424638	1	0.580046	0.93086
11	H05	S15535	0.125429	0.911392	0.0428023	1.00575	0.117	0.966387	0.0844548	1.03204
11	H06	Nomifensine maleate	0.725714	0.877637	1.02326	1.07471	0.904348	1.0084	1.49884	0.998314
11	H07	NAN-190 hydrobromide	0.871429	1.02532	0.94186	1.05172	0.953623	1.05042	1.45708	0.974705
11	H08	Nordihydroguaiaretic acid from Larrea divaricata (creosote bush)	0.9	1.0211	1.05814	1.08046	0.947826	1.05042	1.52668	1.00506
11	H09	NADPH tetrasodium	0.8	0.945148	1.04651	1.06897	0.985507	0.983193	1.52204	0.984823
11	H10	Nilutamide	0.554286	1.04219	0.69186	1.08046	0.349275	1.05042	0.663573	0.96796
11	H11	NO-711 hydrochloride	1.03143	1.06329	1.0407	1.12069	1.03188	1.0084	1.56845	1.04553
12	A02	Nitrendipine	0.925714	1.13924	0.901163	1.06322	0.695652	1	1.2993	0.866779
12	A03	SDZ 220-581 hydrochloride	0.951429	1.04641	0.982558	1.08621	0.927536	1.11765	1.56381	0.907251
12	A04	Lamotrigine isethionate	1.03143	1.14346	1.03488	1.10345	0.928986	1.08403	1.59629	0.890388
12	A05	Orphenadrine hydrochloride	0.791429	1.18143	0.918605	1.06322	0.768116	1.07563	1.34107	0.907251
12	A06	(±)-Octoclothepin maleate	0.157943	1.13924	0.0437093	1.06897	0.104783	1	0.0969838	0.876897
12	A07	O-Phospho-L-serine	0.94	1.30802	1.01744	1.09195	0.905797	1.09244	1.52668	0.866779
12	A08	Pancuronium bromide	1.02	1.2827	0.994186	1.08621	0.923188	1.07563	1.56381	0.897133
12	A09	CID 11210285 hydrochloride	0.297143	0.742616	0.115116	0.285057	0.32029	0.601681	0.152204	0.21484
12	A10	Valproic acid sodium	1.09429	1.33755	1.09302	1.0977	1	1.10924	1.66589	0.849916
12	A11	Pyrilamine maleate	1.01429	1.38819	0.97093	1.12644	0.872464	1.05042	1.50348	0.856661
12	B02	Nimodipine	0.831429	1.06751	0.825581	0.965517	0.542029	0.92437	0.821346	0.70489
12	B03	NS-1619	0.132143	0.886076	0.535465	0.982759	0.481159	0.94958	1.03016	0.694772
12	B04	Oleic Acid	0.125429	0.924051	0.031907	0.982759	0.0955652	0.94958	0.0441067	0.688027
12	B05	AZ191	0.163229	0.628692	0.0325058	0.718391	0.134304	0.82605	0.0909513	0.536256
12	B06	Progesterone	0.702857	0.991561	0.889535	0.994253	0.553623	0.915966	1.07657	0.715008
12	B07	(±)-Propranolol hydrochloride	0.694286	1.10549	0.877907	0.982759	0.731884	0.915966	0.960557	0.694772
12	B08	3-alpha,21-Dihydroxy-5-alpha-pregnan-20-one	0.582857	1.04219	0.912791	1.03448	0.698551	0.92437	1.11369	0.735245
12	B09	1-Phenyl-3-(2-thiazolyl)-2-thiourea	0.149514	0.995781	0.0406919	0.913793	0.105928	0.92437	0.0853828	0.856661
12	B10	Promethazine hydrochloride	0.662857	1.18565	0.686047	0.988506	0.549275	0.92437	0.677494	0.708263
12	B11	Piroxicam	0.874286	1.21097	0.918605	1.05172	0.791304	0.966387	1.14617	0.779089
12	C02	Nisoxetine hydrochloride	0.725714	0.915612	0.843023	0.902299	0.647826	1	0.969838	0.640809
12	C03	HA155	0.263086	0.894515	0.144767	0.873563	0.368116	1.02521	0.143387	0.468803
12	C04	Oxymetazoline hydrochloride	0.648571	0.873418	0.924419	0.91954	0.756522	0.865546	1.06265	0.627319
12	C05	Ofloxacin	0.68	0.898734	0.936047	0.965517	0.810145	0.882353	1.04408	0.637437
12	C06	Topotecan hydrochloride hydrate	0.1472	0.192911	0.0384302	0.104598	0.144928	0.19916	0.0515081	0.0924115
12	C07	SKF-525A hydrochloride	0.190286	0.945148	0.565698	0.971264	0.372464	0.848739	0.312297	0.684654
12	C08	Pirfenidone	0.702857	0.991561	0.94186	0.982759	0.797101	0.89916	1.05336	0.657673
12	C09	Mitiglinide calcium	0.774286	1.04641	0.97093	0.977011	0.849275	0.890756	1.08121	0.657673
12	C10	Praziquantel	0.848571	1.28692	0.947674	1.00575	0.791304	0.882353	1.04872	0.661046
12	C11	Atglistatin	0.691429	1.173	0.97093	1.02299	0.797101	0.907563	1.11369	0.694772
12	D02	Nylidrin hydrochloride	0.86	1.04641	0.784884	0.91954	0.77971	0.92437	0.918794	0.731872
12	D03	NBQX disodium	0.72	0.843882	0.930233	0.95977	0.817391	0.89916	1.05336	0.698145
12	D04	Sodium Oxamate	0.728571	0.864979	0.936047	0.95977	0.821739	0.89916	1.06729	0.674536
12	D05	Oxotremorine sesquifumarate salt	0.731429	0.831224	0.94186	0.954023	0.791304	0.882353	1.07193	0.715008
12	D06	Piceatannol	0.814286	0.894515	0.994186	0.965517	0.807246	0.907563	1.07193	0.70489
12	D07	Picrotoxin	0.76	1.00844	0.947674	0.971264	0.844928	0.89916	1.058	0.681282
12	D08	1,3-Dimethyl-8-phenylxanthine	0.702857	0.945148	1.01163	0.977011	0.791304	0.87395	1.00232	0.688027
12	D09	Cisplatin	0.771429	1.04219	0.97093	0.982759	0.785507	0.882353	1.07193	0.715008
12	D10	Propafenone hydrochloride	0.777143	1.15612	0.337209	0.982759	0.455072	0.882353	0.112297	0.715008
12	D11	Phenylephrine hydrochloride	0.84	1.19831	0.947674	1.03448	0.815942	0.941176	1.10905	0.74199
12	E02	JW55	0.831429	1.01688	0.895349	0.936782	0.843478	0.890756	1.02552	0.664418
12	E03	NSC405020	0.825714	1.19831	0.912791	0.954023	0.746377	1.07563	0.918794	0.657673
12	E04	Oxybutynin Chloride	0.645714	0.873418	0.72093	0.936782	0.45942	0.87395	0.468677	0.634064
12	E05	SC-514	0.54	0.755274	0.976744	0.965517	0.671014	0.865546	0.914153	0.657673
12	E06	Pentamidine isethionate	0.548571	0.869198	0.501163	0.965517	0.324638	0.890756	0.352204	0.6914
12	E07	LP44	0.141314	0.873418	0.0493256	0.896552	0.110652	0.840336	0.0863109	0.586847
12	E08	PRE-084	0.668571	0.860759	0.94186	0.965517	0.747826	0.87395	1.03016	0.657673
12	E09	Podophyllotoxin	0.494286	0.582278	0.207558	0.185057	0.547826	0.488235	0.365661	0.205396
12	E10	CPCCOEt	0.717143	0.974684	0.97093	1.01149	0.768116	0.89916	1.33643	0.70489
12	E11	Perphenazine	0.1464	1.09705	0.0357326	0.91954	0.0941014	0.827731	0.406961	0.576728
12	F02	Terutroban	1.17143	1.22785	0.662791	0.925287	0.885507	0.941176	0.969838	0.661046
12	F03	(±)-Octopamine hydrochloride	0.854286	0.886076	0.930233	0.925287	0.82029	0.957983	1.03016	0.681282
12	F04	Oxiracetam	0.702857	0.85654	0.947674	0.942529	0.768116	0.907563	1.058	0.6914
12	F05	SB 216763	0.845714	0.881857	0.912791	0.948276	0.805797	0.907563	1.03944	0.698145
12	F06	Pemetrexed disodium heptahydrate	0.488571	0.729958	0.80814	0.942529	0.355072	0.689916	0.515081	0.650927
12	F07	Pentoxifylline	0.76	0.924051	0.953488	0.965517	0.795652	0.882353	1.05336	0.6914
12	F08	Cycloastragenol	0.1946	0.154473	0.0384186	0.037954	0.37971	0.0840336	0.279814	0.0715008
12	F09	LDN-27219	0.894286	0.932489	0.819767	1.02299	0.66087		0.900232	0.70489
12	F10	PNU-282987	0.845714	0.978903	0.959302	0.988506	0.766667	0.907563	1.471	0.718381
12	F11	Pentylenetetrazole	0.977143	1.04219	0.982558	1.02874	0.804348	0.941176	1.6891	0.748735
12	G02	Naftopidil dihydrochloride	0.136257	0.64557	0.0790698	0.798851	0.11742	0.783193	0.0900232	0.51602
12	G03	N-Oleoylethanolamine	0.115286	0.827004	0.0372616	0.936782	0.788406	1.01681	0.0426218	0.644182
12	G04	Ouabain	0.748571	0.827004	0.953488	0.965517	0.807246	0.97479	1.09049	0.731872
12	G05	Suprafenacine	0.488571	0.57384	0.179651	0.196552	0.373913	0.513445	0.312761	0.185835
12	G06	Parthenolide	0.119486	0.805907	0.0355233	0.827586	0.0967391	0.890756	0.0433179	0.762226
12	G07	Pimozide	0.3	0.987342	0.947674	0.936782	0.731884	0.87395	1.29466	0.718381
12	G08	AS605240	0.457143	0.683544	0.97093	1.02299	0.569565	0.831933	0.918794	0.708263
12	G09	Palmitoyl-DL-Carnitine chloride	0.152571	0.924051	0.0382907	1.01724	0.0976232	0.941176	0.0431647	0.799325
12	G10	Piracetam	0.757143	1.03376	1	1.00575	0.836232	0.941176	1.41067	0.785835
12	G11	(+)-Pilocarpine hydrochloride	0.954286	1.01266	0.988372	1.05172	0.83913	0.92437	2.7471	0.816189
12	H02	Bisoprolol hemifumarate salt	0.917143	1.12236	0.97093	0.942529	0.943478	1.05042	1.47564	0.994941
12	H03	Oxolinic acid	0.702857	1.07173	0.936047	0.977011	1.03188	1.06723	1.48956	0.984823
12	H04	ODQ	0.634286	0.974684	0.936047	1.01724	0.947826	1.05042	1.50812	1.00843
12	H05	Oxotremorine methiodide	0.757143	0.911392	1.05233	0.988506	1.06087	1.04202	0.0914153	1.02867
12	H06	Pindolol	0.136514	0.187806	0.755814	0.0398908	0.10913	0.0682521	0.0434664	0.0671164
12	H07	L-Glutamic acid, N-phthaloyl-	0.76	1.08439	1.01744	1.01149	0.984058	1.01681	0.0761021	1.08263
12	H08	Papaverine hydrochloride	0.305714	0.708861	0.250581	0.931034	0.269565	0.802521	0.0807425	0.839798
12	H09	R(-)-N6-(2-Phenylisopropyl)adenosine	0.785714	1.03797	0.97093	1.02299	0.917391	0.991597	0.136891	1.1231
12	H10	Phosphomycin disodium	0.945714	1.17722	1.0814	1.03448	0.97971	1.14286	1.04408	1.10961
12	H11	Pilocarpine nitrate	1.09714	1.25738	1.08721	1.10345	1.02319	1.09244	1.24362	1.1231
13	A02	Promazine hydrochloride	0.554286	1.32911	0.195349	0.977011	0.301449	0.907563	0.249188	0.816189
13	A03	Pirenzepine dihydrochloride	0.808571	1.23207	1	1.05747	0.92029	1.04202	1.38747	0.84317
13	A04	DFU	0.771429	1.39662	0.982558	1.07471	0.947826	1.0084	1.35499	0.863406
13	A05	(±)-cis-Piperidine-2,3-dicarboxylic acid	0.808571	1.31224	1.03488	1.0977	0.972464	1.05042	1.31787	0.853288
13	A06	Piribedil maleate	0.817143	1.29536	0.994186	1.10345	0.968116	1.02521	1.32251	0.870152
13	A07	Procaine hydrochloride	0.988571	1.51899	0.94186	1.08046	0.992754	1.0084	1.29002	0.836425
13	A08	Phaclofen	0.86	1.36709	1.04651	1.10345	0.97971	1.0084	1.36427	0.84317
13	A09	Pregnenolone sulfate sodium	0.774286	1.40928	1.05814	1.09195	0.914493	1.03361	1.39211	0.853288
13	A10	1-Methylnicotinamide chloride	0.982857	1.74262	1.0407	1.1092	1.02319	1.03361	1.34571	0.833052
13	A11	Quinacrine dihydrochloride	0.195229	1.173	0.0413314	0.87931	0.124391	0.634454	0.116009	0.482293
13	B02	Phenelzine sulfate	0.734286	1.03797	0.843023	0.95977	0.671014	0.87395	1.06729	0.694772
13	B03	Putrescine dihydrochloride	0.768571	1.09283	0.959302	1	0.882609	0.907563	1.16473	0.70489
13	B04	Protoporphyrin IX disodium	0.179371	0.877637	0.105814	0.701149	0.236232	0.720168	0.075174	0.610455
13	B05	Protriptyline hydrochloride	0.614286	1.03376	0.504651	0.988506	0.650725	0.882353	0.187935	0.684654
13	B06	Paromomycin sulfate	0.76	1.04641	1	1.02299	0.876812	0.915966	1.13225	0.711636
13	B07	2-Phenylaminoadenosine	0.731429	0.995781	1.23256	1.16092	0.914493	0.92437	1.45244	0.738617
13	B08	BF-170 hydrochloride	0.734286	1.01266	0.75	1.02874	0.521739	0.907563	0.658933	0.708263
13	B09	PPADS	0.220171	1.13502	0.686047	1.01149	0.592754	0.907563	0.937355	0.701518
13	B10	Pyridostatin trifluoroacetate salt	0.917143	1.39662	0.965116	1.05172	0.772464	0.932773	0.988399	0.728499
13	B11	Tegaserod maleate	0.146657	1.07173	0.0317965	1.04023	0.10171	0.915966	0.0468677	0.728499
13	C02	Pheniramine maleate	0.691429	0.919831	0.872093	0.925287	0.865217	0.89916	1.058	0.684654
13	C03	Phentolamine mesylate	0.728571	0.911392	0.80814	0.902299	0.753623	0.87395	1.04408	0.681282
13	C04	KRN633	0.109257	0.831224	0.0432326	0.954023	0.0998841	0.89916	0.0951276	0.70489
13	C05	Pergolide methanesulfonate	0.665714	0.974684	0.866279	0.908046	0.733333	0.857143	0.923434	0.657673
13	C06	1,10-Phenanthroline monohydrate	0.142486	0.907173	0.0418953	0.741379	0.146377	0.832773	0.102088	0.876897
13	C07	R(+)-3PPP hydrochloride	0.677143	1.02532	0.959302	0.925287	0.792754	0.890756	0.99768	0.684654
13	C08	1-Phenylbiguanide	0.671429	1.1308	0.97093	0.942529	0.775362	0.882353	1.00696	0.681282
13	C09	H2L5186303	0.708571	1.14768	0.959302	0.954023	0.82029	0.907563	1.03016	0.715008
13	C10	Quinolinic acid	0.728571	1.29114	0.982558	0.95977	0.814493	0.907563	1.07193	0.715008
13	C11	(-)-Quinpirole hydrochloride	0.934286	1.35443	0.953488	0.982759	0.74058	0.94958	1.0116	0.74199
13	D02	Phosphonoacetic acid	0.725714	0.936709	0.848837	0.896552	0.766667	0.87395	1.04872	0.728499
13	D03	Propionylpromazine hydrochloride	0.474286	0.924051	0.0542267	0.833333	0.307246	0.784874	0.207425	0.650927
13	D04	Phenylbutazone	0.714286	0.940928	0.936047	0.948276	0.785507	0.865546	0.951276	0.674536
13	D05	6(5H)-Phenanthridinone	0.454286	0.898734	0.656977	0.91954	0.742029	0.882353	0.886311	0.634064
13	D06	Procainamide hydrochloride	0.717143	0.915612	0.953488	0.942529	0.791304	0.882353	1.03944	0.6914
13	D07	S(-)-3PPP hydrochloride	0.948571	1.05907	0.883721	0.936782	0.776812	0.890756	1.00696	0.674536
13	D08	GANT61	0.137629	0.945148	0.0438081	0.942529	0.106	0.832773	0.0890951	0.620573
13	D09	Phenamil methanesulfonate	0.44	1.01688	0.245349	0.936782	0.392754	0.890756	0.561485	0.748735
13	D10	Quercetin dihydrate	0.68	1.18565	0.924419	0.936782	0.795652	0.89916	1.06729	0.735245
13	D11	LP 12 hydrochloride hydrate	0.129714	1.13502	0.0316802	0.942529	0.084	0.882353	0.0432947	0.711636
13	E02	(-)-Perillic acid	0.782857	0.92827	0.877907	0.902299	0.856522	0.890756	0.993039	0.694772
13	E03	Prazosin hydrochloride	0.154057	1.13924	0.0773256	0.908046	0.126913	0.882353	0.10116	0.6914
13	E04	Lasofoxifene tartrate	0.871429	1.03376	0.854651	0.91954	0.663768	0.865546	0.821346	0.711636
13	E05	5alpha-Pregnan-3alpha-ol-20-one	0.497143	0.860759	0.715116	0.942529	0.518841	0.857143	0.635731	0.684654
13	E06	Prilocaine hydrochloride	0.691429	0.987342	0.959302	0.936782	0.823188	0.87395	0.988399	0.671164
13	E07	LDN-214117	0.64	0.957806	0.0531279	0.948276	0.3	0.89916	0.231555	0.728499
13	E08	Pirenperone	0.74	1.02532	0.901163	0.948276	0.737681	0.87395	0.960557	0.684654
13	E09	ML 230	0.222714	0.945148	0.0639535	0.91954	0.304348	0.808403	0.700696	0.634064
13	E10	Quinidine sulfate	0.782857	1.34177	0.755814	0.936782	0.662319	0.857143	0.696056	0.721754
13	E11	Quipazine, 6-nitro-, maleate	0.602857	1.22785	0.69186	0.977011	0.531884	0.890756	0.779582	0.765599
13	F02	Pyrazinecarboxamide	0.805714	1.05907	0.895349	0.925287	0.817391	0.907563	1.0348	0.6914
13	F03	Phloretin	0.531429	0.902954	0.906977	0.942529	0.843478	0.89916	0.895592	0.698145
13	F04	Tranylcypromine hydrochloride	0.608571	0.869198	0.953488	0.931034	0.827536	0.915966	1.05336	0.698145
13	F05	Propantheline bromide	0.7	0.869198	0.906977	0.942529	0.775362	0.89916	0.979118	0.674536
13	F06	Triflusal	0.617143	0.962025	0.872093	0.91954	0.746377	0.890756	0.900232	0.677909
13	F07	BMS-193885	0.110486	0.890295	0.033436	0.936782	0.0866812	0.882353	0.0446682	0.667791
13	F08	Cycloastragenol	0.522857	0.654008	0.738372	0.885057	0.475362	0.792437	0.570766	0.613828
13	F09	Bay 11-7082	0.124629	0.447257	0.052564	0.275287	0.094942	0.456303	0.0482599	0.218887
13	F10	SMER28	0.288571	0.940928	0.398256	0.908046	0.268116	0.794118	0.296984	0.623946
13	F11	Quinelorane dihydrochloride	0.825714	1.11814	0.97093	1.00575	0.801449	0.915966	1.09977	0.735245
13	G02	Primidone	0.731429	0.983122	0.947674	0.931034	0.814493	0.87395	1.17401	0.735245
13	G03	Pargyline hydrochloride	0.645714	0.953586	0.982558	0.942529	0.781159	0.932773	1.13689	0.755481
13	G04	(S)-Propranolol hydrochloride	0.668571	1.04219	0.883721	0.948276	0.715942	0.89916	0.974478	0.715008
13	G05	K114	0.722857	0.949367	0.94186	0.977011	0.798551	0.907563	1.12761	0.772344
13	G06	Ziprasidone hydrochloride monohydrate	0.811429	1.02532	0.819767	0.965517	0.665217	0.89916	1.05336	0.735245
13	G07	Bicalutamide (CDX)	0.425714	0.962025	0.872093	0.954023	0.3	0.89916	0.904872	0.74199
13	G08	Adaphostin	0.145914	1.02954	0.0439709	0.942529	0.112043	0.94958	0.0491879	0.809444
13	G09	HTH-01-015	0.1442	1.09283	0.032593	1	0.085913	0.915966	0.0451647	0.782462
13	G10	Quinine sulfate	0.211457	1.15612	0.451163	0.988506	0.424638	0.882353	0.338747	0.74199
13	G11	Candesartan cilexetil	0.152771	1	1.17442	0.095977	0.109884	1.0084	0.0491879	0.79258
13	H02	(±)-threo-1-Phenyl-2-decanoylamino-3-morpholino-1-propanol hydrochloride	0.782857	1.20675	0.651163	0.971264	0.792754	1	1.17865	0.978078
13	H03	Phorbol 12-myristate 13-acetate	0.132143	0.447257	0.0529302	0.0357931	0.125304	0.453782	0.0515081	0.32715
13	H04	Ammonium pyrrolidinedithiocarbamate	0.134343	0.179916	0.0185756	0.0432299	0.0697681	0.0882353	0.0491879	0.0681282
13	H05	Prochlorperazine dimaleate	0.127943	0.983122	0.0224477	1.05747	0.0763188	0.966387	0.0487239	0.924115
13	H06	Pyridostigmine bromide	0.885714	1.05063	1.0814	1.06897	0.992754	1.07563	1.60093	1.11973
13	H07	Enalaprilat dihydrate	0.797143	1.10127	1.02326	1.08621	0.949275	1.10924	1.55452	1.06577
13	H08	Pinacidil	0.637143	1.12236	1.06395	1.06897	0.807246	1.07563	1.41067	1.05902
13	H09	Pramipexole dihydrochloride	0.811429	1.04641	1.0407	1.04598	0.928986	1.06723	1.58237	1.06914
13	H10	(+)-Quisqualic acid	0.828571	1.19409	1.04651	1.0977	0.928986	1.09244	1.53132	1.14334
13	H11	Cortexolone	1.00857	1.13924	0.831395	1.1092	0.849275	1.03361	1.36427	1.12985
14	A02	Ritodrine hydrochloride	1.03714	1.12658	0.901163	0.977011	0.895652	0.957983	1.55452	0.93086
14	A03	GSK1838705A	0.191914	0.363671	0.0272558	1.05747	0.106638	0.210924	0.816705	0.0735245
14	A04	Ro 8-4304	0.213514	0.894515	0.0362558	1.07471	0.110159	0.890756	0.389327	0.873524
14	A05	Ro 41-0960	0.968571	1.24473	0.819767	1.0977	0.755072	1.05042	1.17401	0.927487
14	A06	Ro 04-6790 dihydrochloride	0.871429	1.32911	1.00581	1.10345	0.917391	1.03361	1.57309	0.951096
14	A07	Auranofin	0.198429	0.293291	0.0330349	1.08046	0.137377	0.092437	0.510441	0.0853288
14	A08	Spermidine trihydrochloride	0.857143	1.31224	1.04651	1.10345	0.834783	1.0084	1.48492	0.900506
14	A09	Stattic	0.201143	0.2427	0.0418663	1.09195	0.125609	0.271429	0.418561	0.0849916
14	A10	IRAK-1/4 Inhibitor I	0.931429	1.52743	0.895349	1.1092	0.969565	1.05882	1.4942	0.88027
14	A11	(±)-Sulpiride	1.10286	1.47679	1.01163	0.87931	0.976812	1.06723	1.58237	0.907251
14	B02	Raloxifene hydrochloride	0.212829	0.734177	0.0516221	0.95977	0.122638	0.77479	0.714617	0.208769
14	B03	Rottlerin	0.199543	0.202911	0.0452616	1	0.129261	0.137815	0.49652	0.084317
14	B04	RX 821002 hydrochloride	0.931429	0.890295	0.936047	0.701149	0.77971	0.915966	1.26218	0.738617
14	B05	Reactive Blue 2	1.01429	0.936709	1.12209	0.988506	0.898551	1.2437	1.11833	0.721754
14	B06	(±)-Sotalol hydrochloride	0.771429	0.962025	0.976744	1.02299	0.83913	0.907563	1.2761	0.745363
14	B07	(+)-CP-99994 dihydrochloride	0.797143	0.949367	0.924419	1.16092	0.721739	0.89916	1.0348	0.74199
14	B08	SNC80	0.865714	1.01688	0.541279	1.02874	0.866667	0.932773	0.186079	0.735245
14	B09	(-)-JQ1	0.557143	1.09283	0.343605	1.01149	0.475362	0.87395	0.420418	0.762226
14	B10	SB 269970 hydrochloride	0.922857	1.16034	0.924419	1.05172	0.837681	0.94958	1.2065	0.768971
14	B11	CRANAD 2	0.985714	1.21519	1.00581	1.04023	0.853623	0.94958	1.24826	0.802698
14	C02	Retinoic acid	0.182971	0.890295	0	0.925287	0.0794058	0.865546	0.050116	0.630691
14	C03	Ranolazine dihydrochloride	0.914286	1.05485	0.883721	0.902299	0.792754	0.848739	1.12761	0.684654
14	C04	Ribavirin	0.831429	1.13502	0.738372	0.954023	0.742029	0.915966	1.14617	0.789207
14	C05	Riluzole	0.5	0.987342	0.458721	0.908046	0.594203	0.87395	0.464037	0.708263
14	C06	SB-366791	0.468571	0.932489	0.376744	0.741379	0.711594	0.882353	0.802784	0.681282
14	C07	K145 hydrochloride	0.144286	0.161181		0.925287	0.0914928	0.0907563	0.0487239	0.0344013
14	C08	SKF 83959 hydrobromide	0.657143	1.05485	0.860465	0.942529	0.802899	0.848739	1.09513	0.715008
14	C09	Spironolactone	0.557143	1.21097	0.551744	0.954023	0.685507	0.823529	1.31323	0.698145
14	C10	Spiperone hydrochloride	0.905714	1.16034	0.738372	0.95977	0.692754	0.865546	0.900232	0.677909
14	C11	Sulindac	0.925714	1.21519	0.69186	0.982759	0.786957	0.932773	1.06265	0.752108
14	D02	Ruthenium red	0.362857	0.924051	0.173837	0.896552	0.417391	0.89916	0.384687	0.55312
14	D03	Rolipram	0.757143	0.924051	0.953488	0.833333	0.804348	0.857143	1.12297	0.684654
14	D04	Ranitidine hydrochloride	0.728571	0.995781	0.965116	0.948276	0.813043	0.882353	1.11369	0.674536
14	D05	Steviol	0.702857	0.978903	0.953488	0.91954	0.726087	0.857143	1.16009	0.677909
14	D06	7,8-Dihydroxyflavone hydrate	0.842857	1.04219	0.848837	0.942529	0.771014	0.87395	1.07657	0.671164
14	D07	(-)-Scopolamine hydrobromide	0.748571	1.1097	0.930233	0.936782	0.837681	0.89916	1.03016	0.677909
14	D08	Spermine tetrahydrochloride	0.219914	1.02954	0.726744	0.942529	0.298551	0.711765	0.456148	0.610455
14	D09	SCH-202676 hydrobromide	0.160771	1.09283	0.0402965	0.936782	0.113072	0.87395	0.0510441	0.640809
14	D10	Carmofur	0.294286	0.759494	0.126744	0.936782	0.15942	0.542857	0.153596	0.492411
14	D11	Succinylcholine chloride	0.957143	1.2616	0.953488	0.942529	0.798551	0.941176	1.16473	0.721754
14	E02	13-cis-retinoic acid	0.797143	1.08017	0.75	0.902299	0.778261	0.89916	0.969838	0.677909
14	E03	Ro 25-6981 hydrochloride	0.276486	0.881857	0.0802326	0.908046	0.141681	0.415966	0.12993	0.130523
14	E04	Ritanserin	0.122943	0.843882	0.848837	0.91954	0.0945942	0.882353	0.0353875	0.512648
14	E05	S(+)-Raclopride L-tartrate	0.748571	0.886076	0.936047	0.942529	0.794203	0.890756	1.14617	0.664418
14	E06	(±)-Synephrine	0.757143	0.894515	0.936047	0.936782	0.791304	0.890756	1.18794	0.677909
14	E07	Tetrabenazine	0.694286	0.949367	0.866279	0.948276	0.668116	0.882353	1.09977	0.684654
14	E08	INDY	0.931429	1.1097	0.895349	0.948276	0.83913	0.87395	1.2761	0.701518
14	E09	D-Serine	0.742857	1.0211	0.953488	0.91954	0.8	0.87395	1.16473	0.70489
14	E10	(-)-Sulpiride	0.754286	1.11814	0.947674	0.936782	0.773913	0.941176	1.19722	0.715008
14	E11	IMS2186	1.01143	1.31646	0.883721	0.977011	0.657971	0.907563	0.941995	0.74199
14	F02	Rutaecarpine	0.711429	1.07595	0.77907	0.925287	0.733333	0.907563	1.04872	0.681282
14	F03	Phosphoramidon disodium	0.737143	1.04219	0.94186	0.942529	0.868116	0.907563	1.08585	0.701518
14	F04	SB743921 hydrochloride	0.128571	0.186962	0.0312674	0.931034	0.0896812	0.253782	0.0473318	0.0623946
14	F05	Daurisoline	0.150571	0.894515	0.037814	0.942529	0.0933913	0.865546	0.106265	0.667791
14	F06	Sulfaphenazole	0.774286	0.924051	0.947674	0.91954	0.797101	0.882353	1.01624	0.688027
14	F07	Semicarbazide hydrochloride	0.771429	0.940928	0.959302	0.936782	0.797101	0.907563	1.00696	0.698145
14	F08	SC 19220	0.868571	1.01266	0.906977	0.885057	0.781159	0.907563	1.0348	0.701518
14	F09	Albuterol hemisulfate	0.877143	1.02532	0.94186	0.275287	0.808696	0.890756	1.02552	0.70489
14	F10	Suprofen	0.877143	1.09705	0.918605	0.908046	0.771014	0.89916	0.988399	0.708263
14	F11	ANA-12	0.997143	1.34177	0.988372	1.00575	0.798551	0.932773	1.07193	0.728499
14	G02	Ropinirole hydrochloride	0.842857	0.995781	0.924419	0.931034	0.795652	0.87395	1.18794	0.738617
14	G03	BIA 2-093	0.682857	0.974684	0.976744	0.942529	0.827536	0.87395	1.17865	0.745363
14	G04	Ibandronate sodium	0.5	0.940928	0.982558	0.948276	0.757971	0.907563	1.15545	0.725126
14	G05	Rilmenidine hemifumarate	0.737143	0.978903	0.97093	0.977011	0.807246	0.89916	1.12297	0.738617
14	G06	Methazolamide	0.76	1.04219	0.936047	0.965517	0.792754	0.890756	1.04872	0.758853
14	G07	(-)-Scopolamine methyl nitrate	0.697143	1.03797	1.01163	0.954023	0.855072	0.94958	1.11369	0.748735
14	G08	Tirofiban hydrochloride monohydrate	0.72	1.06751	0.953488	0.942529	0.82029	0.92437	1.14153	0.755481
14	G09	Sanguinarine chloride	0.16	0.179494	0.0342616	1	0.16087	0.0741681	0.0515081	0.0354132
14	G10	(-)-Scopolamine,n-Butyl-, bromide	0.802857	1.12236	1	0.988506	0.833333	0.92437	1.11833	0.79258
14	G11	SU 5416	0.488571	0.936709	0.645349	0.095977	0.357971	0.780672	0.542923	0.701518
14	H02	Resveratrol	0.614286	0.932489	0.709302	0.971264	0.981159	0.983193	1.30394	0.964587
14	H03	Rotenone	0.202171	0.223038	0.0373895	0.0357931	0.144406	0.168067	0.109513	0.0765599
14	H04	MK-677	0.814286	1.12236	1	0.0432299	0.869565	1.05042	1.42459	1.04553
14	H05	Tizanidine hydrochloride	0.777143	1.09283	1.01744	1.05747	0.950725	1.04202	1.50348	1.04216
14	H06	SR9243	0.72	0.881857	0.54186	1.06897	0.67971	0.741176	0.612529	0.526138
14	H07	Auraptene	0.153943	1.15612	0.0520988	1.08621	0.305797	0.97479	0.0969838	0.964587
14	H08	AGK2	0.611429	0.881857	0.622093	1.06897	0.243478	0.594958	0.617169	0.505902
14	H09	Tazarotene	0.263257	1.173	0.494186	1.04598	0.313043	1.15966	0.350348	1.09949
14	H10	SB 205384	0.262114	0.173038	0.131977	1.0977	0.210145	0.152941	0.153132	0.0944351
14	H11	(-)-Scopolamine methyl bromide	1.08286	1.46835	1.05233	1.1092	1.00435	1.06723	1.59629	1.26138
15	A02	SU 4312	0.72	1.05485	0.94186	1.02874	0.702899	0.94958	1.31787	0.853288
15	A03	1-(2-Methoxyphenyl)piperazine hydrochloride	0.891429	1.27426	0.97093	0.0454828	0.84058	1.02521	1.64733	0.846543
15	A04	Sepiapterin	0.945714	1.36287	1.0407	0.896552	0.966667	1.05882	1.66125	0.836425
15	A05	Tiapride hydrochloride	0.925714	1.2827	1.0407	1.08621	0.891304	1.05042	1.67981	0.849916
15	A06	Trihexyphenidyl hydrochloride	0.811429	1.32911	0.872093	1.0977	0.772464	0.983193	1.45708	0.863406
15	A07	Terbutaline hemisulfate	0.897143	1.1308	1.0407	0.0462701	0.905797	1.04202	1.7355	0.853288
15	A08	Estetrol	0.871429	1.20675	1.09302	1.10345	0.936232	1.08403	1.70766	0.856661
15	A09	BIX 01294 trihydrochloride hydrate	0.239857	1.05485	0.0358953	0.0426207	0.0975362	0.857143	0.529002	0.132546
15	A10	(±)-alpha-Lipoic Acid	0.82	1.49367	0.697674	1.15517	0.807246	1.04202	1.55452	0.822934
15	A11	Triprolidine hydrochloride	1.01429	1.50211	1.02326	1.15517	0.853623	1.0084	1.53596	0.849916
15	B02	SR 59230A oxalate	0.206886	0.898734	0.024157	0.804598	0.0933188	0.668067	0.0468677	0.51602
15	B03	PAPP	0.230657	0.166076	0.0458547	0.0414885	0.109754	0.0907563	0.118329	0.0731872
15	B04	Amisulpride	0.8	0.974684	0.97093	0.994253	0.805797	0.882353	1.29002	0.684654
15	B05	Taurine	0.834286	1.0211	0.988372	1.05172	0.804348	0.890756	1.25754	0.698145
15	B06	Theophylline	0.822857	1.09705	0.959302	0.994253	0.763768	0.907563	1.15545	0.701518
15	B07	4-Hydroxyphenethylamine hydrochloride	0.797143	0.978903	1	0.977011	0.8	0.92437	1.25754	0.701518
15	B08	Tetrahydrozoline hydrochloride	0.814286	1	1	1.01724	0.789855	0.907563	1.2761	0.70489
15	B09	CYM-5520	0.788571	1.13924	0.872093	1.01149	0.746377	0.932773	1.23898	0.708263
15	B10	DL-Thiorphan	0.857143	1.1097	0.994186	0.977011	0.801449	0.915966	1.28538	0.718381
15	B11	Tyrphostin AG 112	0.925714	1.21941	1.00581	1.02874	0.804348	0.932773	1.16009	0.74199
15	C02	rac BHFF	0.688571	1.03797	0.392442	0.873563	0.149275	0.821849	0.295592	0.671164
15	C03	Dolasetron mesylate hydrate	0.748571	0.966245	0.866279	0.925287	0.743478	0.815126	1.00696	0.684654
15	C04	(±)-SKF 38393, N-allyl-, hydrobromide	0.757143	0.767932	0.947674	0.91954	0.536232	0.768908	1.09977	0.694772
15	C05	FAUC 213	0.708571	0.945148	0.761628	0.988506	0.495652	0.857143	0.672854	0.667791
15	C06	(E)-4-amino-2-butenoic acid	0.828571	0.953586	0.965116	0.890805	0.785507	0.857143	1.09049	0.715008
15	C07	Triflupromazine hydrochloride	0.174486	0.970464	0.0435814	0.0447874	0.106522	0.818487	0.0482599	0.664418
15	C08	KB-R7493	0.169829	0.416456	0.0373953	0.988506	0.102754	0.596639	0.0361253	0.475548
15	C09	Olanzapine	0.851429	1.11814	0.924419	0.942529	0.794203	0.890756	0.890951	0.708263
15	C10	Tulobuterol hydrochloride	0.905714	1.11814	0.953488	0.994253	0.77971	0.882353	1.04408	0.711636
15	C11	Tyrphostin 1	0.857143	1.18565	0.953488	1.02299	0.807246	0.915966	1.07657	0.74199
15	D02	Zofenopril calcium	0.731429	1.22785	0.837209	0.873563	0.768116	0.830252	1.08585	0.70489
15	D03	SR-95531	0.702857	1.00844	0.912791	0.971264	0.889855	0.840336	1.13225	0.698145
15	D04	SDZ-205,557 hydrochloride	0.585714	0.839662	0.959302	1.00575	0.750725	0.80084	1.06729	0.671164
15	D05	Tolbutamide	0.688571	0.890295	0.947674	0.95977	0.807246	0.87395	1.08121	0.671164
15	D06	Tetradecylthioacetic acid	0.153543	0.158903	0.0406977	0.971264	0.0944058	0.87395	0.0487239	0.0694772
15	D07	Trimipramine maleate	0.637143	0.970464	0.784884	0.95977	0.56087	0.840336	0.807425	0.657673
15	D08	N-p-Tosyl-L-phenylalanine chloromethyl ketone	0.172143	0.276498	0.0397035	0.890805	0.102565	0.82521	0.0491879	0.6543
15	D09	Nedocromil	0.871429	0.987342	0.976744	0.971264	0.814493	0.890756	1.0348	0.701518
15	D10	Trazodone hydrochloride	0.794286	1.05485	0.883721	0.397701	0.747826	0.882353	0.988399	0.711636
15	D11	Tyrphostin 23	0.708571	1.25316	0.872093	1.01149	0.801449	0.915966	1.09049	0.738617
15	E02	SIB 1757	0.717143	1.02532	0.825581	0.931034	0.67971	0.831092	1.08585	0.684654
15	E03	(±)-6-Chloro-PB hydrobromide	0.848571	1.11392	0.924419	0.218966	0.811594	0.831933	1.09049	0.677909
15	E04	SB 206553 hydrochloride	0.705714	1.06751	0.918605	0.632184	0.0954638	0.172269	1.08121	0.644182
15	E05	Tetraethylthiuram disulfide	0.155057	0.202025	0.0359826	0.931034	0.094	0.154622	0.0491879	0.0677909
15	E06	Abiraterone acetate	0.161971	0.801688	0.0568488	0.965517	0.0835217	0.819328	0.108121	0.650927
15	E07	Oltipraz metabolite M2	0.291429	0.780591	0.610465	0.95977	0.365217	0.769748	0.261717	0.610455
15	E08	(6R)-5,6,7,8-Tetrahydro-L-biopterin hydrochloride	0.625714	0.915612	0.912791	0.95977	0.715942	0.857143	1.05336	0.701518
15	E09	Pseudocantharidin C	0.725714	1.00422	0.930233	0.971264	0.727536	0.848739	1.058	0.684654
15	E10	BAY 61-3606 hydrochloride hydrate	0.255971	0.341308	0.134884	1	0.269565	0.246218	0.123898	0.151096
15	E11	Pifithrin-mu	0.216943	1.29536	0.0366919	1.05172	0.0965072	0.87395	0.0487239	0.728499
15	F02	SIB 1893	0.794286	1.09283	0.901163	1	0.885507	0.857143	1.03944	0.688027
15	F03	L-Beta-threo-benzyl-aspartate	0.808571	0.864979	0.94186	0.965517	0.86087	0.865546	1.07657	0.681282
15	F04	Granisetron hydrochloride	0.697143	0.805907	0.912791	0.102299	0.710145	0.865546	1.02088	0.684654
15	F05	TCPOBOP	0.76	0.85654	0.924419	0.942529	0.786957	0.848739	1.00696	0.667791
15	F06	Tyrphostin AG 879	0.205286	0.223418	0.0400116	0.977011	0.110971	0.703361	0.0793503	0.261383
15	F07	TTNPB	0.196686	0.742616	0.0328314	0.977011	0.106188	0.865546	0.552204	0.549747
15	F08	cDPCP	0.674286	0.827004	0.953488	0.982759	0.763768	0.882353	1.02552	0.701518
15	F09	RU-SKI 43 maleate	0.248286	0.696203	0.0366512	0.994253	0.0992754	0.672269	0.0487239	0.247218
15	F10	Triamcinolone	0.791429	0.949367	0.976744	0.971264	0.728986	0.89916	1.04408	0.721754
15	F11	Na-p-Tosyl-L-lysine chloromethyl ketone hydrochloride	0.86	1.05485	0.976744	1.03448	0.836232	0.907563	1.058	0.738617
15	G02	Danshensu sodium salt	0.751429	0.940928	0.883721	0.931034	0.805797	0.848739	1.19258	0.74199
15	G03	Suramin sodium salt	0.711429	1.06329	0.959302	0.965517	0.731884		1.16473	0.762226
15	G04	L-Tryptophan	0.674286	0.852321	0.936047	0.948276	0.889855	0.89916	1.16937	0.738617
15	G05	Tetraisopropyl pyrophosphoramide	0.731429	0.919831	0.976744	0.954023	0.826087	0.87395	1.16937	0.755481
15	G06	Tetraethylammonium chloride	0.694286	0.877637	0.947674	0.948276	0.804348	0.89916	1.17401	0.775717
15	G07	Lubeluzole dihydrochloride	0.156571	0.253333	0.0342674	0.977011	0.0897681	0.620168	0.0468677	0.0897133
15	G08	Theobromine	0.765714	0.902954	0.953488	0.977011	0.834783	0.907563	1.14153	0.775717
15	G09	Entecavir	0.422857	0.658228	0.459884	0.0365805	0.457971	0.642857	0.965197	0.677909
15	G10	S(-)-Timolol maleate	0.771429	0.970464	0.936047	1	0.789855	0.932773	1.10441	0.789207
15	G11	Apratastat	0.974286	1	0.947674	0.982759	0.786957	0.94958	1.10441	0.849916
15	H02	Ketanserin tartrate	0.805714	1.20253	0.965116	1	0.975362	0.957983	1.41067	1.03879
15	H03	SQ 22536	0.748571	1.0211	0.97093	0.0672414	0.96087	0.991597	1.45244	1.09612
15	H04	Tranilast	0.685714	1.05063	0.976744	1.02299	1.17246	1.04202	1.34571	1.05902
15	H05	Tetramisole hydrochloride	0.762857	1.10549	0.976744	1.06897	0.986957	1	1.42923	1.09949
15	H06	Tolazamide	0.754286	1.02532	1	0.655172	0.952174	1.03361	1.45708	1.15683
15	H07	Triamterene	0.465714	1.25316	0.645349	1.02299	0.713043	1.02521	0.395824	1.13997
15	H08	(±)-Taxifolin	0.74	1.08439	1.13372	0.856322	1.16087	1.07563	1.56845	1.1973
15	H09	Pivmecillinam	0.748571	1.04641	0.965116	1.06897	0.927536	1.01681	1.40139	1.18044
15	H10	Imatinib mesylate	0.454286	0.987342	0.0510814	0.105172	0.715942	1.04202	0.118794	1.10624
15	H11	1-[2-(Trifluoromethyl)phenyl]imidazole	0.897143	1.05907	1.02907	1.07471	0.973913	1.07563	1.48492	1.29174
16	A02	Dofequidar fumarate	0.642857	1.06751	0.598837	1.04023	0.578261	0.907563	0.607889	0.957841
16	A03	Tomoxetine	0.751429	1.34177	0.901163	1.06322	0.707246	0.991597	1.11833	0.954469
16	A04	Tamoxifen citrate	0.141114	0.209536	0.0393605	0.0729885	0.0856087	0.213445	0.050116	0.0853288
16	A05	Telenzepine dihydrochloride	0.937143	1.27004	1.04651	1.08621	0.895652	1.06723	1.48028	0.920742
16	A06	Uridine 5'-diphosphate sodium	0.897143	1.23207	1	1.08046	0.923188	1.01681	1.51276	0.998314
16	A07	U-69593	0.974286	1.29536	1.02907	1.08621	0.96087	1.02521	1.40139	0.913997
16	A08	U-99194A maleate	0.962857	1.25316	1.00581	1.08621	0.844928	1.05882	1.12297	0.903879
16	A09	Vincristine sulfate	0.694286	0.700422	0.208721	0.242529	0.446377	0.567227	0.376798	0.252951
16	A10	WIN 62,577	1.06	1.27426	0.802326	0.982759	0.750725	0.865546	1.26682	0.856661
16	A11	Yohimbine hydrochloride	0.871429	1.64557	0.965116	1.05747	0.834783	1.04202	1.37819	0.940978
16	B02	Tetracaine hydrochloride	0.725714	0.983122	0.895349	0.971264	0.728986	0.87395	1.05336	0.748735
16	B03	Brinzolamide	0.774286	0.970464	0.976744	0.982759	0.814493	0.890756	1.20186	0.755481
16	B04	Terfenadine	0.134086	0.907173	0.0253605	0.954023	0.090029	0.795798	0.0464037	0.179089
16	B05	Thioperamide maleate	0.842857	1.0211	0.982558	1	0.765217	0.882353	1.2297	0.745363
16	B06	U-74389G maleate	0.857143	1.06751	0.866279	1	0.756522	0.829412	1.03944	0.721754
16	B07	UK 14,304	0.817143	1.08017	1.04651	1.00575	0.823188	0.907563	1.23434	0.74199
16	B08	U0126	0.258286	0.797468	0.163953	0.931034	0.26087	0.831092	0.176798	0.6543
16	B09	AMG 9810	0.198086	0.919831	0.0389012	0.977011	0.135609	0.882353	0.34942	0.718381
16	B10	Ara-G hydrate	0.588571	0.649789	0.519186	0.770115	0.357971	0.659664	0.403712	0.559865
16	B11	YS-035 hydrochloride	0.9	1.08861	0.97093	1.02874	0.769565	0.941176	1.18329	0.789207
16	C02	Remodelin hydrobromide	0.525714	0.907173	0.367442	0.908046	0.421739	0.826891	0.603248	0.708263
16	C03	4-DAMP	0.725714	0.818565	0.953488	0.931034	0.771014	0.848739	1.16937	0.715008
16	C04	Tropicamide	0.688571	0.827004	0.959302	0.948276	0.755072	0.87395	1.17401	0.708263
16	C05	(±)-Thalidomide	0.662857	0.877637	0.947674	0.954023	0.772464	0.882353	1.20186	0.715008
16	C06	CCT007093	0.745714	0.881857	0.953488	0.971264	0.755072	0.915966	1.17401	0.708263
16	C07	U-62066	0.602857	0.902954	0.918605	0.971264	0.675362	0.865546	0.358701	0.701518
16	C08	SID 3712249	0.737143	0.919831	0.994186	0.931034	0.766667	0.822689	1.03016	0.688027
16	C09	CP466722	0.305714	0.873418	0.0533721	0.862069	0.15942	0.633613	0.133179	0.758853
16	C10	WAY-100635 maleate	0.934286	0.949367	0.947674	0.971264	0.634783	0.857143	0.965197	0.711636
16	C11	YC-1	0.72	1.1097	0.680233	1.00575	0.56087	0.92437	0.414385	0.745363
16	D02	Tyrphostin 51	0.748571	0.873418	0.918605	0.885057	0.834783	0.857143	1.09977	0.74199
16	D03	Trifluoperazine dihydrochloride	0.140743	0.911392	0.0298779	0.954023	0.0791884	0.790756	0.0464037	0.664418
16	D04	THIP hydrochloride	0.668571	0.881857	0.959302	0.971264	0.775362	0.865546	1.11369	0.738617
16	D05	A-68930 hydrochloride	0.731429	0.936709	0.866279	0.948276	0.814493	0.87395	1.07657	0.725126
16	D06	L2-b	0.46	0.936709	0.604651	0.954023	0.752174	0.890756	1.0116	0.718381
16	D07	Erdosteine	0.728571	0.936709	0.976744	0.988506	0.786957	0.890756	1.06265	0.718381
16	D08	(±)-Verapamil hydrochloride	0.565714	0.919831	0.947674	0.988506	0.617391	0.839496	0.867749	0.701518
16	D09	L-Mimosine from Koa hoale seeds	0.777143	0.911392	0.947674	0.982759	0.737681	0.907563	1.0116	0.738617
16	D10	TDFA trifluoroacetate salt	0.951429	1	0.988372	0.971264	0.778261	0.87395	1.08585	0.74199
16	D11	Zaprinast	0.928571	1.11392	0.77907	1.05747	0.681159	0.907563	0.858469	0.812816
16	E02	RN-9893	0.608571	0.890295	0.854651	0.902299	0.591304	0.786555	0.668213	0.671164
16	E03	D-609 potassium	0.514286	0.970464	0.381977	0.948276	0.237681	0.865546	1.06729	0.701518
16	E04	Trifluperidol hydrochloride	0.270286	0.962025	0.0790698	0.925287	0.736232	0.840336	0.115081	0.657673
16	E05	5HPP-33	0.284171	0.561181	0.0866279	0.313793	0.284058	0.361345	0.187471	0.208432
16	E06	Zibotentan	0.788571	0.974684	0.97093	0.91954	0.827536	0.865546	1.08121	0.718381
16	E07	CCT137690	0.176714	0.148059	0.0371919	0.0441437	0.101971	0.368908	0.0900232	0.0644182
16	E08	Galloflavin potassium	0.845714	0.852321	0.959302	0.942529	0.827536	0.882353	1.06729	0.701518
16	E09	Wortmannin from Penicillium funiculosum	0.76	0.827004	0.924419	0.954023	0.772464	0.87395	0.988399	0.725126
16	E10	Xylazine hydrochloride	0.885714	0.864979	0.959302	0.971264	0.769565	0.865546	1.03944	0.701518
16	E11	Zonisamide sodium	1.18286	1.21097	0.982558	0.988506	0.83913	0.92437	1.10441	0.755481
16	F02	Bropirimine	0.731429	0.907173	0.825581	0.91954	0.710145	0.865546	0.686775	0.684654
16	F03	Thioridazine hydrochloride	0.142	1.03376	0.0282907	0.896552	0.0808406	0.830252	0.105336	0.667791
16	F04	3-Tropanyl-indole-3-carboxylate hydrochloride	0.791429	0.962025	0.819767	0.925287	0.788406	0.87395	0.714617	0.698145
16	F05	CIQ	0.608571	0.924051	0.639535	0.95977	0.469565	0.882353	0.377726	0.694772
16	F06	4-Imidazoleacrylic acid	0.82	0.932489	0.94186	0.942529	0.801449	0.87395	0.728538	0.708263
16	F07	Wiskostatin	0.428571	0.78481	0.77907	0.965517	0.475362	0.87395	0.556845	0.711636
16	F08	Vinpocetine	0.962857	0.936709	0.848837	0.913793	0.495652	0.857143	0.677494	0.671164
16	F09	EMPA	0.951429	0.945148	0.988372	0.971264	0.771014	0.89916	0.700696	0.698145
16	F10	SCH 58261	0.771429	0.953586	0.668605	0.977011	0.633333	0.907563	0.696056	0.708263
16	F11	Caroverine hydrochloride	1.00286	1.09283	0.924419	0.988506	0.794203	0.907563	1.0348	0.748735
16	G02	Tyrphostin AG 538	0.728571	0.945148	0.901163	0.913793	0.743478	0.812605	1.07657	0.688027
16	G03	Furamidine dihydrochloride	0.611429	0.974684	0.651163	0.948276	0.442029	0.890756	0.770302	0.721754
16	G04	XCT790	0.158057	0.146793	0.0318314	0.0346379	0.10187	0.0733782	0.326218	0.0331636
16	G05	TPMPA	0.7	1.01688	0.953488	0.954023	0.792754	0.92437	1.09049	0.721754
16	G06	Urapidil hydrochloride	0.78	0.995781	0.930233	0.977011	0.805797	0.89916	1.10905	0.752108
16	G07	(-)-trans-(1S,2S)-U-50488 hydrochloride	0.594286	0.936709	0.831395	0.982759	0.628986	0.907563	0.161485	0.715008
16	G08	Vancomycin hydrochloride from Streptomyces orientalis	0.888571	0.894515	0.947674	0.971264	0.797101	0.915966	1.13689	0.745363
16	G09	Acepromazine maleate	0.805714	1.05907	0.587209	0.936782	0.566667	0.890756	0.979118	0.758853
16	G10	Xylometazoline hydrochloride	0.857143	0.945148	0.906977	0.942529	0.755072	0.857143	1.04408	0.752108
16	G11	Olprinone hydrochloride	0.962857	1.07595	0.982558	1	0.895652	0.932773	1.15545	0.806071
16	H02	Trimethoprim	0.777143	1.1097	1.01163	0.994253	0.921739	0.932773	1.50348	0.944351
16	H03	IPA-3	0.174257	0.966245	0.0843023	0.994253	0.268116	1.0084	0.334107	0.913997
16	H04	Lorcainide hydrochloride	0.72	1.1308	0.877907	1.03448	0.86087	0.97479	0.705336	0.951096
16	H05	Tipiracil hydrochloride	0.802857	1.09283	1.02907	1.02874	1.05072	1.0084	1.44316	0.984823
16	H06	Urapidil, 5-Methyl-	0.794286	1.0211	1.01163	1.04598	0.981159	1.04202	1.35499	1.00506
16	H07	U-101958 maleate	0.397143	1.07595	0.282558	1.03448	0.411594	0.97479	0.22645	0.849916
16	H08	(±)-gamma-Vinyl GABA	0.78	0.983122	1.05233	1.03448	0.965217	1	1.34107	1.02867
16	H09	Darglitazone sodium salt	0.216714	0.628692	0.042064	0.816092	0.257971	0.666387	0.145244	0.812816
16	H10	Roslin 2	0.682857	0.987342	0.936047	1.02874	1.09855	1.08403	1.30394	1.1231
16	H11	Zimelidine dihydrochloride	1.04286	1.19409	0.94186	1.05172	0.997101	0.991597	1.29002	1.15683
