# Supplementary material for: Chemical and Genetic Modulation of Complex I of the Electron Transport Chain Enhances the Biotherapeutic Protein Production Capacity of CHO Cells
Source: Cells. 2023 Nov 20;12(22):2661. doi: 10.3390/cells12222661 (PMC10670226; doi:10.3390/cells12222661)
Supplement: Supplementary file 1 [file cells-12-02661-s001.zip › Supplemental Table 2.xlsx]

## Sheet: Differental Gene Expression
Gene Name	Feature_ID	Entrez Gene	Gene Source	Number of Transcripts	Gene Description	Linear Fold Change	log2Fold Change	P.Value	-LOG10 P.Value	Confidence Interval (Left)	Confidence Interval (Right)
	ENSCGRG00000025762	NA		1		918.296	9.84282	4.93e-11	10.3072	8.59543	11.0902
Stambpl1	ENSCGRG00000008097	100758286	MGI Symbol	1	STAM binding protein like 1 [Source:NCBI gene;Acc:100758286]	670.389	9.38885	2.05e-11	10.6882	8.27097	10.5067
	ENSCGRG00000025578	NA		1		573.017	9.16243	8.1e-11	10.0915	7.95938	10.3655
AU021092	ENSCGRG00000016519	100773157	MGI Symbol	1	chromosome unknown C16orf89 homolog [Source:NCBI gene;Acc:100773157]	552.033	9.10861	6.65e-11	10.1772	7.92939	10.2878
Cytip	ENSCGRG00000011290	100758851	MGI Symbol	1	cytohesin 1 interacting protein [Source:NCBI gene;Acc:100758851]	539.401	9.07521	4e-10	9.39794	7.7388	10.4116
Slc22a16	ENSCGRG00000017931	NA	MGI Symbol	1	solute carrier family 22 (organic cation transporter), member 16 [Source:MGI Symbol;Acc:MGI:1918090]	459.684	8.8445	2.08e-09	8.68194	7.37567	10.3133
	ENSCGRG00000000353	NA		1		411.073	8.68325	2.48e-10	9.60555	7.44786	9.91864
	ENSCGRG00000007326	NA		1		369.14	8.52802	1.48e-09	8.82974	7.14691	9.90914
	ENSCGRG00000013080	100756757		1	cytochrome P450 2C70 [Source:NCBI gene;Acc:100756757]	356.133	8.47627	3.37e-13	12.4724	7.71943	9.23311
	ENSCGRG00000024433	NA		1		331.595	8.37328	9.18e-10	9.03716	7.06362	9.68294
Ropn1	ENSCGRG00000012978	100757652	MGI Symbol	1	rhophilin associated tail protein 1 [Source:NCBI gene;Acc:100757652]	320.081	8.32229	4.03e-10	9.39469	7.09599	9.5486
	ENSCGRG00000024952	NA		1		306.842	8.26135	2.06e-09	8.68613	6.89045	9.63226
	ENSCGRG00000025920	NA		1		303.692	8.24647	3.62e-14	13.4413	7.6155	8.87743
	ENSCGRG00000026144	NA		1		298.727	8.22268	2.64e-08	7.5784	6.57144	9.87392
Sprr1b	ENSCGRG00000001554	103160046	MGI Symbol	1	cornifin-B [Source:NCBI gene;Acc:103160046]	261.579	8.0311	2.74e-09	8.56225	6.66993	9.39227
Tecrl	ENSCGRG00000007162	100767329	MGI Symbol	1	trans-2,3-enoyl-CoA reductase like [Source:NCBI gene;Acc:100767329]	236.798	7.88751	3.43e-09	8.46471	6.5285	9.24652
Dkk1	ENSCGRG00000011482	100769380	MGI Symbol	1	dickkopf WNT signaling pathway inhibitor 1 [Source:NCBI gene;Acc:100769380]	225.223	7.81521	8.69e-09	8.06098	6.37225	9.25816
	ENSCGRG00000009789	NA		1		223.75	7.80574	6.02e-10	9.2204	6.62174	8.98974
	ENSCGRG00000025305	NA		1		219.338	7.77701	7.44e-10	9.12843	6.57908	8.97495
Trpc5	ENSCGRG00000000603	100754603	MGI Symbol	1	transient receptor potential cation channel subfamily C member 5 [Source:NCBI gene;Acc:100754603]	207.311	7.69566	1.41e-09	8.85078	6.45385	8.93746
Trim63	ENSCGRG00000013534	100772288	MGI Symbol	1	tripartite motif containing 63 [Source:NCBI gene;Acc:100772288]	200.362	7.64647	1.54e-13	12.8125	6.99985	8.29308
	ENSCGRG00000026389	NA		1		199.998	7.64384	1.75e-08	7.75696	6.15646	9.13122
Tnfsf11	ENSCGRG00000012254	100768715	MGI Symbol	1	TNF superfamily member 11 [Source:NCBI gene;Acc:100768715]	186.692	7.54452	1.2e-10	9.92082	6.52585	8.56319
Fmod	ENSCGRG00000003737	100765932	MGI Symbol	1	fibromodulin [Source:NCBI gene;Acc:100765932]	185.331	7.53396	1.42e-10	9.84771	6.50421	8.56371
Frmpd1	ENSCGRG00000014121	100753341	MGI Symbol	1	FERM and PDZ domain containing 1 [Source:NCBI gene;Acc:100753341]	185.107	7.53222	5.83e-08	7.23433	5.92514	9.1393
Echdc3	ENSCGRG00000017381	100770967	MGI Symbol	1	enoyl-CoA hydratase domain containing 3 [Source:NCBI gene;Acc:100770967]	173.403	7.43798	1.42e-09	8.84771	6.23708	8.63889
Efcab5	ENSCGRG00000012442	100757616	MGI Symbol	2	EF-hand calcium binding domain 5 [Source:NCBI gene;Acc:100757616]	171.456	7.4217	2.05e-12	11.6882	6.67014	8.17326
Nfasc	ENSCGRG00000008792	100752815	MGI Symbol	5	neurofascin [Source:NCBI gene;Acc:100752815]	166.856	7.38246	1.7e-07	6.76955	5.6705	9.09442
Vit	ENSCGRG00000004249	100766029	MGI Symbol	1	vitrin [Source:NCBI gene;Acc:100766029]	161.084	7.33167	3.28e-10	9.48413	6.26737	8.39597
Ces5a	ENSCGRG00000016384	100761747	MGI Symbol	1	carboxylesterase 5A [Source:NCBI gene;Acc:100761747]	132.334	7.04803	5.16e-10	9.28735	5.99082	8.10525
	ENSCGRG00000025475	NA		1		131.558	7.03955	1.04e-07	6.98297	5.46811	8.611
	ENSCGRG00000026393	NA		1		131.359	7.03737	1.96e-09	8.70774	5.87399	8.20075
	ENSCGRG00000025463	NA		1		130.621	7.02924	1.82e-06	5.73993	5.05289	9.00559
MT2	ENSCGRG00000015644	NA	UniProtKB Gene Name	1	Metallothionein-2 [Source:UniProtKB/Swiss-Prot;Acc:P67981]	129.94	7.02171	2.23e-08	7.6517	5.62957	8.41385
Klhl1	ENSCGRG00000012440	100772180	MGI Symbol	1	kelch like family member 1 [Source:NCBI gene;Acc:100772180]	129.689	7.01891	1.01e-08	7.99568	5.70809	8.32974
	ENSCGRG00000024835	NA		1		120.181	6.90907	2.76e-08	7.55909	5.51729	8.30085
Fam169b	ENSCGRG00000005312	NA	MGI Symbol	1	family with sequence similarity 169, member B [Source:MGI Symbol;Acc:MGI:3644026]	118.609	6.89007	3.26e-08	7.48678	5.48433	8.29582
Dync1i1	ENSCGRG00000008650	100765135	MGI Symbol	2	dynein cytoplasmic 1 intermediate chain 1 [Source:NCBI gene;Acc:100765135]	114.477	6.83892	1.29e-07	6.88941	5.28684	8.39099
	ENSCGRG00000001700	NA		1		106.734	6.73788	8.94e-08	7.04866	5.25189	8.22387
Nlrp10	ENSCGRG00000002407	100769318	MGI Symbol	1	NLR family pyrin domain containing 10 [Source:NCBI gene;Acc:100769318]	104.923	6.71318	2.05e-07	6.68825	5.13287	8.2935
Mep1a	ENSCGRG00000002960	NA	MGI Symbol	1	meprin 1 alpha [Source:MGI Symbol;Acc:MGI:96963]	104.92	6.71314	1.71e-07	6.767	5.15553	8.27076
	ENSCGRG00000024723	NA		1		104.248	6.70388	3.82e-08	7.41794	5.31929	8.08846
Slc16a7	ENSCGRG00000008196	100768407	MGI Symbol	6	solute carrier family 16 member 7 [Source:NCBI gene;Acc:100768407]	102.385	6.67786	8.56e-08	7.06753	5.21004	8.14569
	ENSCGRG00000009675	100751104		1	ectonucleotide pyrophosphatase/phosphodiesterase 3 [Source:NCBI gene;Acc:100751104]	94.7659	6.5663	7.57e-10	9.1209	5.5536	7.57899
	ENSCGRG00000010249	100763430		1	UDP-glucuronosyltransferase 2B31 [Source:NCBI gene;Acc:100763430]	92.9565	6.53848	4.69e-09	8.32883	5.38553	7.69144
	ENSCGRG00000025128	NA		1		91.013	6.508	1.65e-09	8.78252	5.44548	7.57052
Pmp2	ENSCGRG00000016865	100761100	MGI Symbol	1	myelin P2 protein [Source:NCBI gene;Acc:100761100]	90.5222	6.5002	4.21e-07	6.37572	4.87972	8.12068
Nexmif	ENSCGRG00000003384	100760705	MGI Symbol	2	neurite extension and migration factor [Source:NCBI gene;Acc:100760705]	88.8143	6.47272	7.36e-10	9.13312	5.47641	7.46903
	ENSCGRG00000025829	NA		1		88.638	6.46985	1.1e-09	8.95861	5.44447	7.49524
	ENSCGRG00000002037	100764100		1	acylcarnitine hydrolase-like [Source:NCBI gene;Acc:100764100]	85.7598	6.42223	7.85e-08	7.10513	5.02003	7.82443
	ENSCGRG00000025129	NA		1		83.0892	6.37659	1.45e-07	6.83863	4.91588	7.83729
Ccn2	ENSCGRG00000009322	100750810	MGI Symbol	2	cellular communication network factor 2 [Source:NCBI gene;Acc:100750810]	80.7265	6.33497	1.83e-18	17.7375	6.08886	6.58108
	ENSCGRG00000005138	100774296		2	ATP-binding cassette sub-family G member 3 [Source:NCBI gene;Acc:100774296]	80.329	6.32785	1.39e-06	5.85699	4.58805	8.06764
Dapk2	ENSCGRG00000013909	100773012	MGI Symbol	2	death associated protein kinase 2 [Source:NCBI gene;Acc:100773012]	74.188	6.21311	6.1e-10	9.21467	5.26979	7.15644
Aldh1a7	ENSCGRG00000002732	100761706	MGI Symbol	1	retinal dehydrogenase 1 [Source:NCBI gene;Acc:100761706]	72.3714	6.17735	5.03e-09	8.29843	5.08233	7.27237
Kynu	ENSCGRG00000000929	100771448	MGI Symbol	1	kynureninase [Source:NCBI gene;Acc:100771448]	71.2753	6.15533	2.42e-11	10.6162	5.41376	6.8969
	ENSCGRG00000024467	NA		1		66.0183	6.04479	1.72e-08	7.76447	4.86975	7.21984
Adamts16	ENSCGRG00000012205	NA	MGI Symbol	1	a disintegrin-like and metallopeptidase (reprolysin type) with thrombospondin type 1 motif, 16 [Source:MGI Symbol;Acc:MGI:2429637]	65.5024	6.03348	5.45e-06	5.2636	4.17005	7.8969
Fn3k	ENSCGRG00000009813	100751771	MGI Symbol	3	fructosamine 3 kinase [Source:NCBI gene;Acc:100751771]	65.2081	6.02698	4.2e-14	13.3768	5.56107	6.49288
Chrna1	ENSCGRG00000002036	100755935	MGI Symbol	2	cholinergic receptor nicotinic alpha 1 subunit [Source:NCBI gene;Acc:100755935]	64.6937	6.01555	7.02e-16	15.1537	5.66464	6.36646
	ENSCGRG00000025090	NA		2		62.9575	5.97631	9.18e-06	5.03716	4.04391	7.90871
Col4a6	ENSCGRG00000000244	100772869	MGI Symbol	1	collagen alpha-6(IV) chain [Source:NCBI gene;Acc:100772869]	61.8848	5.95151	1.12e-08	7.95078	4.83135	7.07167
4933402E13Rik	ENSCGRG00000001530	NA	MGI Symbol	1	RIKEN cDNA 4933402E13 gene [Source:MGI Symbol;Acc:MGI:1921687]	60.7402	5.92458	1.72e-10	9.76447	5.1036	6.74556
Postn	ENSCGRG00000000364	100770667	MGI Symbol	4	periostin [Source:NCBI gene;Acc:100770667]	60.3214	5.9146	5.95e-10	9.22548	5.01821	6.81099
	ENSCGRG00000024708	NA		1		58.6099	5.87307	1.5e-09	8.82391	4.92101	6.82513
Cd79b	ENSCGRG00000009063	100770248	MGI Symbol	1	CD79b molecule [Source:NCBI gene;Acc:100770248]	57.5887	5.84771	6.03e-10	9.21968	4.9606	6.73483
	ENSCGRG00000006464	100773916		1	cAMP-regulated phosphoprotein 19-like [Source:NCBI gene;Acc:100773916]	57.1855	5.83758	9.01e-06	5.04528	3.95322	7.72194
Egflam	ENSCGRG00000012099	100773318	MGI Symbol	2	EGF like, fibronectin type III and laminin G domains [Source:NCBI gene;Acc:100773318]	54.7523	5.77485	2.51e-08	7.60033	4.61983	6.92986
Pcsk1	ENSCGRG00000011029	100757402	MGI Symbol	1	proprotein convertase subtilisin/kexin type 1 [Source:NCBI gene;Acc:100757402]	54.3864	5.76518	1.37e-10	9.86328	4.97926	6.55109
	ENSCGRG00000003692	NA		1		54.2769	5.76227	3.32e-10	9.47886	4.92511	6.59942
Shoc1	ENSCGRG00000002524	100758025	MGI Symbol	1	shortage in chiasmata 1 [Source:NCBI gene;Acc:100758025]	52.9778	5.72731	3.44e-10	9.46344	4.89297	6.56166
Dapp1	ENSCGRG00000000958	100751628	MGI Symbol	3	dual adaptor of phosphotyrosine and 3-phosphoinositides 1 [Source:NCBI gene;Acc:100751628]	52.2045	5.7061	5.8e-11	10.2366	4.97456	6.43764
Cyp2c55	ENSCGRG00000018346	100754462	MGI Symbol	1	cytochrome P450 2C28 [Source:NCBI gene;Acc:100754462]	51.4162	5.68415	2.69e-13	12.5702	5.1845	6.18381
2010106E10Rik	ENSCGRG00000000167	NA	MGI Symbol	1	RIKEN cDNA 2010106E10 gene [Source:MGI Symbol;Acc:MGI:1914965]	50.6523	5.66255	1.03e-08	7.98716	4.60344	6.72167
Lyve1	ENSCGRG00000007953	100759540	MGI Symbol	1	lymphatic vessel endothelial hyaluronan receptor 1 [Source:NCBI gene;Acc:100759540]	50.3604	5.65422	6.63e-08	7.17849	4.4358	6.87263
	ENSCGRG00000026193	NA		2		49.318	5.62404	2.45e-08	7.61083	4.50125	6.74683
Klf15	ENSCGRG00000015500	100761798	MGI Symbol	1	Kruppel like factor 15 [Source:NCBI gene;Acc:100761798]	47.0502	5.55613	1.73e-07	6.76195	4.26547	6.84678
	ENSCGRG00000001948	NA		1		46.9523	5.55312	3.9e-16	15.4089	5.242	5.86425
Cdkl4	ENSCGRG00000003626	100756171	MGI Symbol	1	cyclin dependent kinase like 4 [Source:NCBI gene;Acc:100756171]	46.2354	5.53093	1.59e-05	4.7986	3.65144	7.41041
Cdhr3	ENSCGRG00000011875	100760935	MGI Symbol	1	cadherin related family member 3 [Source:NCBI gene;Acc:100760935]	45.8725	5.51956	1.1e-08	7.95861	4.48252	6.55659
Rgs5	ENSCGRG00000001642	100770163	MGI Symbol	1	regulator of G protein signaling 5 [Source:NCBI gene;Acc:100770163]	45.8657	5.51934	1.42e-08	7.84771	4.4618	6.57689
Mrgprg	ENSCGRG00000001666	NA	MGI Symbol	1	MAS-related GPR, member G [Source:MGI Symbol;Acc:MGI:3033145]	45.7608	5.51604	1.13e-07	6.94692	4.27743	6.75465
Gpr65	ENSCGRG00000019834	100751031	MGI Symbol	1	G protein-coupled receptor 65 [Source:NCBI gene;Acc:100751031]	44.713	5.48262	2.44e-09	8.61261	4.5614	6.40385
Adcy4	ENSCGRG00000014541	100768998	MGI Symbol	1	adenylate cyclase 4 [Source:NCBI gene;Acc:100768998]	44.6309	5.47997	1.24e-09	8.90658	4.60357	6.35637
	ENSCGRG00000025831	NA		1		44.427	5.47336	1.5e-05	4.82391	3.62324	7.32348
Birc7	ENSCGRG00000010549	100758467	MGI Symbol	1	baculoviral IAP repeat containing 7 [Source:NCBI gene;Acc:100758467]	44.1057	5.46289	3.51e-05	4.45469	3.46526	7.46053
Art5	ENSCGRG00000009787	100759641	MGI Symbol	1	ADP-ribosyltransferase 5 [Source:NCBI gene;Acc:100759641]	43.221	5.43366	5.35e-08	7.27165	4.28198	6.58535
Gap43	ENSCGRG00000016061	100751655	MGI Symbol	1	growth associated protein 43 [Source:NCBI gene;Acc:100751655]	42.9765	5.42548	1.13e-09	8.94692	4.56376	6.28719
Lum	ENSCGRG00000012109	100755861	MGI Symbol	1	lumican [Source:NCBI gene;Acc:100755861]	42.9236	5.4237	1.88e-14	13.7258	5.02711	5.82028
Nrcam	ENSCGRG00000003430	100763077	MGI Symbol	3	neuronal cell adhesion molecule [Source:NCBI gene;Acc:100763077]	42.0411	5.39373	1.07e-11	10.9706	4.78011	6.00734
Theg	ENSCGRG00000011016	100760485	MGI Symbol	2	theg spermatid protein [Source:NCBI gene;Acc:100760485]	41.7406	5.38338	8.22e-08	7.08513	4.20383	6.56293
Scnn1b	ENSCGRG00000012921	NA	MGI Symbol	1	sodium channel, nonvoltage-gated 1 beta [Source:MGI Symbol;Acc:MGI:104696]	41.6268	5.37944	1.54e-15	14.8125	5.0483	5.71058
Pkd2l1	ENSCGRG00000009444	NA	MGI Symbol	1	polycystic kidney disease 2-like 1 [Source:MGI Symbol;Acc:MGI:1352448]	41.5648	5.37729	1.29e-10	9.88941	4.64722	6.10737
Gm732	ENSCGRG00000008263	NA	MGI Symbol	1	predicted gene 732 [Source:MGI Symbol;Acc:MGI:2685578]	41.3362	5.36933	1.38e-11	10.8601	4.74753	5.99114
Mepe	ENSCGRG00000006976	100753106	MGI Symbol	1	matrix extracellular phosphoglycoprotein [Source:NCBI gene;Acc:100753106]	40.9696	5.35648	1.12e-07	6.95078	4.15461	6.55835
	ENSCGRG00000025176	NA		2		40.7516	5.34879	1.99e-07	6.70115	4.09286	6.60472
Ecrg4	ENSCGRG00000006472	100763185	MGI Symbol	1	ECRG4 augurin precursor [Source:NCBI gene;Acc:100763185]	40.5171	5.34046	9.39e-12	11.0273	4.7386	5.94232
	ENSCGRG00000024739	NA		1		40.4174	5.3369	5.21e-07	6.28316	3.98334	6.69046
	ENSCGRG00000003906	100764079		1	intelectin-1a [Source:NCBI gene;Acc:100764079]	40.4133	5.33676	9.59e-13	12.0182	4.82421	5.84931
Dmxl2	ENSCGRG00000002999	100753187	MGI Symbol	1	Dmx like 2 [Source:NCBI gene;Acc:100753187]	39.6465	5.30912	5.39e-08	7.26841	4.18325	6.43499
Cdh12	ENSCGRG00000007842	NA	MGI Symbol	1	cadherin 12 [Source:MGI Symbol;Acc:MGI:109503]	38.9511	5.28359	8.17e-08	7.08778	4.12647	6.44071
Pla2g2a	ENSCGRG00000008654	100754136	MGI Symbol	1	phospholipase A2, membrane associated [Source:NCBI gene;Acc:100754136]	38.4487	5.26486	2.11e-13	12.6757	4.80977	5.71996
Sult1d1	ENSCGRG00000017238	100763252	MGI Symbol	1	sulfotransferase 1 family member D1 [Source:NCBI gene;Acc:100763252]	38.1837	5.25488	3.31e-09	8.48017	4.35174	6.15803
Fermt1	ENSCGRG00000017049	100772109	MGI Symbol	1	fermitin family member 1 [Source:NCBI gene;Acc:100772109]	37.8745	5.24315	1.07e-07	6.97062	4.07049	6.41582
Apobr	ENSCGRG00000015289	100753181	MGI Symbol	3	apolipoprotein B receptor [Source:NCBI gene;Acc:100753181]	37.7504	5.23842	1.47e-11	10.8327	4.62906	5.84778
Ggt5	ENSCGRG00000005395	100764088	MGI Symbol	1	gamma-glutamyltransferase 5 [Source:NCBI gene;Acc:100764088]	37.52	5.22959	1.2e-11	10.9208	4.62996	5.82922
	ENSCGRG00000009350	NA		1		37.5027	5.22892	1.34e-07	6.8729	4.03875	6.4191
Majin	ENSCGRG00000001432	100759463	MGI Symbol	2	membrane anchored junction protein [Source:NCBI gene;Acc:100759463]	36.6103	5.19418	5.8e-08	7.23657	4.08642	6.30194
Egfr	ENSCGRG00000007806	100774580	MGI Symbol	2	epidermal growth factor receptor [Source:NCBI gene;Acc:100774580]	35.5551	5.15198	1.38e-08	7.86012	4.16684	6.13713
	ENSCGRG00000025779	NA		1		35.4759	5.14877	1.3e-08	7.88606	4.16917	6.12836
Homer2	ENSCGRG00000008769	100771332	MGI Symbol	1	homer scaffold protein 2 [Source:NCBI gene;Acc:100771332]	35.2024	5.1376	4.83e-07	6.31605	3.84249	6.43271
Rab38	ENSCGRG00000009572	100768866	MGI Symbol	1	RAB38, member RAS oncogene family [Source:NCBI gene;Acc:100768866]	34.8578	5.12341	1.36e-10	9.86646	4.42531	5.8215
Gpr158	ENSCGRG00000007745	100757301	MGI Symbol	1	G protein-coupled receptor 158 [Source:NCBI gene;Acc:100757301]	34.6891	5.11641	9.69e-10	9.01368	4.31297	5.91985
Gpr156	ENSCGRG00000010085	100761559	MGI Symbol	1	G protein-coupled receptor 156 [Source:NCBI gene;Acc:100761559]	34.5897	5.11227	9.98e-09	8.00087	4.15852	6.06602
Mmp10	ENSCGRG00000008222	100755142	MGI Symbol	3	matrix metallopeptidase 10 [Source:NCBI gene;Acc:100755142]	34.4309	5.10563	7.98e-09	8.098	4.16894	6.04233
Adgrf5	ENSCGRG00000004336	NA	MGI Symbol	1	adhesion G protein-coupled receptor F5 [Source:MGI Symbol;Acc:MGI:2182928]	33.885	5.08258	4.33e-10	9.36351	4.32981	5.83535
	ENSCGRG00000025088	NA		1		33.5681	5.06902	1.01e-07	6.99568	3.94048	6.19755
	ENSCGRG00000025087	NA		1		33.2809	5.05662	1.21e-11	10.9172	4.47633	5.63692
Cfap65	ENSCGRG00000006543	NA	MGI Symbol	1	cilia and flagella associated protein 65 [Source:MGI Symbol;Acc:MGI:2444274]	33.1186	5.04957	1.57e-07	6.8041	3.88586	6.21328
Psca	ENSCGRG00000004657	100767033	MGI Symbol	1	prostate stem cell antigen [Source:NCBI gene;Acc:100767033]	32.7583	5.03379	7.36e-10	9.13312	4.25899	5.80859
Odf3l1	ENSCGRG00000002244	100760080	MGI Symbol	1	outer dense fiber of sperm tails 3 like 1 [Source:NCBI gene;Acc:100760080]	32.3664	5.01643	4.21e-15	14.3757	4.68547	5.34738
Olfr994	ENSCGRG00000009297	100764870	MGI Symbol	1	putative olfactory receptor 5AK3 [Source:NCBI gene;Acc:100764870]	32.3246	5.01456	5.94e-07	6.22621	3.72914	6.29999
Dysf	ENSCGRG00000006144	100756449	MGI Symbol	5	dysferlin [Source:NCBI gene;Acc:100756449]	32.1113	5.00501	1.92e-10	9.7167	4.306	5.70402
Slc1a7	ENSCGRG00000012266	100767052	MGI Symbol	1	solute carrier family 1 member 7 [Source:NCBI gene;Acc:100767052]	32.0775	5.00349	5.51e-08	7.25885	3.9406	6.06639
Pecam1	ENSCGRG00000008836	100774872	MGI Symbol	2	platelet and endothelial cell adhesion molecule 1 [Source:NCBI gene;Acc:100774872]	31.9241	4.99657	1.13e-11	10.9469	4.42591	5.56724
Hp	ENSCGRG00000013792	100756921	MGI Symbol	1	haptoglobin [Source:NCBI gene;Acc:100756921]	31.7676	4.98948	2.83e-13	12.5482	4.54932	5.42965
	ENSCGRG00000007687	100769249		1	signal transducer and activator of transcription 4 [Source:NCBI gene;Acc:100769249]	31.7329	4.98791	3.57e-07	6.44733	3.76085	6.21496
	ENSCGRG00000015409	100767402		2	spermatogenesis associated 22 [Source:NCBI gene;Acc:100767402]	31.359	4.97081	1.12e-07	6.95078	3.85539	6.08623
	ENSCGRG00000025637	NA		1		31.2439	4.9655	1.11e-09	8.95468	4.17804	5.75297
Tex15	ENSCGRG00000015896	100757105	MGI Symbol	2	testis expressed 15, meiosis and synapsis associated [Source:NCBI gene;Acc:100757105]	30.7426	4.94217	6.28e-08	7.20204	3.8817	6.00264
	ENSCGRG00000013864	NA		1		30.0348	4.90856	7.5e-05	4.12494	2.97647	6.84065
Stpg4	ENSCGRG00000002296	100765575	MGI Symbol	2	sperm-tail PG-rich repeat containing 4 [Source:NCBI gene;Acc:100765575]	29.6585	4.89037	2.5e-10	9.60206	4.19428	5.58647
Pde1b	ENSCGRG00000012953	100689193	MGI Symbol	2	phosphodiesterase 1B [Source:NCBI gene;Acc:100689193]	29.6315	4.88906	3.38e-09	8.47108	4.04761	5.73051
Cntn6	ENSCGRG00000001106	100772078	MGI Symbol	1	contactin-6 [Source:NCBI gene;Acc:100772078]	29.4878	4.88205	2.31e-07	6.63639	3.72202	6.04208
	ENSCGRG00000024407	NA		2		29.1796	4.86689	3.18e-08	7.49757	3.8756	5.85818
Erc2	ENSCGRG00000014618	NA	MGI Symbol	3	ELKS/RAB6-interacting/CAST family member 2 [Source:MGI Symbol;Acc:MGI:1098749]	29.0581	4.86087	1.02e-08	7.9914	3.95278	5.76895
	ENSCGRG00000001208	NA		1		28.7557	4.84578	1.87e-09	8.72816	4.04726	5.64429
Col6a2	ENSCGRG00000011810	100754390	MGI Symbol	3	collagen type VI alpha 2 chain [Source:NCBI gene;Acc:100754390]	28.6451	4.84022	6.69e-11	10.1746	4.21331	5.46713
	ENSCGRG00000006301	NA		1		27.912	4.80281	2.29e-06	5.64016	3.42625	6.17938
Nkd1	ENSCGRG00000012753	100758544	MGI Symbol	2	NKD inhibitor of WNT signaling pathway 1 [Source:NCBI gene;Acc:100758544]	27.4998	4.78135	9.45e-11	10.0246	4.1466	5.4161
Myo3a	ENSCGRG00000002964	100757928	MGI Symbol	1	myosin IIIA [Source:NCBI gene;Acc:100757928]	27.3891	4.77553	1.08e-06	5.96658	3.4894	6.06166
Cnbd2	ENSCGRG00000012312	100751515	MGI Symbol	2	cyclic nucleotide binding domain containing 2 [Source:NCBI gene;Acc:100751515]	27.2425	4.76779	5.88e-08	7.23062	3.74984	5.78574
Cckar	ENSCGRG00000015370	100774917	MGI Symbol	1	cholecystokinin A receptor [Source:NCBI gene;Acc:100774917]	27.2236	4.76679	1.44e-09	8.84164	3.99644	5.53714
	ENSCGRG00000003522	100753857		1	glutathione S-transferase A2 [Source:NCBI gene;Acc:100753857]	26.8605	4.74741	7.18e-08	7.14388	3.71805	5.77678
	ENSCGRG00000025138	NA		1		26.479	4.72677	3.73e-13	12.4283	4.30169	5.15186
Htr3a	ENSCGRG00000006099	100763929	MGI Symbol	1	5-hydroxytryptamine receptor 3A [Source:NCBI gene;Acc:100763929]	26.4124	4.72314	1.19e-12	11.9245	4.26254	5.18374
	ENSCGRG00000025760	NA		1		25.9437	4.69731	4.49e-10	9.34775	3.99983	5.39479
Chil1	ENSCGRG00000008335	100760271	MGI Symbol	1	chitinase 3 like 1 [Source:NCBI gene;Acc:100760271]	25.7497	4.68648	7.1e-07	6.14874	3.46751	5.90545
Nckap1l	ENSCGRG00000007783	100770185	MGI Symbol	1	NCK associated protein 1 like [Source:NCBI gene;Acc:100770185]	25.6511	4.68095	6.45e-11	10.1904	4.07624	5.28565
	ENSCGRG00000015870	NA		1		25.6362	4.68011	1.92e-09	8.7167	3.90741	5.45281
Thbs2	ENSCGRG00000003728	100752022	MGI Symbol	2	thrombospondin 2 [Source:NCBI gene;Acc:100752022]	25.6108	4.67868	4.33e-13	12.3635	4.25354	5.10383
Gabra1	ENSCGRG00000010987	100765947	MGI Symbol	1	gamma-aminobutyric acid type A receptor alpha1 subunit [Source:NCBI gene;Acc:100765947]	25.4968	4.67224	3.88e-08	7.41117	3.70605	5.63843
Rdh12	ENSCGRG00000009351	100759583	MGI Symbol	1	retinol dehydrogenase 12 [Source:NCBI gene;Acc:100759583]	25.2503	4.65823	4.41e-08	7.35556	3.68553	5.63093
	ENSCGRG00000025043	100765895		1	ribonucleoprotein, PTB binding 2 [Source:NCBI gene;Acc:100765895]	24.203	4.59711	1.53e-08	7.81531	3.71152	5.4827
Klk4	ENSCGRG00000004720	100757055	MGI Symbol	1	kallikrein related peptidase 4 [Source:NCBI gene;Acc:100757055]	24.2011	4.597	5.06e-07	6.29585	3.43385	5.76014
Ltf	ENSCGRG00000002959	100768263	MGI Symbol	1	lactotransferrin [Source:NCBI gene;Acc:100768263]	23.7496	4.56983	1.48e-10	9.82974	3.94335	5.19631
Cobl	ENSCGRG00000014412	NA	MGI Symbol	4	cordon-bleu WH2 repeat [Source:MGI Symbol;Acc:MGI:105056]	23.7001	4.56682	1.09e-08	7.96257	3.70914	5.4245
Ccl20	ENSCGRG00000010652	100756991	MGI Symbol	2	C-C motif chemokine ligand 20 [Source:NCBI gene;Acc:100756991]	23.6255	4.56227	2.49e-06	5.6038	3.24503	5.87952
	ENSCGRG00000009625	NA		1		22.7375	4.507	1.64e-05	4.78516	2.97166	6.04234
Kcnq4	ENSCGRG00000016627	NA	MGI Symbol	1	potassium voltage-gated channel, subfamily Q, member 4 [Source:MGI Symbol;Acc:MGI:1926803]	22.2934	4.47854	1.72e-07	6.76447	3.43869	5.51839
Taf7l2	ENSCGRG00000008895	100761147	MGI Symbol	1	transcription initiation factor TFIID subunit 7-like [Source:NCBI gene;Acc:100761147]	21.9687	4.45738	2.63e-09	8.58004	3.70423	5.21053
Gpr174	ENSCGRG00000007218	100756360	MGI Symbol	1	G protein-coupled receptor 174 [Source:NCBI gene;Acc:100756360]	21.7878	4.44545	8.49e-08	7.07109	3.46899	5.42191
Armh1	ENSCGRG00000003990	100755338	MGI Symbol	1	armadillo like helical domain containing 1 [Source:NCBI gene;Acc:100755338]	21.6919	4.43908	2.52e-09	8.5986	3.69151	5.18666
	ENSCGRG00000024819	NA		1		21.3712	4.41759	2.02e-06	5.69465	3.16462	5.67057
	ENSCGRG00000025030	NA		1		21.2271	4.40784	1.05e-08	7.97881	3.58258	5.2331
Dio1	ENSCGRG00000003853	100765192	NCBI gene	1	iodothyronine deiodinase 1 [Source:NCBI gene;Acc:100765192]	21.1623	4.40342	1.91e-10	9.71897	3.78856	5.01828
Bank1	ENSCGRG00000000660	100762463	MGI Symbol	4	B cell scaffold protein with ankyrin repeats 1 [Source:NCBI gene;Acc:100762463]	20.9334	4.38773	8.9e-14	13.0506	4.03047	4.74499
Arhgap20	ENSCGRG00000017072	100753596	MGI Symbol	1	Rho GTPase activating protein 20 [Source:NCBI gene;Acc:100753596]	20.7472	4.37484	4.25e-15	14.3716	4.08607	4.66362
	ENSCGRG00000004801	100763548		1	cylicin 2 [Source:NCBI gene;Acc:100763548]	20.3582	4.34754	5.61e-11	10.251	3.79146	4.90362
Ctnna3	ENSCGRG00000006511	100763869	MGI Symbol	1	catenin alpha 3 [Source:NCBI gene;Acc:100763869]	20.3442	4.34655	2.44e-07	6.61261	3.30908	5.38401
Azin2	ENSCGRG00000006743	100774865	NCBI gene	1	antizyme inhibitor 2 [Source:NCBI gene;Acc:100774865]	20.1504	4.33274	1.22e-08	7.91364	3.51224	5.15323
Cldn16	ENSCGRG00000012971	100751792	MGI Symbol	1	claudin 16 [Source:NCBI gene;Acc:100751792]	19.9141	4.31572	3.05e-09	8.5157	3.57854	5.05291
Rnf207	ENSCGRG00000013711	100766640	MGI Symbol	1	ring finger protein 207 [Source:NCBI gene;Acc:100766640]	19.8436	4.3106	3.27e-12	11.4855	3.85951	4.76169
Cilp	ENSCGRG00000015923	100774209	MGI Symbol	1	cartilage intermediate layer protein [Source:NCBI gene;Acc:100774209]	19.7867	4.30646	1.24e-09	8.90658	3.61787	4.99505
Sema3g	ENSCGRG00000014142	100764502	MGI Symbol	1	semaphorin 3G [Source:NCBI gene;Acc:100764502]	19.7752	4.30562	9.68e-10	9.01412	3.62957	4.98167
Shroom3	ENSCGRG00000013840	100770119	MGI Symbol	1	shroom family member 3 [Source:NCBI gene;Acc:100770119]	19.4136	4.27899	1.58e-15	14.8013	4.01505	4.54293
Acta2	ENSCGRG00000011767	100758575	MGI Symbol	1	actin alpha 2, smooth muscle [Source:NCBI gene;Acc:100758575]	19.1727	4.26098	2.94e-18	17.5317	4.09	4.43196
	ENSCGRG00000003461	NA		1		19.1716	4.2609	1.9e-06	5.72125	3.05839	5.4634
	ENSCGRG00000001911	100763617		1	acylcarnitine hydrolase [Source:NCBI gene;Acc:100763617]	19.1299	4.25776	3.98e-06	5.40012	2.97833	5.53719
Mogat2	ENSCGRG00000012686	100766858	MGI Symbol	1	monoacylglycerol O-acyltransferase 2 [Source:NCBI gene;Acc:100766858]	18.5736	4.21518	9.62e-13	12.0168	3.81027	4.62009
	ENSCGRG00000000967	103160864		1	mono-ADP ribosylhydrolase 2 [Source:NCBI gene;Acc:103160864]	18.5148	4.21061	7.44e-10	9.12843	3.56203	4.85919
Cxcr3	ENSCGRG00000016353	100769241	MGI Symbol	1	C-X-C motif chemokine receptor 3 [Source:NCBI gene;Acc:100769241]	18.5145	4.21058	4.45e-06	5.35164	2.93304	5.48812
	ENSCGRG00000024540	NA		3		18.1547	4.18227	3.11e-08	7.50724	3.33194	5.0326
	ENSCGRG00000024820	NA		1		17.7597	4.15054	3.64e-11	10.4389	3.63578	4.6653
	ENSCGRG00000012260	NA		1		17.7289	4.14803	1.62e-08	7.79048	3.3456	4.95046
	ENSCGRG00000025363	NA		1		17.5332	4.13202	2.7e-07	6.56864	3.13775	5.12629
Gabrp	ENSCGRG00000003747	100766614	MGI Symbol	2	gamma-aminobutyric acid type A receptor pi subunit [Source:NCBI gene;Acc:100766614]	17.4014	4.12113	1.02e-06	5.9914	3.01731	5.22495
	ENSCGRG00000025944	NA		2		17.0919	4.09524	1.34e-09	8.8729	3.43674	4.75374
Ndrg2	ENSCGRG00000011144	100752580	MGI Symbol	2	NDRG family member 2 [Source:NCBI gene;Acc:100752580]	17.0395	4.09082	1.57e-08	7.8041	3.30112	4.88051
Itga9	ENSCGRG00000004906	NA	MGI Symbol	1	integrin alpha 9 [Source:MGI Symbol;Acc:MGI:104756]	16.9969	4.0872	1.51e-07	6.82102	3.14821	5.02619
Myh6	ENSCGRG00000018179	100770130	MGI Symbol	1	myosin-6 [Source:NCBI gene;Acc:100770130]	16.9689	4.08482	1.89e-06	5.72354	2.93239	5.23725
Hpse2	ENSCGRG00000011560	NA	MGI Symbol	1	heparanase 2 [Source:MGI Symbol;Acc:MGI:2685814]	16.9517	4.08336	2.67e-07	6.57349	3.10191	5.06481
	ENSCGRG00000024221	NA		1		16.8393	4.07376	2.12e-05	4.67366	2.65272	5.4948
Edn1	ENSCGRG00000007524	100768493	MGI Symbol	1	endothelin 1 [Source:NCBI gene;Acc:100768493]	16.5456	4.04838	2.98e-06	5.52578	2.86171	5.23504
	ENSCGRG00000024425	NA		1		16.405	4.03606	4.09e-08	7.38828	3.19816	4.87396
Gsta3	ENSCGRG00000003582	100753172	MGI Symbol	2	glutathione S-transferase alpha-5 [Source:NCBI gene;Acc:100753172]	16.2753	4.02461	7.17e-07	6.14448	2.97703	5.07219
Pstpip1	ENSCGRG00000004304	100765031	MGI Symbol	1	proline-serine-threonine phosphatase interacting protein 1 [Source:NCBI gene;Acc:100765031]	16.263	4.02352	1.02e-14	13.9914	3.7414	4.30564
Brinp3	ENSCGRG00000015127	100774253	MGI Symbol	1	BMP/retinoic acid inducible neural specific 3 [Source:NCBI gene;Acc:100774253]	15.9615	3.99652	1.36e-06	5.86646	2.89971	5.09334
	ENSCGRG00000007221	NA		1		15.9067	3.99157	2.56e-08	7.59176	3.19197	4.79116
	ENSCGRG00000017638	100758657		2	NLR family apoptosis inhibitory protein [Source:NCBI gene;Acc:100758657]	15.8899	3.99004	3.69e-10	9.43297	3.40583	4.57424
Sh3tc1	ENSCGRG00000014831	100767341	MGI Symbol	1	SH3 domain and tetratricopeptide repeats 1 [Source:NCBI gene;Acc:100767341]	15.804	3.98222	4.93e-07	6.30715	2.97673	4.9877
Uts2b	ENSCGRG00000009605	107979445	MGI Symbol	1	urotensin 2B [Source:NCBI gene;Acc:107979445]	15.7615	3.97834	6.81e-07	6.16685	2.94704	5.00963
Tbxas1	ENSCGRG00000017821	NA	MGI Symbol	1	thromboxane A synthase 1, platelet [Source:MGI Symbol;Acc:MGI:98497]	15.7484	3.97714	1.75e-08	7.75696	3.20322	4.75105
Coro2b	ENSCGRG00000002619	100757780	MGI Symbol	2	coronin 2B [Source:NCBI gene;Acc:100757780]	15.5555	3.95936	2.39e-07	6.6216	3.016	4.90271
Svep1	ENSCGRG00000016548	100755877	MGI Symbol	1	sushi, von Willebrand factor type A, EGF and pentraxin domain containing 1 [Source:NCBI gene;Acc:100755877]	15.4372	3.94834	1.22e-11	10.9136	3.49517	4.40152
	ENSCGRG00000015378	100758111		2	apolipoprotein L3-like [Source:NCBI gene;Acc:100758111]	15.3016	3.93561	5.69e-09	8.24489	3.23155	4.63968
Slc24a3	ENSCGRG00000013064	100764911	MGI Symbol	1	solute carrier family 24 member 3 [Source:NCBI gene;Acc:100764911]	15.0068	3.90755	3.67e-07	6.43533	2.94403	4.87106
	ENSCGRG00000002028	NA		1		14.8739	3.89471	7e-08	7.1549	3.0519	4.73753
Olr1	ENSCGRG00000008979	100771035	MGI Symbol	1	oxidized low density lipoprotein receptor 1 [Source:NCBI gene;Acc:100771035]	14.8482	3.89222	1.22e-07	6.91364	3.01294	4.7715
Ptgds	ENSCGRG00000007473	100762704	MGI Symbol	1	prostaglandin D2 synthase [Source:NCBI gene;Acc:100762704]	14.7404	3.88171	1.12e-06	5.95078	2.83333	4.93008
RNaseP_nuc	ENSCGRG00000023912	NA	RFAM	1	Nuclear RNase P [Source:RFAM;Acc:RF00009]	14.6844	3.87621	1.6e-07	6.79588	2.98137	4.77105
Rasgef1a	ENSCGRG00000007696	100771113	MGI Symbol	1	RasGEF domain family member 1A [Source:NCBI gene;Acc:100771113]	14.5059	3.85857	2.65e-06	5.57675	2.73877	4.97837
	ENSCGRG00000025673	NA		1		14.4373	3.85172	1.38e-07	6.86012	2.9728	4.73065
Apoe	ENSCGRG00000009328	100773810	MGI Symbol	1	apolipoprotein E [Source:NCBI gene;Acc:100773810]	14.3569	3.84367	1.24e-11	10.9066	3.40188	4.28547
	ENSCGRG00000025607	NA		2		14.0921	3.81682	1.91e-12	11.719	3.43217	4.20146
Abca6	ENSCGRG00000013644	100772341	MGI Symbol	1	ATP-binding cassette sub-family A member 6 [Source:NCBI gene;Acc:100772341]	13.6796	3.77395	5.72e-14	13.2426	3.47594	4.07196
Hcn1	ENSCGRG00000005653	NA	MGI Symbol	1	hyperpolarization activated cyclic nucleotide gated potassium channel 1 [Source:MGI Symbol;Acc:MGI:1096392]	13.5568	3.76094	1.44e-09	8.84164	3.15292	4.36896
3830417A13Rik	ENSCGRG00000001227	100771813	MGI Symbol	1	melanoma-associated antigen 10 [Source:NCBI gene;Acc:100771813]	13.4362	3.74805	9.1e-12	11.041	3.32659	4.16952
Megf10	ENSCGRG00000011574	NA	MGI Symbol	1	multiple EGF-like-domains 10 [Source:MGI Symbol;Acc:MGI:2685177]	13.424	3.74675	1.43e-10	9.84466	3.23449	4.259
Cd74	ENSCGRG00000009492	NA	MGI Symbol	2	CD74 antigen (invariant polypeptide of major histocompatibility complex, class II antigen-associated) [Source:MGI Symbol;Acc:MGI:96534]	13.3329	3.73692	5.04e-09	8.29757	3.07443	4.39941
Ncf1	ENSCGRG00000001248	NA	MGI Symbol	1	neutrophil cytosolic factor 1 [Source:MGI Symbol;Acc:MGI:97283]	13.2241	3.7251	1.9e-07	6.72125	2.85346	4.59673
Art3	ENSCGRG00000002900	NA	MGI Symbol	1	ADP-ribosyltransferase 3 [Source:MGI Symbol;Acc:MGI:1202729]	13.221	3.72475	6.39e-09	8.1945	3.05265	4.39686
Ankrd55	ENSCGRG00000000642	100766888	MGI Symbol	3	ankyrin repeat domain 55 [Source:NCBI gene;Acc:100766888]	13.0996	3.71145	2.6e-09	8.58503	3.08483	4.33807
F7	ENSCGRG00000008866	100759052	MGI Symbol	1	coagulation factor VII [Source:NCBI gene;Acc:100759052]	13.0072	3.70124	5.96e-10	9.22475	3.14019	4.26228
	ENSCGRG00000002806	100754575		1	nebulin [Source:NCBI gene;Acc:100754575]	12.9956	3.69995	2.36e-12	11.6271	3.32153	4.07838
Ldhd	ENSCGRG00000015214	100769710	MGI Symbol	1	lactate dehydrogenase D [Source:NCBI gene;Acc:100769710]	12.9759	3.69776	1.47e-08	7.83268	2.98747	4.40805
	ENSCGRG00000009237	NA		1		12.8898	3.68816	4.69e-07	6.32883	2.76065	4.61566
Cnn1	ENSCGRG00000010783	100753310	MGI Symbol	1	calponin 1 [Source:NCBI gene;Acc:100753310]	12.3696	3.62873	2.02e-06	5.69465	2.59956	4.6579
Gask1a	ENSCGRG00000016850	100766100	MGI Symbol	1	golgi associated kinase 1A [Source:NCBI gene;Acc:100766100]	12.3645	3.62813	4.1e-06	5.38722	2.53498	4.72128
Adamts13	ENSCGRG00000014527	NA	MGI Symbol	2	a disintegrin-like and metallopeptidase (reprolysin type) with thrombospondin type 1 motif, 13 [Source:MGI Symbol;Acc:MGI:2685556]	12.3097	3.62172	6.2e-07	6.20761	2.69006	4.55338
	ENSCGRG00000024274	NA		1		12.2559	3.6154	2.35e-06	5.62893	2.57655	4.65426
Fmo2	ENSCGRG00000006567	100753345	MGI Symbol	1	flavin containing dimethylaniline monoxygenase 2 [Source:NCBI gene;Acc:100753345]	12.2107	3.61007	4.27e-09	8.36957	2.97791	4.24223
Ccr7	ENSCGRG00000004923	100773169	MGI Symbol	1	C-C motif chemokine receptor 7 [Source:NCBI gene;Acc:100773169]	12.1643	3.60458	3.93e-08	7.40561	2.85851	4.35066
	ENSCGRG00000024423	NA		1		12.101	3.59705	8.07e-07	6.09313	2.65165	4.54246
Heph	ENSCGRG00000016210	100753439	MGI Symbol	1	hephaestin [Source:NCBI gene;Acc:100753439]	12.0413	3.58992	6.77e-09	8.16941	2.93931	4.24053
Cxcl13	ENSCGRG00000006366	100773550	MGI Symbol	1	C-X-C motif chemokine ligand 13 [Source:NCBI gene;Acc:100773550]	11.9944	3.58429	2.31e-07	6.63639	2.73244	4.43614
Fam110c	ENSCGRG00000008850	100773311	MGI Symbol	1	family with sequence similarity 110 member C [Source:NCBI gene;Acc:100773311]	11.9712	3.58149	4.52e-07	6.34486	2.68351	4.47948
Dnah5	ENSCGRG00000006844	100771964	MGI Symbol	1	dynein axonemal heavy chain 5 [Source:NCBI gene;Acc:100771964]	11.8379	3.56534	8.8e-08	7.05552	2.78002	4.35066
Gm28032	ENSCGRG00000021884	NA	MGI Symbol	1	predicted gene, 28032 [Source:MGI Symbol;Acc:MGI:5531414]	11.6852	3.54661	1.86e-07	6.73049	2.71811	4.37512
Ncf4	ENSCGRG00000011023	100773086	MGI Symbol	1	neutrophil cytosolic factor 4 [Source:NCBI gene;Acc:100773086]	11.6556	3.54295	1.88e-08	7.72584	2.84974	4.23616
Nos1ap	ENSCGRG00000000486	NA	MGI Symbol	1	nitric oxide synthase 1 (neuronal) adaptor protein [Source:MGI Symbol;Acc:MGI:1917979]	11.5632	3.53146	6.9e-08	7.16115	2.76813	4.2948
Isl1	ENSCGRG00000003655	100774367	MGI Symbol	1	ISL LIM homeobox 1 [Source:NCBI gene;Acc:100774367]	11.5593	3.53098	5.77e-05	4.23882	2.17634	4.88563
Vinac1	ENSCGRG00000016143	NA	MGI Symbol	1	vinculin/alpha-catenin family member 1 [Source:MGI Symbol;Acc:MGI:3649276]	11.5198	3.52604	6.83e-10	9.16558	2.98627	4.06581
C3	ENSCGRG00000012620	100763958	MGI Symbol	2	complement C3 [Source:NCBI gene;Acc:100763958]	11.4103	3.51226	1.5e-16	15.8239	3.32792	3.6966
	ENSCGRG00000001170	NA		1		11.3896	3.50964	5.02e-11	10.2993	3.06429	3.95499
Myo1f	ENSCGRG00000008851	100753360	MGI Symbol	1	myosin IF [Source:NCBI gene;Acc:100753360]	11.2912	3.49713	4.37e-08	7.35952	2.7674	4.22686
Zfpm2	ENSCGRG00000008914	NA	MGI Symbol	1	zinc finger protein, multitype 2 [Source:MGI Symbol;Acc:MGI:1334444]	11.2589	3.49299	3.31e-06	5.48017	2.45975	4.52624
Tnxb	ENSCGRG00000014401	NA	MGI Symbol	5	tenascin XB [Source:MGI Symbol;Acc:MGI:1932137]	11.2383	3.49036	2.05e-15	14.6882	3.27124	3.70947
Calcrl	ENSCGRG00000005585	100753229	MGI Symbol	2	calcitonin receptor like receptor [Source:NCBI gene;Acc:100753229]	11.2048	3.48604	1.5e-06	5.82391	2.52145	4.45064
Prps1l1	ENSCGRG00000019440	100759137	MGI Symbol	1	ribose-phosphate pyrophosphokinase 1 [Source:NCBI gene;Acc:100759137]	11.1533	3.4794	1.04e-09	8.98297	2.93024	4.02855
Sema4a	ENSCGRG00000004466	100757026	MGI Symbol	2	semaphorin 4A [Source:NCBI gene;Acc:100757026]	11.1329	3.47676	1.89e-07	6.72354	2.6637	4.28982
	ENSCGRG00000011118	100761926		1	cilia and flagella associated protein 221 [Source:NCBI gene;Acc:100761926]	11.0868	3.47077	8.17e-06	5.08778	2.36004	4.5815
Tmprss7	ENSCGRG00000002531	NA	MGI Symbol	1	transmembrane serine protease 7 [Source:MGI Symbol;Acc:MGI:2686594]	10.9963	3.45894	4.97e-07	6.30364	2.58493	4.33295
R3hdml	ENSCGRG00000003499	100770937	MGI Symbol	1	R3H domain containing like [Source:NCBI gene;Acc:100770937]	10.9897	3.45808	5.1e-08	7.29243	2.72781	4.18834
Cd40	ENSCGRG00000013243	100770242	MGI Symbol	3	CD40 molecule [Source:NCBI gene;Acc:100770242]	10.6877	3.41788	5.51e-07	6.25885	2.54709	4.28867
	ENSCGRG00000024806	NA		1		10.6493	3.41268	2.54e-09	8.59517	2.83761	3.98775
Spink4	ENSCGRG00000007598	100758031	MGI Symbol	1	serine peptidase inhibitor, Kazal type 4 [Source:NCBI gene;Acc:100758031]	10.5353	3.39717	1.49e-08	7.82681	2.74402	4.05031
	ENSCGRG00000026212	NA		1		10.535	3.39712	3.79e-05	4.42136	2.14579	4.64845
Prelp	ENSCGRG00000003712	100765642	MGI Symbol	1	proline and arginine rich end leucine rich repeat protein [Source:NCBI gene;Acc:100765642]	10.4957	3.39173	1.36e-09	8.86646	2.84567	3.93778
	ENSCGRG00000025231	NA		1		10.4595	3.38674	6.2e-08	7.20761	2.66075	4.11273
Gphb5	ENSCGRG00000002877	100762212	MGI Symbol	1	glycoprotein hormone subunit beta 5 [Source:NCBI gene;Acc:100762212]	10.4324	3.383	2.74e-07	6.56225	2.56805	4.19796
Csmd3	ENSCGRG00000002669	NA	MGI Symbol	1	CUB and Sushi multiple domains 3 [Source:MGI Symbol;Acc:MGI:2386403]	10.3165	3.36688	5.28e-08	7.27737	2.65399	4.07978
	ENSCGRG00000026550	NA		1		10.2801	3.36178	5.76e-09	8.23958	2.75982	3.96374
Acr	ENSCGRG00000012203	NA	MGI Symbol	1	acrosin prepropeptide [Source:MGI Symbol;Acc:MGI:87884]	10.2235	3.35381	2.09e-07	6.67985	2.56303	4.14459
Tmem40	ENSCGRG00000003563	100769883	MGI Symbol	3	transmembrane protein 40 [Source:NCBI gene;Acc:100769883]	10.1432	3.34245	2.05e-08	7.68825	2.68414	4.00075
	ENSCGRG00000002850	100754451		1	fatty acid-binding protein, intestinal [Source:NCBI gene;Acc:100754451]	10.1387	3.3418	2.43e-07	6.61439	2.54453	4.13908
	ENSCGRG00000026420	NA		2		10.064	3.33113	9.12e-06	5.04001	2.25461	4.40766
Zfp385b	ENSCGRG00000003988	100767842	MGI Symbol	3	zinc finger protein 385B [Source:NCBI gene;Acc:100767842]	10.0404	3.32774	1.37e-05	4.86328	2.21213	4.44335
Ptk6	ENSCGRG00000011552	100760877	MGI Symbol	1	protein tyrosine kinase 6 [Source:NCBI gene;Acc:100760877]	9.88979	3.30594	6.83e-07	6.16558	2.44881	4.16307
Il10	ENSCGRG00000016042	100759320	MGI Symbol	1	interleukin 10 [Source:NCBI gene;Acc:100759320]	9.85594	3.30099	2.02e-06	5.69465	2.3646	4.23739
Pde8a	ENSCGRG00000011962	100759944	MGI Symbol	1	phosphodiesterase 8A [Source:NCBI gene;Acc:100759944]	9.78224	3.29016	6.04e-07	6.21896	2.44558	4.13474
Ptx3	ENSCGRG00000001702	100754664	MGI Symbol	1	pentraxin 3 [Source:NCBI gene;Acc:100754664]	9.74706	3.28497	4.96e-08	7.30452	2.59279	3.97714
	ENSCGRG00000018926	NA		1		9.74565	3.28476	3.06e-07	6.51428	2.48656	4.08295
Phactr1	ENSCGRG00000005136	NA	MGI Symbol	4	phosphatase and actin regulator 1 [Source:MGI Symbol;Acc:MGI:2659021]	9.71421	3.2801	2.01e-09	8.6968	2.73677	3.82343
Lpar3	ENSCGRG00000016350	100759265	MGI Symbol	1	lysophosphatidic acid receptor 3 [Source:NCBI gene;Acc:100759265]	9.67102	3.27367	8.1e-10	9.09151	2.76625	3.78108
Sars2	ENSCGRG00000006337	NA	MGI Symbol	1	seryl-aminoacyl-tRNA synthetase 2 [Source:MGI Symbol;Acc:MGI:1919234]	9.64999	3.27053	8e-15	14.0969	3.04504	3.49602
Sst	ENSCGRG00000013823	100774243	MGI Symbol	1	somatostatin [Source:NCBI gene;Acc:100774243]	9.64247	3.2694	1.52e-07	6.81816	2.51794	4.02087
Anpep	ENSCGRG00000005825	100751632	MGI Symbol	1	alanyl aminopeptidase, membrane [Source:NCBI gene;Acc:100751632]	9.61675	3.26555	3.34e-07	6.47625	2.46651	4.06459
	ENSCGRG00000021505	NA		1		9.56776	3.25818	3.41e-08	7.46725	2.59109	3.92527
Ak7	ENSCGRG00000002952	100760489	MGI Symbol	1	adenylate kinase 7 [Source:NCBI gene;Acc:100760489]	9.54708	3.25506	1.2e-07	6.92082	2.52053	3.98959
	ENSCGRG00000026483	NA		1		9.41213	3.23452	9.21e-10	9.03574	2.72848	3.74056
Cpxm1	ENSCGRG00000015217	100771369	MGI Symbol	1	carboxypeptidase X, M14 family member 1 [Source:NCBI gene;Acc:100771369]	9.38039	3.22965	1.19e-07	6.92445	2.50145	3.95784
Cryab	ENSCGRG00000002687	100772623	MGI Symbol	1	crystallin alpha B [Source:NCBI gene;Acc:100772623]	9.37819	3.22931	5.11e-14	13.2916	2.97627	3.48235
	ENSCGRG00000026478	NA		2		9.34344	3.22395	1.66e-08	7.77989	2.59893	3.84898
Ccn5	ENSCGRG00000017396	100756544	MGI Symbol	1	cellular communication network factor 5 [Source:NCBI gene;Acc:100756544]	9.32762	3.22151	9.42e-15	14.0259	2.99688	3.44614
Csf2	ENSCGRG00000010073	100765221	MGI Symbol	1	colony stimulating factor 2 [Source:NCBI gene;Acc:100765221]	9.27324	3.21307	5.57e-10	9.25414	2.72842	3.69773
Metazoa_SRP	ENSCGRG00000024004	NA	RFAM	1	Metazoan signal recognition particle RNA [Source:RFAM;Acc:RF00017]	9.18347	3.19904	5.77e-10	9.23882	2.71529	3.68279
Cfap57	ENSCGRG00000012146	100769099	MGI Symbol	1	cilia and flagella associated protein 57 [Source:NCBI gene;Acc:100769099]	9.14357	3.19276	1.91e-08	7.71897	2.56733	3.81819
Ccer2	ENSCGRG00000016287	100769486	MGI Symbol	1	coiled-coil glutamate rich protein 2 [Source:NCBI gene;Acc:100769486]	9.11593	3.18839	6.52e-11	10.1858	2.77618	3.6006
	ENSCGRG00000026452	NA		1		9.1082	3.18717	9.18e-06	5.03716	2.15657	4.21777
Zdhhc9	ENSCGRG00000015497	100772231	MGI Symbol	1	zinc finger DHHC-type containing 9 [Source:NCBI gene;Acc:100772231]	9.04482	3.17709	7.49e-06	5.12552	2.16821	4.18598
	ENSCGRG00000026163	NA		1		9.03902	3.17617	1.58e-06	5.80134	2.29346	4.05888
	ENSCGRG00000026628	NA		1		9.02322	3.17364	3.1e-05	4.50864	2.02669	4.3206
Fgf21	ENSCGRG00000002494	100757339	MGI Symbol	1	fibroblast growth factor 21 [Source:NCBI gene;Acc:100757339]	9.00585	3.17086	1.1e-07	6.95861	2.46009	3.88164
Tmem108	ENSCGRG00000015560	NA	MGI Symbol	3	transmembrane protein 108 [Source:MGI Symbol;Acc:MGI:1932411]	8.98956	3.16825	1.03e-07	6.98716	2.46161	3.87489
	ENSCGRG00000008030	NA		1		8.89302	3.15267	1.09e-06	5.96257	2.30332	4.00203
Trim69	ENSCGRG00000012016	100752000	MGI Symbol	1	tripartite motif containing 69 [Source:NCBI gene;Acc:100752000]	8.79269	3.1363	1.59e-05	4.7986	2.07055	4.20206
Htra3	ENSCGRG00000015869	NA	MGI Symbol	1	HtrA serine peptidase 3 [Source:MGI Symbol;Acc:MGI:1925808]	8.67985	3.11767	7.82e-08	7.10679	2.43721	3.79813
Slc18a2	ENSCGRG00000010894	100774860	MGI Symbol	1	solute carrier family 18 member A2 [Source:NCBI gene;Acc:100774860]	8.6064	3.10541	2e-06	5.69897	2.22523	3.98559
Gdf10	ENSCGRG00000014428	100758802	MGI Symbol	1	growth differentiation factor 10 [Source:NCBI gene;Acc:100758802]	8.57595	3.1003	1.87e-06	5.72816	2.22648	3.97411
	ENSCGRG00000025039	NA		2		8.57498	3.10013	2.78e-09	8.55596	2.57419	3.62607
Zscan18	ENSCGRG00000006696	103163649	MGI Symbol	1	zinc finger and SCAN domain containing 18 [Source:NCBI gene;Acc:103163649]	8.5522	3.0963	1.11e-05	4.95468	2.07791	4.11468
M1ap	ENSCGRG00000016373	100759755	MGI Symbol	1	meiosis 1 associated protein [Source:NCBI gene;Acc:100759755]	8.5162	3.09021	1.2e-05	4.92082	2.06665	4.11377
Clip4	ENSCGRG00000006211	100754754	MGI Symbol	1	CAP-Gly domain containing linker protein family member 4 [Source:NCBI gene;Acc:100754754]	8.5112	3.08936	2.44e-06	5.61261	2.19898	3.97974
	ENSCGRG00000004708	NA		2		8.50456	3.08824	1.02e-08	7.9914	2.51128	3.6652
	ENSCGRG00000014681	100769043		2	dynein axonemal assembly factor 4 [Source:NCBI gene;Acc:100769043]	8.48357	3.08467	5.83e-06	5.23433	2.12644	4.0429
Mmp15	ENSCGRG00000002987	100760034	MGI Symbol	1	matrix metallopeptidase 15 [Source:NCBI gene;Acc:100760034]	8.46067	3.08077	7.07e-08	7.15058	2.41363	3.74791
	ENSCGRG00000009739	100752137		2	glutathione S-transferase A2 [Source:NCBI gene;Acc:100752137]	8.46056	3.08075	1.28e-11	10.8928	2.72597	3.43554
Asah2	ENSCGRG00000010645	100765841	MGI Symbol	1	N-acylsphingosine amidohydrolase 2 [Source:NCBI gene;Acc:100765841]	8.37032	3.06528	2.69e-09	8.57025	2.54645	3.58412
	ENSCGRG00000000284	100754575		2	nebulin [Source:NCBI gene;Acc:100754575]	8.36375	3.06415	1.69e-08	7.77211	2.46941	3.65889
Slco4a1	ENSCGRG00000008065	100756146	MGI Symbol	1	solute carrier organic anion transporter family member 4A1 [Source:NCBI gene;Acc:100756146]	8.33445	3.05909	6.89e-07	6.16178	2.26536	3.85282
Chrdl1	ENSCGRG00000006177	100750419	MGI Symbol	1	chordin like 1 [Source:NCBI gene;Acc:100750419]	8.3162	3.05592	9.27e-08	7.03292	2.38003	3.73182
Gas7	ENSCGRG00000007856	NA	MGI Symbol	2	growth arrest specific 7 [Source:MGI Symbol;Acc:MGI:1202388]	8.25605	3.04545	0.000147533	3.83111	1.76175	4.32916
	ENSCGRG00000001329	100771018		1	carboxyl-terminal PDZ ligand of neuronal nitric oxide synthase protein [Source:NCBI gene;Acc:100771018]	8.24646	3.04378	2.63e-14	13.58	2.81599	3.27156
B4galnt4	ENSCGRG00000005886	100758404	MGI Symbol	1	beta-1,4-N-acetyl-galactosaminyltransferase 4 [Source:NCBI gene;Acc:100758404]	8.1999	3.03561	2.61e-07	6.58336	2.30717	3.76405
	ENSCGRG00000025436	NA		1		8.16743	3.02988	8.96e-11	10.0477	2.62918	3.43059
Cd37	ENSCGRG00000004315	100771511	MGI Symbol	2	CD37 molecule [Source:NCBI gene;Acc:100771511]	8.1548	3.02765	5.61e-06	5.25104	2.09032	3.96498
Fgfr2	ENSCGRG00000005851	100763455	MGI Symbol	2	fibroblast growth factor receptor 2 [Source:NCBI gene;Acc:100763455]	8.14273	3.02551	6.35e-07	6.19723	2.24576	3.80526
Tek	ENSCGRG00000008847	NA	MGI Symbol	2	TEK receptor tyrosine kinase [Source:MGI Symbol;Acc:MGI:98664]	8.11467	3.02053	3.19e-09	8.49621	2.50281	3.53825
	ENSCGRG00000014981	100760941		2	killer cell lectin-like receptor subfamily B member 1B allele C [Source:NCBI gene;Acc:100760941]	8.1078	3.01931	9.53e-08	7.02091	2.35012	3.6885
	ENSCGRG00000016224	100774159		1	keratin 8 [Source:NCBI gene;Acc:100759488]	8.0563	3.01012	5.47e-07	6.26201	2.24359	3.77665
	ENSCGRG00000016224	100759488		1	keratin 8 [Source:NCBI gene;Acc:100759488]	8.0563	3.01012	5.47e-07	6.26201	2.24359	3.77665
Csf3	ENSCGRG00000000524	100755744	MGI Symbol	1	colony stimulating factor 3 [Source:NCBI gene;Acc:100755744]	7.93566	2.98835	7.96e-07	6.09909	2.20378	3.77292
Cyp4b1	ENSCGRG00000003912	100769255	MGI Symbol	1	cytochrome P450 4B1 [Source:NCBI gene;Acc:100769255]	7.93049	2.98741	3.63e-14	13.4401	2.75879	3.21603
Gmpr	ENSCGRG00000007959	100765304	MGI Symbol	1	guanosine monophosphate reductase [Source:NCBI gene;Acc:100765304]	7.91805	2.98514	7.73e-08	7.11182	2.33416	3.63613
Hpd	ENSCGRG00000013470	100768220	MGI Symbol	1	4-hydroxyphenylpyruvate dioxygenase [Source:NCBI gene;Acc:100768220]	7.87467	2.97722	5.18e-06	5.28567	2.06187	3.89257
Hdac9	ENSCGRG00000008247	100757696	MGI Symbol	6	histone deacetylase 9 [Source:NCBI gene;Acc:100757696]	7.76991	2.9579	1.62e-08	7.79048	2.38546	3.53033
Gm27695	ENSCGRG00000022481	NA	MGI Symbol	1	predicted gene, 27695 [Source:MGI Symbol;Acc:MGI:5531077]	7.75221	2.95461	1.07e-07	6.97062	2.29365	3.61556
Lbh	ENSCGRG00000002051	100754182	MGI Symbol	1	LBH regulator of WNT signaling pathway [Source:NCBI gene;Acc:100754182]	7.64505	2.93452	3.21e-07	6.49349	2.21867	3.65038
Atp1a2	ENSCGRG00000014215	100763478	MGI Symbol	2	sodium/potassium-transporting ATPase subunit alpha-2 [Source:NCBI gene;Acc:100763478]	7.61947	2.92969	2.1e-05	4.67778	1.90878	3.9506
Plcg2	ENSCGRG00000014884	100752475	MGI Symbol	1	phospholipase C gamma 2 [Source:NCBI gene;Acc:100752475]	7.59133	2.92435	1.47e-07	6.83268	2.2539	3.59481
Atp2b4	ENSCGRG00000003061	100764868	MGI Symbol	3	ATPase plasma membrane Ca2+ transporting 4 [Source:NCBI gene;Acc:100764868]	7.57247	2.92076	3.97e-11	10.4012	2.55627	3.28525
Arnt2	ENSCGRG00000010377	NA	MGI Symbol	1	aryl hydrocarbon receptor nuclear translocator 2 [Source:MGI Symbol;Acc:MGI:107188]	7.56254	2.91887	7.96e-07	6.09909	2.15252	3.68522
	ENSCGRG00000025644	NA		2		7.53376	2.91337	1.08e-06	5.96658	2.12918	3.69756
Slc17a6	ENSCGRG00000012037	100773912	MGI Symbol	2	solute carrier family 17 member 6 [Source:NCBI gene;Acc:100773912]	7.52203	2.91112	6.71e-09	8.17328	2.38392	3.43832
Mab21l3	ENSCGRG00000018393	100774678	MGI Symbol	1	mab-21 like 3 [Source:NCBI gene;Acc:100774678]	7.50981	2.90878	1.45e-06	5.83863	2.10627	3.71129
Unc5c	ENSCGRG00000000346	NA	MGI Symbol	4	unc-5 netrin receptor C [Source:MGI Symbol;Acc:MGI:1095412]	7.50425	2.90771	4.1e-10	9.38722	2.47872	3.33669
C1qtnf6	ENSCGRG00000008889	100750938	MGI Symbol	1	C1q and TNF related 6 [Source:NCBI gene;Acc:100750938]	7.48361	2.90374	1.46e-05	4.83565	1.92454	3.88292
Capn6	ENSCGRG00000017669	100773921	MGI Symbol	1	calpain 6 [Source:NCBI gene;Acc:100773921]	7.48134	2.9033	9.99e-06	5.00043	1.95742	3.84917
Matn2	ENSCGRG00000005702	NA	MGI Symbol	2	matrilin 2 [Source:MGI Symbol;Acc:MGI:109613]	7.48	2.90304	1.85e-06	5.73283	2.08575	3.72033
Ccn1	ENSCGRG00000015911	100766753	MGI Symbol	1	cellular communication network factor 1 [Source:NCBI gene;Acc:100766753]	7.44531	2.89633	8.56e-16	15.0675	2.72506	3.0676
	ENSCGRG00000006173	NA		1		7.44063	2.89542	9.8e-05	4.00877	1.72484	4.06601
Itgb2	ENSCGRG00000002923	100756135	MGI Symbol	1	integrin subunit beta 2 [Source:NCBI gene;Acc:100756135]	7.41744	2.89092	1.86e-05	4.73049	1.89435	3.88749
Mettl21e	ENSCGRG00000001411	100764605	MGI Symbol	1	methyltransferase like 21C [Source:NCBI gene;Acc:100764605]	7.40381	2.88827	6.46e-09	8.18977	2.36665	3.40989
Myh3	ENSCGRG00000006769	100769831	MGI Symbol	1	myosin-3 [Source:NCBI gene;Acc:100769831]	7.37307	2.88226	1.31e-11	10.8827	2.5497	3.21483
Kcnf1	ENSCGRG00000008115	NA	MGI Symbol	2	potassium voltage-gated channel, subfamily F, member 1 [Source:MGI Symbol;Acc:MGI:2687399]	7.32248	2.87233	0.00082228	3.08498	1.40788	4.33679
Spn	ENSCGRG00000012313	100752546	MGI Symbol	1	sialophorin [Source:NCBI gene;Acc:100752546]	7.26883	2.86172	9.51e-12	11.0218	2.53892	3.18452
Plxnb3	ENSCGRG00000003374	100752040	MGI Symbol	1	plexin B3 [Source:NCBI gene;Acc:100752040]	7.20352	2.8487	1.71e-11	10.767	2.51384	3.18356
Col4a2	ENSCGRG00000006796	107976999	MGI Symbol	1	collagen type IV alpha 2 chain [Source:NCBI gene;Acc:107976999]	7.16378	2.84072	7.71e-06	5.11295	1.93628	3.74517
	ENSCGRG00000010334	100772226		1	myosin light chain, phosphorylatable, fast skeletal muscle [Source:NCBI gene;Acc:100772226]	6.9217	2.79113	1.19e-11	10.9245	2.4712	3.11105
Crispld2	ENSCGRG00000015609	100758322	MGI Symbol	1	cysteine rich secretory protein LCCL domain containing 2 [Source:NCBI gene;Acc:100758322]	6.91394	2.78951	8.67e-07	6.06198	2.05197	3.52705
	ENSCGRG00000002344	100769250		1	acylcarnitine hydrolase [Source:NCBI gene;Acc:100769250]	6.8989	2.78637	1.14e-11	10.9431	2.468	3.10473
	ENSCGRG00000026585	NA		2		6.84492	2.77503	3.21e-06	5.49349	1.95632	3.59375
Slc2a9	ENSCGRG00000018104	100752981	MGI Symbol	1	solute carrier family 2 member 9 [Source:NCBI gene;Acc:100752981]	6.83968	2.77393	5.14e-07	6.28904	2.07117	3.47669
	ENSCGRG00000025420	NA		1		6.80474	2.76654	1.6e-05	4.79588	1.82613	3.70695
	ENSCGRG00000024624	NA		3		6.67241	2.73821	3.96e-05	4.4023	1.72535	3.75106
Tnn	ENSCGRG00000010254	100753104	MGI Symbol	2	tenascin N [Source:NCBI gene;Acc:100753104]	6.67019	2.73773	2.53e-05	4.59688	1.76703	3.70843
Mx1	ENSCGRG00000010675	NA	MGI Symbol	1	MX dynamin-like GTPase 1 [Source:MGI Symbol;Acc:MGI:97243]	6.61527	2.7258	2.33e-09	8.63264	2.2693	3.1823
	ENSCGRG00000024398	NA		2		6.57804	2.71766	2.83e-06	5.54821	1.92439	3.51093
	ENSCGRG00000024534	NA		1		6.56422	2.71462	3.58e-05	4.44612	1.71988	3.70937
Miga1	ENSCGRG00000002127	100758334	MGI Symbol	2	mitoguardin 1 [Source:NCBI gene;Acc:100758334]	6.56381	2.71453	3.7e-06	5.4318	1.90391	3.52515
Ucp3	ENSCGRG00000001583	100758689	MGI Symbol	1	uncoupling protein 3 [Source:NCBI gene;Acc:100758689]	6.52975	2.70703	7.23e-06	5.14086	1.85	3.56405
Gm27492	ENSCGRG00000020295	NA	MGI Symbol	1	predicted gene, 27492 [Source:MGI Symbol;Acc:MGI:5530874]	6.4865	2.69744	1.68e-07	6.77469	2.07231	3.32258
Map3k7cl	ENSCGRG00000015122	100769439	MGI Symbol	1	MAP3K7 C-terminal like [Source:NCBI gene;Acc:100769439]	6.41509	2.68147	0.000100117	3.99949	1.59507	3.76787
	ENSCGRG00000024451	100763560		2	coiled-coil domain-containing protein 150 [Source:NCBI gene;Acc:100763560]	6.41083	2.68051	1.38e-12	11.8601	2.4164	2.94463
Napsa	ENSCGRG00000011492	100773646	MGI Symbol	1	napsin A aspartic peptidase [Source:NCBI gene;Acc:100773646]	6.35435	2.66775	2.03e-08	7.6925	2.14264	3.19285
Tmem232	ENSCGRG00000005574	100757866	MGI Symbol	1	transmembrane protein 232 [Source:NCBI gene;Acc:100757866]	6.28521	2.65196	5.02e-08	7.2993	2.09262	3.2113
Papln	ENSCGRG00000017393	100770835	MGI Symbol	2	papilin, proteoglycan like sulfated glycoprotein [Source:NCBI gene;Acc:100770835]	6.27461	2.64953	2.91e-09	8.53611	2.19857	3.10048
Abcb9	ENSCGRG00000002047	100772877	MGI Symbol	1	ATP binding cassette subfamily B member 9 [Source:NCBI gene;Acc:100772877]	6.24698	2.64316	1.84e-06	5.73518	1.89943	3.38689
Fgfr4	ENSCGRG00000016993	100765320	MGI Symbol	1	fibroblast growth factor receptor 4 [Source:NCBI gene;Acc:100765320]	6.22081	2.6371	3.1e-07	6.50864	1.99558	3.27863
	ENSCGRG00000024134	NA		1		6.21403	2.63553	7.37e-08	7.13253	2.06295	3.2081
	ENSCGRG00000024456	NA		2		6.15313	2.62132	4.45e-05	4.35164	1.64079	3.60185
Lrrtm1	ENSCGRG00000001484	100766999	MGI Symbol	1	leucine rich repeat transmembrane neuronal 1 [Source:NCBI gene;Acc:100766999]	6.1423	2.61878	8.22e-07	6.08513	1.92941	3.30815
Cyp27a1	ENSCGRG00000012077	100751584	MGI Symbol	1	sterol 26-hydroxylase, mitochondrial [Source:NCBI gene;Acc:100751584]	6.12305	2.61425	4.85e-06	5.31426	1.81507	3.41343
	ENSCGRG00000004027	NA		1		6.10246	2.60939	2.45e-09	8.61083	2.17085	3.04793
Plek2	ENSCGRG00000011024	100761631	MGI Symbol	1	pleckstrin 2 [Source:NCBI gene;Acc:100761631]	6.08047	2.60418	2.41e-05	4.61798	1.68472	3.52364
Angptl4	ENSCGRG00000011479	100754832	MGI Symbol	1	angiopoietin like 4 [Source:NCBI gene;Acc:100754832]	6.07413	2.60268	1.06e-11	10.9747	2.30694	2.89842
Dnaaf1	ENSCGRG00000015934	100774628	MGI Symbol	1	dynein axonemal assembly factor 1 [Source:NCBI gene;Acc:100774628]	6.05199	2.59741	2.62e-07	6.5817	1.97405	3.22078
Smpdl3b	ENSCGRG00000015817	100772622	MGI Symbol	1	sphingomyelin phosphodiesterase acid like 3B [Source:NCBI gene;Acc:100772622]	6.0298	2.59211	7.91e-06	5.10182	1.76496	3.41926
Eln	ENSCGRG00000001819	NA	MGI Symbol	1	elastin [Source:MGI Symbol;Acc:MGI:95317]	5.98299	2.58087	4.5e-06	5.34679	1.79701	3.36472
	ENSCGRG00000026441	NA		2		5.89862	2.56038	1.54e-05	4.81248	1.69325	3.4275
Kcne2	ENSCGRG00000018109	100759561	MGI Symbol	1	potassium voltage-gated channel subfamily E regulatory subunit 2 [Source:NCBI gene;Acc:100759561]	5.87866	2.55549	1.28e-05	4.89279	1.70391	3.40707
Gm27543	ENSCGRG00000022284	NA	MGI Symbol	1	predicted gene, 27543 [Source:MGI Symbol;Acc:MGI:5530925]	5.87217	2.55389	3.37e-07	6.47237	1.9284	3.17938
Etv5	ENSCGRG00000007599	100756646	MGI Symbol	1	ETS variant transcription factor 5 [Source:NCBI gene;Acc:100756646]	5.8703	2.55343	3.91e-11	10.4078	2.23513	2.87174
Lingo1	ENSCGRG00000002075	100759579	MGI Symbol	2	leucine rich repeat and Ig domain containing 1 [Source:NCBI gene;Acc:100759579]	5.86881	2.55307	5.35e-06	5.27165	1.76589	3.34025
Procr	ENSCGRG00000004467	100754100	MGI Symbol	1	protein C receptor [Source:NCBI gene;Acc:100754100]	5.84006	2.54598	3.35e-08	7.47496	2.02543	3.06653
Krt80	ENSCGRG00000009378	100771547	MGI Symbol	1	keratin 80 [Source:NCBI gene;Acc:100771547]	5.83851	2.5456	2.72e-11	10.5654	2.23632	2.85488
	ENSCGRG00000000590	100759969		1	family with sequence similarity 189 member A2 [Source:NCBI gene;Acc:100759969]	5.82951	2.54338	1.09e-09	8.96257	2.14058	2.94617
	ENSCGRG00000025897	NA		1		5.81656	2.54017	1.45e-06	5.83863	1.83959	3.24074
	ENSCGRG00000024693	NA		1		5.81149	2.53891	6.45e-08	7.19044	1.99294	3.08488
Gucy2g	ENSCGRG00000002634	100760728	MGI Symbol	1	guanylate cyclase 2G-like [Source:NCBI gene;Acc:100760728]	5.81025	2.5386	6.19e-06	5.20831	1.74579	3.33141
Mx2	ENSCGRG00000010120	100762031	MGI Symbol	1	MX dynamin like GTPase 1 [Source:NCBI gene;Acc:100762031]	5.77958	2.53096	1.42e-13	12.8477	2.31813	2.7438
Tprg	ENSCGRG00000012293	100773185	MGI Symbol	1	tumor protein p63 regulated 1 [Source:NCBI gene;Acc:100773185]	5.74837	2.52315	2.74e-06	5.56225	1.78866	3.25765
	ENSCGRG00000025472	NA		3		5.74584	2.52252	8.44e-05	4.07366	1.51786	3.52718
	ENSCGRG00000013447	NA		1		5.72676	2.51772	2.85e-05	4.54516	1.61491	3.42052
Tnc	ENSCGRG00000014015	100754133	MGI Symbol	2	tenascin C [Source:NCBI gene;Acc:100754133]	5.66751	2.50271	1.29e-06	5.88941	1.81909	3.18634
Ltbp1	ENSCGRG00000012465	NA	MGI Symbol	1	latent transforming growth factor beta binding protein 1 [Source:MGI Symbol;Acc:MGI:109151]	5.65281	2.49897	4.35e-15	14.3615	2.33376	2.66418
Ap3b2	ENSCGRG00000001925	NA	MGI Symbol	2	adaptor-related protein complex 3, beta 2 subunit [Source:MGI Symbol;Acc:MGI:1100869]	5.63608	2.49469	1.88e-05	4.72584	1.63416	3.35522
Col18a1	ENSCGRG00000003055	100764844	MGI Symbol	2	collagen type XVIII alpha 1 chain [Source:NCBI gene;Acc:100764844]	5.63101	2.49339	1.88e-10	9.72584	2.14561	2.84118
Col4a1	ENSCGRG00000011704	100757740	MGI Symbol	1	collagen type IV alpha 1 chain [Source:NCBI gene;Acc:100757740]	5.55935	2.47492	1.13e-07	6.94692	1.91898	3.03086
	ENSCGRG00000024791	NA		1		5.55442	2.47364	6.42e-07	6.19246	1.83554	3.11174
Angptl7	ENSCGRG00000000835	100755713	MGI Symbol	1	angiopoietin like 7 [Source:NCBI gene;Acc:100755713]	5.54012	2.46992	6.06e-07	6.21753	1.83571	3.10413
MT1	ENSCGRG00000009867	NA	UniProtKB Gene Name	2	Metallothionein-1 [Source:UniProtKB/Swiss-Prot;Acc:P02804]	5.50507	2.46076	2.43e-15	14.6144	2.30443	2.61709
	ENSCGRG00000026069	NA		1		5.49883	2.45912	3.41e-05	4.46725	1.56227	3.35598
Nav3	ENSCGRG00000007239	100751663	MGI Symbol	2	neuron navigator 3 [Source:NCBI gene;Acc:100751663]	5.47897	2.4539	9.21e-14	13.0357	2.25363	2.65417
Rnd1	ENSCGRG00000015978	100767501	MGI Symbol	3	Rho family GTPase 1 [Source:NCBI gene;Acc:100767501]	5.47291	2.45231	9.4e-09	8.02687	1.99684	2.90777
	ENSCGRG00000024862	NA		1		5.4355	2.44241	5.46e-06	5.26281	1.688	3.19683
Ocstamp	ENSCGRG00000013634	100750965	MGI Symbol	1	osteoclast stimulatory transmembrane protein [Source:NCBI gene;Acc:100750965]	5.41736	2.43759	2.35e-06	5.62893	1.73717	3.13801
Lgr6	ENSCGRG00000011351	100762015	MGI Symbol	1	leucine rich repeat containing G protein-coupled receptor 6 [Source:NCBI gene;Acc:100762015]	5.40007	2.43298	2.67e-06	5.57349	1.72636	3.13959
Calhm5	ENSCGRG00000018270	100774191	MGI Symbol	1	calcium homeostasis modulator family member 5 [Source:NCBI gene;Acc:100774191]	5.38319	2.42846	4.87e-11	10.3125	2.12095	2.73597
Gja8	ENSCGRG00000019855	100752105	MGI Symbol	1	gap junction protein alpha 8 [Source:NCBI gene;Acc:100752105]	5.37879	2.42728	1.55e-11	10.8097	2.14387	2.71069
Pla2g5	ENSCGRG00000010164	100754426	MGI Symbol	1	phospholipase A2 group V [Source:NCBI gene;Acc:100754426]	5.34666	2.41864	5.94e-08	7.22621	1.90189	2.93538
	ENSCGRG00000026123	NA		1		5.31452	2.40994	1.64e-06	5.78516	1.73834	3.08154
Ly6g6c	ENSCGRG00000015774	100762454	MGI Symbol	1	lymphocyte antigen 6 family member G6C [Source:NCBI gene;Acc:100762454]	5.30042	2.40611	9.67e-11	10.0146	2.08616	2.72606
Car3	ENSCGRG00000003496	100774549	MGI Symbol	1	carbonic anhydrase 3 [Source:NCBI gene;Acc:100774549]	5.26405	2.39617	6.62e-06	5.17914	1.64348	3.14887
Nt5c1b	ENSCGRG00000007759	100755966	MGI Symbol	1	5'-nucleotidase, cytosolic IB [Source:NCBI gene;Acc:100755966]	5.257	2.39424	2.66e-05	4.57512	1.54131	3.24717
Col5a3	ENSCGRG00000009741	100763294	MGI Symbol	1	collagen type V alpha 3 chain [Source:NCBI gene;Acc:100763294]	5.25173	2.39279	1.59e-11	10.7986	2.11289	2.67269
Myt1	ENSCGRG00000012011	NA	MGI Symbol	2	myelin transcription factor 1 [Source:MGI Symbol;Acc:MGI:1100535]	5.22909	2.38656	1.44e-07	6.84164	1.84032	2.9328
Sh3rf3	ENSCGRG00000010426	100761460	MGI Symbol	1	SH3 domain containing ring finger 3 [Source:NCBI gene;Acc:100761460]	5.2169	2.38319	7.8e-08	7.10791	1.86316	2.90322
Cdhr2	ENSCGRG00000017117	100774943	MGI Symbol	3	cadherin related family member 2 [Source:NCBI gene;Acc:100774943]	5.215	2.38267	1.49e-06	5.82681	1.72368	3.04165
Fam178b	ENSCGRG00000013579	100768604	MGI Symbol	1	family with sequence similarity 178 member B [Source:NCBI gene;Acc:100768604]	5.19487	2.37709	4.13e-06	5.38405	1.66045	3.09372
Slc25a23	ENSCGRG00000011222	100750391	MGI Symbol	2	solute carrier family 25 member 23 [Source:NCBI gene;Acc:100750391]	5.15967	2.36728	5.49e-08	7.26043	1.86455	2.87001
Fscn1	ENSCGRG00000016688	100758707	MGI Symbol	2	fascin actin-bundling protein 1 [Source:NCBI gene;Acc:100758707]	5.15688	2.3665	1.45e-06	5.83863	1.71357	3.01943
Trhr2	ENSCGRG00000018279	100767904	MGI Symbol	1	thyrotropin-releasing hormone receptor [Source:NCBI gene;Acc:100767904]	5.14882	2.36424	1.04e-10	9.98297	2.04826	2.68023
Smco2	ENSCGRG00000013841	100755783	MGI Symbol	2	single-pass membrane protein with coiled-coil domains 2 [Source:NCBI gene;Acc:100755783]	5.1437	2.36281	5.03e-05	4.29843	1.4684	3.25721
Foxl1	ENSCGRG00000018297	100770103	MGI Symbol	1	forkhead box protein L1 [Source:NCBI gene;Acc:100770103]	5.14197	2.36232	1.16e-05	4.93554	1.58212	3.14252
Map3k15	ENSCGRG00000013101	NA	MGI Symbol	1	mitogen-activated protein kinase kinase kinase 15 [Source:MGI Symbol;Acc:MGI:2448588]	5.1163	2.3551	4.78e-11	10.3206	2.05728	2.65293
Dnase1l3	ENSCGRG00000008029	100769677	MGI Symbol	1	deoxyribonuclease 1 like 3 [Source:NCBI gene;Acc:100769677]	5.11314	2.35421	1.32e-10	9.87943	2.03403	2.67438
	ENSCGRG00000002770	NA		1		5.10607	2.35221	3.67e-06	5.43533	1.6502	3.05422
Cyp2f2	ENSCGRG00000015280	NA	MGI Symbol	1	cytochrome P450, family 2, subfamily f, polypeptide 2 [Source:MGI Symbol;Acc:MGI:88608]	5.08316	2.34572	2.2e-05	4.65758	1.52471	3.16674
Ptk2b	ENSCGRG00000004082	100758086	MGI Symbol	3	protein tyrosine kinase 2 beta [Source:NCBI gene;Acc:100758086]	5.07432	2.34322	3.49e-05	4.45717	1.4867	3.19973
Cpne2	ENSCGRG00000005684	100759144	MGI Symbol	1	copine 2 [Source:NCBI gene;Acc:100759144]	5.06792	2.34139	5.11e-14	13.2916	2.15793	2.52486
a	ENSCGRG00000003294	100750676	MGI Symbol	1	agouti signaling protein [Source:NCBI gene;Acc:100750676]	5.06173	2.33963	0.000116944	3.93202	1.37668	3.30258
Prcd	ENSCGRG00000014253	100755980	MGI Symbol	1	photoreceptor disc component [Source:NCBI gene;Acc:100755980]	5.05592	2.33797	8.77e-05	4.057	1.40326	3.27268
Mroh7	ENSCGRG00000012354	100752079	MGI Symbol	1	maestro heat like repeat family member 7 [Source:NCBI gene;Acc:100752079]	5.02795	2.32997	1.43e-05	4.84466	1.54578	3.11415
Ltbp2	ENSCGRG00000015139	100772191	MGI Symbol	2	latent transforming growth factor beta binding protein 2 [Source:NCBI gene;Acc:100772191]	5.00863	2.32442	3.76e-11	10.4248	2.03545	2.61338
	ENSCGRG00000025758	NA		2		5.00666	2.32385	1.42e-06	5.84771	1.68369	2.964
	ENSCGRG00000008426	100752849		2	glycine C-acetyltransferase [Source:NCBI gene;Acc:100752849]	4.99532	2.32058	7.59e-11	10.1198	2.01728	2.62387
	ENSCGRG00000026607	NA		3		4.97149	2.31368	3.31e-06	5.48017	1.62928	2.99808
Hap1	ENSCGRG00000012558	NA	MGI Symbol	1	huntingtin-associated protein 1 [Source:MGI Symbol;Acc:MGI:1261831]	4.96891	2.31293	6.85e-07	6.16431	1.7131	2.91276
	ENSCGRG00000017091	NA		1		4.96877	2.31289	4.07e-07	6.39041	1.73785	2.88793
	ENSCGRG00000014207	100750884		1	ATP binding cassette subfamily A member 12 [Source:NCBI gene;Acc:100750884]	4.95047	2.30757	5.59e-07	6.25259	1.71898	2.89616
Ankrd35	ENSCGRG00000006848	100753898	MGI Symbol	1	ankyrin repeat domain 35 [Source:NCBI gene;Acc:100753898]	4.9452	2.30603	3.06e-10	9.51428	1.97294	2.63911
Lcp1	ENSCGRG00000003926	100754592	MGI Symbol	2	lymphocyte cytosolic protein 1 [Source:NCBI gene;Acc:100754592]	4.91822	2.29814	1.28e-12	11.8928	2.07296	2.52331
Loxl2	ENSCGRG00000017482	100771343	MGI Symbol	1	lysyl oxidase like 2 [Source:NCBI gene;Acc:100771343]	4.89789	2.29216	3.6e-09	8.4437	1.89576	2.68856
Stab2	ENSCGRG00000012382	NA	MGI Symbol	1	stabilin 2 [Source:MGI Symbol;Acc:MGI:2178743]	4.89275	2.29065	2.18e-05	4.66154	1.48935	3.09194
Ptprf	ENSCGRG00000007871	NA	MGI Symbol	2	protein tyrosine phosphatase, receptor type, F [Source:MGI Symbol;Acc:MGI:102695]	4.88131	2.28727	5.88e-08	7.23062	1.79892	2.77561
	ENSCGRG00000024926	NA		1		4.85234	2.27868	2.42e-06	5.61618	1.62239	2.93497
Gckr	ENSCGRG00000002314	100763556	MGI Symbol	1	glucokinase regulator [Source:NCBI gene;Acc:100763556]	4.83485	2.27347	1.17e-05	4.93181	1.52211	3.02483
	ENSCGRG00000025734	NA		1		4.80661	2.26502	7e-06	5.1549	1.54999	2.98005
Loxhd1	ENSCGRG00000009961	100751061	MGI Symbol	3	lipoxygenase homology domains 1 [Source:NCBI gene;Acc:100751061]	4.80434	2.26434	1.08e-05	4.96658	1.52152	3.00716
	ENSCGRG00000010920	100762656		2	solute carrier family 23 member 1-like [Source:NCBI gene;Acc:100762656]	4.79583	2.26178	5.39e-06	5.26841	1.56401	2.95955
Gm19410	ENSCGRG00000006360	NA	MGI Symbol	1	predicted gene, 19410 [Source:MGI Symbol;Acc:MGI:5011595]	4.79195	2.26061	7.33e-06	5.1349	1.54409	2.97714
Epas1	ENSCGRG00000001492	100771160	MGI Symbol	1	endothelial PAS domain protein 1 [Source:NCBI gene;Acc:100771160]	4.78421	2.25828	1.22e-09	8.91364	1.89754	2.61902
Xkr6	ENSCGRG00000014511	100754658	MGI Symbol	1	XK related 6 [Source:NCBI gene;Acc:100754658]	4.77859	2.25658	2.26e-09	8.64589	1.87956	2.63361
	ENSCGRG00000018921	100774512		1	adenylate kinase 4, mitochondrial [Source:NCBI gene;Acc:100774512]	4.77257	2.25477	8.62e-07	6.06449	1.65891	2.85063
Sftpc	ENSCGRG00000016479	100766762	MGI Symbol	1	surfactant protein C [Source:NCBI gene;Acc:100766762]	4.77161	2.25448	7.52e-05	4.12378	1.3668	3.14216
Aqp3	ENSCGRG00000009992	100758981	MGI Symbol	1	aquaporin 3 (Gill blood group) [Source:NCBI gene;Acc:100758981]	4.74993	2.24791	1.01e-06	5.99568	1.64602	2.8498
Sema3f	ENSCGRG00000007001	100755077	MGI Symbol	3	semaphorin 3F [Source:NCBI gene;Acc:100755077]	4.72989	2.24181	1.83e-09	8.73755	1.87301	2.6106
	ENSCGRG00000024236	NA		1		4.72752	2.24108	3.75e-08	7.42597	1.77889	2.70328
Zbtb8a	ENSCGRG00000015984	100751842	MGI Symbol	1	zinc finger and BTB domain containing 8A [Source:NCBI gene;Acc:100751842]	4.71646	2.23771	5.53e-09	8.25727	1.83825	2.63715
	ENSCGRG00000014989	NA		1		4.70607	2.23452	2.62e-05	4.5817	1.43945	3.0296
Slc10a6	ENSCGRG00000001332	100759194	MGI Symbol	1	solute carrier family 10 member 6 [Source:NCBI gene;Acc:100759194]	4.66571	2.22209	1.13e-06	5.94692	1.62172	2.82248
Cgn	ENSCGRG00000006843	100754199	MGI Symbol	1	cingulin [Source:NCBI gene;Acc:100754199]	4.64649	2.21614	1.02e-09	8.9914	1.86681	2.56548
	ENSCGRG00000024976	NA		1		4.618	2.20727	6.51e-06	5.18642	1.51493	2.89961
Exoc3l	ENSCGRG00000007981	NA	MGI Symbol	1	exocyst complex component 3-like [Source:MGI Symbol;Acc:MGI:3041195]	4.60554	2.20337	1.45e-08	7.83863	1.78059	2.62615
Entpd3	ENSCGRG00000013529	100772668	MGI Symbol	1	ectonucleoside triphosphate diphosphohydrolase 3 [Source:NCBI gene;Acc:100772668]	4.59845	2.20115	0.00113951	2.94328	1.03358	3.36871
F2rl2	ENSCGRG00000006051	100758642	MGI Symbol	1	coagulation factor II thrombin receptor like 2 [Source:NCBI gene;Acc:100758642]	4.58838	2.19798	1.9e-08	7.72125	1.76753	2.62844
	ENSCGRG00000025633	NA		1		4.58703	2.19756	0.000182452	3.73885	1.25051	3.14461
Dchs1	ENSCGRG00000005370	NA	MGI Symbol	1	dachsous cadherin related 1 [Source:MGI Symbol;Acc:MGI:2685011]	4.58515	2.19697	4.77e-09	8.32148	1.80907	2.58487
Slc13a5	ENSCGRG00000015721	100754900	MGI Symbol	1	solute carrier family 13 member 5 [Source:NCBI gene;Acc:100754900]	4.56312	2.19002	4.39e-11	10.3575	1.91476	2.46529
Rassf9	ENSCGRG00000005259	100760002	MGI Symbol	1	Ras association domain family member 9 [Source:NCBI gene;Acc:100760002]	4.54551	2.18444	0.000246387	3.60838	1.21253	3.15636
Pla2g4d	ENSCGRG00000007564	NA	MGI Symbol	1	phospholipase A2, group IVD [Source:MGI Symbol;Acc:MGI:1925640]	4.54209	2.18336	3.84e-11	10.4157	1.9115	2.45521
Gprc5a	ENSCGRG00000010045	100751438	MGI Symbol	1	G protein-coupled receptor class C group 5 member A [Source:NCBI gene;Acc:100751438]	4.54164	2.18321	1.18e-07	6.92812	1.69105	2.67537
Fndc1	ENSCGRG00000017740	NA	MGI Symbol	1	fibronectin type III domain containing 1 [Source:MGI Symbol;Acc:MGI:1915905]	4.53468	2.181	4.16e-05	4.38091	1.37033	2.99167
Patj	ENSCGRG00000004956	100755532	MGI Symbol	4	PATJ crumbs cell polarity complex component [Source:NCBI gene;Acc:100755532]	4.4803	2.16359	0.00023762	3.62412	1.20469	3.1225
Myom2	ENSCGRG00000001592	100757191	MGI Symbol	1	myomesin 2 [Source:NCBI gene;Acc:100757191]	4.46882	2.1599	6.11e-10	9.21396	1.83192	2.48787
Slc12a8	ENSCGRG00000015240	100756489	MGI Symbol	1	solute carrier family 12 member 8 [Source:NCBI gene;Acc:100756489]	4.46707	2.15933	7.21e-05	4.14206	1.31273	3.00593
Slc35g1	ENSCGRG00000009002	100756137	MGI Symbol	1	solute carrier family 35 member G1 [Source:NCBI gene;Acc:100756137]	4.43725	2.14967	7.78e-05	4.10902	1.30039	2.99894
Gip	ENSCGRG00000008768	NA	MGI Symbol	1	gastric inhibitory polypeptide [Source:MGI Symbol;Acc:MGI:107504]	4.43207	2.14798	6.6e-06	5.18046	1.47342	2.82255
4930486L24Rik	ENSCGRG00000014031	100765299	MGI Symbol	1	testin-2 [Source:NCBI gene;Acc:100765299]	4.43054	2.14748	2.96e-11	10.5287	1.88502	2.40994
	ENSCGRG00000011180	100751520		1	cysteine sulfinic acid decarboxylase [Source:NCBI gene;Acc:100751520]	4.41665	2.14295	4.97e-11	10.3036	1.8712	2.4147
Pla2g4a	ENSCGRG00000014605	100750927	MGI Symbol	4	phospholipase A2 group IVA [Source:NCBI gene;Acc:100750927]	4.38366	2.13214	2.69e-14	13.5702	1.97231	2.29197
Slc1a2	ENSCGRG00000006074	100752285	MGI Symbol	4	solute carrier family 1 member 2 [Source:NCBI gene;Acc:100752285]	4.37386	2.12891	0.000210314	3.67713	1.19757	3.06024
Pde3b	ENSCGRG00000012625	NA	MGI Symbol	1	phosphodiesterase 3B, cGMP-inhibited [Source:MGI Symbol;Acc:MGI:1333863]	4.35987	2.12428	1.91e-06	5.71897	1.52446	2.72411
Ovol1	ENSCGRG00000004544	100760732	MGI Symbol	1	ovo like transcriptional repressor 1 [Source:NCBI gene;Acc:100760732]	4.35083	2.12129	5.5e-07	6.25964	1.58086	2.66172
	ENSCGRG00000004650	NA		1		4.34927	2.12077	0.00100662	2.99714	1.01281	3.22873
	ENSCGRG00000007286	NA		1		4.34051	2.11786	2.36e-05	4.62709	1.37158	2.86415
Hr	ENSCGRG00000003331	100765886	MGI Symbol	1	HR lysine demethylase and nuclear receptor corepressor [Source:NCBI gene;Acc:100765886]	4.33546	2.11619	1.43e-07	6.84466	1.63203	2.60034
Thtpa	ENSCGRG00000017203	100764351	MGI Symbol	1	thiamine triphosphatase [Source:NCBI gene;Acc:100764351]	4.33039	2.1145	9.73e-05	4.01189	1.26029	2.9687
Lctl	ENSCGRG00000001713	100758648	MGI Symbol	1	lactase like [Source:NCBI gene;Acc:100758648]	4.31182	2.1083	9.24e-10	9.03433	1.77836	2.43823
Des	ENSCGRG00000010078	100764990	MGI Symbol	1	desmin [Source:NCBI gene;Acc:100764990]	4.31101	2.10803	5.48e-05	4.26122	1.30343	2.91262
Podxl2	ENSCGRG00000018005	100768042	MGI Symbol	1	podocalyxin like 2 [Source:NCBI gene;Acc:100768042]	4.30372	2.10558	7.21e-09	8.14206	1.72219	2.48897
Ggt1	ENSCGRG00000004448	100763802	MGI Symbol	1	gamma-glutamyltransferase 1 [Source:NCBI gene;Acc:100763802]	4.29992	2.10431	4.15e-10	9.38195	1.7936	2.41502
Fibin	ENSCGRG00000020061	100760017	MGI Symbol	1	fin bud initiation factor homolog [Source:NCBI gene;Acc:100760017]	4.29418	2.10238	0.000586723	3.23157	1.07213	3.13263
	ENSCGRG00000010138	100763864		1	sterile alpha motif domain containing 15 [Source:NCBI gene;Acc:100763864]	4.2882	2.10037	3.14e-09	8.50307	1.74081	2.45993
Atp2c2	ENSCGRG00000017570	100772976	MGI Symbol	1	ATPase secretory pathway Ca2+ transporting 2 [Source:NCBI gene;Acc:100772976]	4.28773	2.10021	6.09e-06	5.21538	1.44528	2.75514
Myh7b	ENSCGRG00000015150	NA	MGI Symbol	1	myosin, heavy chain 7B, cardiac muscle, beta [Source:MGI Symbol;Acc:MGI:3710243]	4.26621	2.09295	1.92e-10	9.7167	1.80066	2.38524
Ranbp3l	ENSCGRG00000006643	100773895	MGI Symbol	1	RAN binding protein 3 like [Source:NCBI gene;Acc:100773895]	4.2516	2.08801	2.9e-06	5.5376	1.47734	2.69867
Gjb4	ENSCGRG00000019527	NA	MGI Symbol	1	gap junction protein, beta 4 [Source:MGI Symbol;Acc:MGI:95722]	4.25124	2.08788	1.65e-05	4.78252	1.37605	2.79972
Ankrd1	ENSCGRG00000002721	100689447	NCBI gene	1	ankyrin repeat domain 1 [Source:NCBI gene;Acc:100689447]	4.23564	2.08258	1.03e-09	8.98716	1.75413	2.41103
Sytl1	ENSCGRG00000006969	NA	MGI Symbol	2	synaptotagmin-like 1 [Source:MGI Symbol;Acc:MGI:1933365]	4.22466	2.07883	9.27e-08	7.03292	1.61908	2.53859
Plce1	ENSCGRG00000010854	100754217	MGI Symbol	3	phospholipase C epsilon 1 [Source:NCBI gene;Acc:100754217]	4.20925	2.07356	3.27e-10	9.48545	1.77265	2.37448
Adgrv1	ENSCGRG00000005614	100766602	MGI Symbol	3	adhesion G protein-coupled receptor V1 [Source:NCBI gene;Acc:100766602]	4.20206	2.0711	3.79e-06	5.42136	1.45131	2.69088
	ENSCGRG00000002457	NA		1		4.19557	2.06887	4.98e-07	6.30277	1.54604	2.59169
	ENSCGRG00000024653	NA		1		4.19382	2.06826	3.4e-07	6.46852	1.56145	2.57508
	ENSCGRG00000009447	100761101		1	coiled-coil domain containing 87 [Source:NCBI gene;Acc:100761101]	4.17323	2.06116	3.08e-05	4.51145	1.31661	2.80572
	ENSCGRG00000026125	NA		3		4.16541	2.05846	6.33e-05	4.1986	1.26166	2.85525
	ENSCGRG00000025717	NA		2		4.16507	2.05834	5.74e-08	7.24109	1.61971	2.49698
Togaram2	ENSCGRG00000008954	NA	MGI Symbol	2	TOG array regulator of axonemal microtubules 2 [Source:MGI Symbol;Acc:MGI:2443498]	4.165	2.05831	5.37e-05	4.27003	1.27416	2.84247
	ENSCGRG00000026617	NA		1		4.16222	2.05735	0.000267349	3.57292	1.13389	2.98082
U6	ENSCGRG00000022510	NA	RFAM	1	U6 spliceosomal RNA [Source:RFAM;Acc:RF00026]	4.15327	2.05425	0.000672716	3.17217	1.03145	3.07705
Mefv	ENSCGRG00000016243	100771221	MGI Symbol	2	MEFV innate immuity regulator, pyrin [Source:NCBI gene;Acc:100771221]	4.15093	2.05343	3.78e-05	4.42251	1.29721	2.80965
Gnat2	ENSCGRG00000001064	100772380	MGI Symbol	1	G protein subunit alpha transducin 2 [Source:NCBI gene;Acc:100772380]	4.14813	2.05246	0.000308591	3.51062	1.11671	2.9882
Npr1	ENSCGRG00000006713	100752423	MGI Symbol	1	natriuretic peptide receptor 1 [Source:NCBI gene;Acc:100752423]	4.14535	2.05149	1.71e-07	6.767	1.57549	2.5275
Arhgap9	ENSCGRG00000004820	100756457	MGI Symbol	1	Rho GTPase activating protein 9 [Source:NCBI gene;Acc:100756457]	4.14025	2.04972	5.22e-06	5.28233	1.41909	2.68035
	ENSCGRG00000025694	NA		1		4.13242	2.04699	8.29e-06	5.08145	1.39104	2.70293
Efcab2	ENSCGRG00000008285	100768231	MGI Symbol	1	EF-hand calcium binding domain 2 [Source:NCBI gene;Acc:100768231]	4.12569	2.04463	3.23e-05	4.4908	1.30266	2.78661
Ctf1	ENSCGRG00000017036	100774620	MGI Symbol	2	cardiotrophin-1 [Source:NCBI gene;Acc:100774620]	4.12494	2.04437	3.41e-07	6.46725	1.54324	2.54551
Snx10	ENSCGRG00000009588	100756513	MGI Symbol	2	sorting nexin 10 [Source:NCBI gene;Acc:100756513]	4.11748	2.04176	0.00012897	3.88951	1.19297	2.89056
Gjb5	ENSCGRG00000010220	100764845	MGI Symbol	1	gap junction protein beta 5 [Source:NCBI gene;Acc:100764845]	4.10246	2.03649	4.93e-08	7.30715	1.60755	2.46544
Cd38	ENSCGRG00000006736	100773187	MGI Symbol	1	CD38 molecule [Source:NCBI gene;Acc:100773187]	4.09775	2.03483	0.000150912	3.82128	1.1751	2.89456
Slc3a1	ENSCGRG00000006340	100765887	MGI Symbol	1	solute carrier family 3 member 1 [Source:NCBI gene;Acc:100765887]	4.09767	2.0348	6.53e-05	4.18509	1.24473	2.82488
Nmnat2	ENSCGRG00000016452	100761270	MGI Symbol	1	nicotinamide nucleotide adenylyltransferase 2 [Source:NCBI gene;Acc:100761270]	4.08262	2.02949	0.000176005	3.75447	1.15817	2.90082
Trp53inp2	ENSCGRG00000010964	100751556	MGI Symbol	1	tumor protein p53 inducible nuclear protein 2 [Source:NCBI gene;Acc:100751556]	4.08156	2.02912	2.54e-08	7.59517	1.62287	2.43536
Rps6ka2	ENSCGRG00000004525	100773612	MGI Symbol	2	ribosomal protein S6 kinase alpha-2 [Source:NCBI gene;Acc:100773612]	4.08071	2.02882	5.62e-11	10.2503	1.7693	2.28833
Rgs16	ENSCGRG00000009123	100762431	MGI Symbol	1	regulator of G protein signaling 16 [Source:NCBI gene;Acc:100762431]	4.07073	2.02529	4.9e-12	11.3098	1.80726	2.24331
Rtn4rl1	ENSCGRG00000000559	NA	MGI Symbol	1	reticulon 4 receptor-like 1 [Source:MGI Symbol;Acc:MGI:2661375]	4.0641	2.02294	2.77e-09	8.55752	1.67988	2.366
Pacrg	ENSCGRG00000017750	100751258	MGI Symbol	1	parkin coregulated [Source:NCBI gene;Acc:100751258]	4.06105	2.02185	8.83e-05	4.05404	1.21301	2.8307
Avpr2	ENSCGRG00000003256	100768840	MGI Symbol	1	arginine vasopressin receptor 2 [Source:NCBI gene;Acc:100768840]	4.05923	2.02121	4.9e-05	4.3098	1.25811	2.78431
Nlrx1	ENSCGRG00000004584	100756089	MGI Symbol	1	NLR family member X1 [Source:NCBI gene;Acc:100756089]	4.05908	2.02115	2.92e-05	4.53462	1.29469	2.74762
	ENSCGRG00000017682	100758620		1	bcl-2-related protein A1-like [Source:NCBI gene;Acc:100758620]	4.04475	2.01605	2.18e-06	5.66154	1.44042	2.59168
Ripk4	ENSCGRG00000010733	100763487	MGI Symbol	1	receptor interacting serine/threonine kinase 4 [Source:NCBI gene;Acc:100763487]	4.04414	2.01583	2.42e-09	8.61618	1.67735	2.35432
Nxpe4	ENSCGRG00000000908	100768856	MGI Symbol	2	NXPE family member 4 [Source:NCBI gene;Acc:100768856]	4.04225	2.01516	2.09e-06	5.67985	1.44185	2.58846
Igsf21	ENSCGRG00000000431	NA	MGI Symbol	1	immunoglobulin superfamily, member 21 [Source:MGI Symbol;Acc:MGI:2681842]	4.03574	2.01283	2.04e-08	7.69037	1.61655	2.40912
Irs2	ENSCGRG00000000061	100771848	MGI Symbol	1	insulin receptor substrate 2 [Source:NCBI gene;Acc:100771848]	4.02414	2.00868	1.26e-08	7.89963	1.62736	2.39
AA986860	ENSCGRG00000007092	100769359	MGI Symbol	1	chromosome unknown C1orf116 homolog [Source:NCBI gene;Acc:100769359]	3.99772	1.99918	7.85e-06	5.10513	1.3617	2.63666
Stap2	ENSCGRG00000010106	100755958	MGI Symbol	1	signal transducing adaptor family member 2 [Source:NCBI gene;Acc:100755958]	3.98498	1.99457	2.97e-10	9.52724	1.70708	2.28207
	ENSCGRG00000008275	NA		1		3.97262	1.99009	7.98e-07	6.098	1.46751	2.51267
Arg2	ENSCGRG00000008574	100760459	MGI Symbol	1	arginase 2 [Source:NCBI gene;Acc:100760459]	3.967	1.98805	2.93e-05	4.53313	1.2732	2.7029
Gm42372	ENSCGRG00000018796	NA	MGI Symbol	1	predicted gene, 42372 [Source:MGI Symbol;Acc:MGI:5625257]	3.9566	1.98426	0.000124778	3.90386	1.16215	2.80637
Entpd2	ENSCGRG00000004373	100771642	MGI Symbol	1	ectonucleoside triphosphate diphosphohydrolase 2 [Source:NCBI gene;Acc:100771642]	3.93323	1.97571	5.68e-05	4.24565	1.21897	2.73246
Susd1	ENSCGRG00000013355	100771406	MGI Symbol	1	sushi domain containing 1 [Source:NCBI gene;Acc:100771406]	3.92559	1.97291	2.17e-05	4.66354	1.28314	2.66268
Sema4f	ENSCGRG00000016842	100759257	MGI Symbol	1	ssemaphorin 4F [Source:NCBI gene;Acc:100759257]	3.89831	1.96285	3.9e-12	11.4089	1.75492	2.17078
Adamtsl1	ENSCGRG00000000394	NA	MGI Symbol	2	ADAMTS-like 1 [Source:MGI Symbol;Acc:MGI:1924989]	3.89347	1.96106	1.34e-05	4.8729	1.30496	2.61716
Ly75	ENSCGRG00000004888	100769089	MGI Symbol	1	lymphocyte antigen 75 [Source:NCBI gene;Acc:100769089]	3.89234	1.96064	0.00177255	2.7514	0.860886	3.06039
Apoh	ENSCGRG00000000239	100762364	MGI Symbol	4	apolipoprotein H [Source:NCBI gene;Acc:100762364]	3.88439	1.95769	3.72e-05	4.42946	1.23768	2.67769
Slc16a5	ENSCGRG00000011181	100757367	MGI Symbol	2	solute carrier family 16 member 5 [Source:NCBI gene;Acc:100757367]	3.88311	1.95721	6.57e-06	5.18243	1.34281	2.57162
	ENSCGRG00000011169	NA		4		3.87596	1.95455	8.78e-05	4.05651	1.17301	2.7361
Syt12	ENSCGRG00000014872	100760230	MGI Symbol	1	synaptotagmin 12 [Source:NCBI gene;Acc:100760230]	3.87271	1.95334	5.84e-05	4.23359	1.20312	2.70357
	ENSCGRG00000018027	NA		3		3.86908	1.95199	9.25e-10	9.03386	1.6465	2.25748
Mybpc1	ENSCGRG00000009117	100772436	MGI Symbol	4	myosin binding protein C, slow type [Source:NCBI gene;Acc:100772436]	3.86583	1.95078	2.75e-06	5.56067	1.38275	2.5188
Ccl2	ENSCGRG00000017183	100763833	MGI Symbol	1	C-C motif chemokine 2 [Source:NCBI gene;Acc:100763833]	3.86445	1.95026	2.53e-13	12.5969	1.77955	2.12098
	ENSCGRG00000019645	113837734		1	PWWP domain-containing protein MUM1L1 [Source:NCBI gene;Acc:100758054]	3.86283	1.94966	1.6e-08	7.79588	1.57272	2.3266
	ENSCGRG00000019645	113837622		1	PWWP domain-containing protein MUM1L1 [Source:NCBI gene;Acc:100758054]	3.86283	1.94966	1.6e-08	7.79588	1.57272	2.3266
	ENSCGRG00000019645	100758054		1	PWWP domain-containing protein MUM1L1 [Source:NCBI gene;Acc:100758054]	3.86283	1.94966	1.6e-08	7.79588	1.57272	2.3266
	ENSCGRG00000026485	NA		2		3.85593	1.94708	1.99e-09	8.70115	1.62485	2.26931
	ENSCGRG00000007646	NA		1		3.85054	1.94506	3.54e-14	13.451	1.79646	2.09366
Il1rapl1	ENSCGRG00000007774	NA	MGI Symbol	1	interleukin 1 receptor accessory protein-like 1 [Source:MGI Symbol;Acc:MGI:2687319]	3.85047	1.94503	9.48e-06	5.02319	1.31431	2.57576
Ccl7	ENSCGRG00000006606	100763261	MGI Symbol	1	C-C motif chemokine 7 [Source:NCBI gene;Acc:100763261]	3.84936	1.94462	1.2e-08	7.92082	1.57671	2.31252
	ENSCGRG00000026127	NA		1		3.8455	1.94317	2.69e-07	6.57025	1.47578	2.41056
1700007K13Rik	ENSCGRG00000017589	100756710	MGI Symbol	1	chromosome unknown C9orf116 homolog [Source:NCBI gene;Acc:100756710]	3.84421	1.94269	1.53e-07	6.81531	1.49575	2.38963
	ENSCGRG00000024610	NA		1		3.8401	1.94114	3.73e-11	10.4283	1.69996	2.18233
	ENSCGRG00000025582	NA		1		3.82871	1.93686	0.000137493	3.86172	1.12636	2.74736
Tnni1	ENSCGRG00000013016	100756622	MGI Symbol	3	troponin I1, slow skeletal type [Source:NCBI gene;Acc:100756622]	3.82547	1.93564	3.65e-09	8.43771	1.60057	2.27071
Dglucy	ENSCGRG00000001881	100753550	MGI Symbol	2	D-glutamate cyclase [Source:NCBI gene;Acc:100753550]	3.81293	1.9309	2.25e-07	6.64782	1.47309	2.38871
	ENSCGRG00000025162	100761363		3	N-acetylated alpha-linked acidic dipeptidase like 2 [Source:NCBI gene;Acc:100761363]	3.80721	1.92873	0.000115093	3.93895	1.13619	2.72128
	ENSCGRG00000025131	NA		1		3.80489	1.92785	1.86e-07	6.73049	1.47752	2.37819
Ampd3	ENSCGRG00000009498	100758386	MGI Symbol	2	adenosine monophosphate deaminase 3 [Source:NCBI gene;Acc:100758386]	3.8047	1.92778	9.01e-11	10.0453	1.67274	2.18283
Wnt11	ENSCGRG00000007559	100774690	MGI Symbol	1	Wnt family member 11 [Source:NCBI gene;Acc:100774690]	3.79501	1.9241	8.41e-05	4.0752	1.15804	2.69017
2020-09-14	ENSCGRG00000005414	100756670	MGI Symbol	2	septin 14 [Source:NCBI gene;Acc:100756670]	3.78652	1.92087	0.000143442	3.84332	1.11355	2.7282
Mrvi1	ENSCGRG00000006137	100757809	MGI Symbol	2	murine retrovirus integration site 1 homolog [Source:NCBI gene;Acc:100757809]	3.78197	1.91914	3.13e-09	8.50446	1.59066	2.24761
Gm45623	ENSCGRG00000019580	113835056	MGI Symbol	1	small integral membrane protein 32 [Source:NCBI gene;Acc:113835056]	3.77646	1.91704	0.000638427	3.19489	0.968364	2.86571
	ENSCGRG00000005746	100761082		1	class II histocompatibility antigen, M beta 1 chain [Source:NCBI gene;Acc:100761082]	3.7606	1.91096	7.84e-09	8.10568	1.56083	2.26109
Drc3	ENSCGRG00000004204	100754466	MGI Symbol	2	dynein regulatory complex subunit 3 [Source:NCBI gene;Acc:100754466]	3.75571	1.90908	0.00011614	3.93502	1.1239	2.69427
	ENSCGRG00000009253	100772228		1	olfactory receptor 5V1 [Source:NCBI gene;Acc:100772228]	3.74993	1.90687	5.13e-07	6.28988	1.42381	2.38992
Prg4	ENSCGRG00000013002	100752278	MGI Symbol	3	proteoglycan 4 [Source:NCBI gene;Acc:100752278]	3.7477	1.906	4.88e-05	4.31158	1.18662	2.62539
Ighm	ENSCGRG00000018004	NA	MGI Symbol	1	immunoglobulin heavy constant mu [Source:MGI Symbol;Acc:MGI:96448]	3.74619	1.90542	1.57e-07	6.8041	1.46618	2.34466
Arhgap26	ENSCGRG00000002394	NA	MGI Symbol	4	Rho GTPase activating protein 26 [Source:MGI Symbol;Acc:MGI:1918552]	3.73306	1.90036	0.000147548	3.83107	1.09932	2.7014
Tlr11	ENSCGRG00000011862	100769156	MGI Symbol	1	toll-like receptor 11 [Source:NCBI gene;Acc:100769156]	3.72896	1.89877	1.88e-09	8.72584	1.58584	2.21171
Ptpn6	ENSCGRG00000018197	100758996	MGI Symbol	5	protein tyrosine phosphatase non-receptor type 6 [Source:NCBI gene;Acc:100758996]	3.72101	1.89569	4.19e-05	4.37779	1.19064	2.60075
	ENSCGRG00000004040	NA		1		3.71586	1.8937	4.21e-07	6.37572	1.4216	2.36579
	ENSCGRG00000026237	NA		1		3.71405	1.89299	1.27e-08	7.8962	1.5333	2.25269
Rassf5	ENSCGRG00000011796	100758747	MGI Symbol	2	Ras association domain family member 5 [Source:NCBI gene;Acc:100758747]	3.71151	1.892	1.28e-06	5.89279	1.37536	2.40865
	ENSCGRG00000010380	100773031		1	cytochrome P450 4F5-like [Source:NCBI gene;Acc:100773031]	3.69606	1.88599	0.000501497	3.29973	0.978273	2.79371
Adgrf1	ENSCGRG00000003802	100768933	MGI Symbol	1	adhesion G protein-coupled receptor F1 [Source:NCBI gene;Acc:100768933]	3.67948	1.8795	1.95e-08	7.70997	1.51076	2.24825
	ENSCGRG00000026356	NA		2		3.67215	1.87662	5.31e-06	5.27491	1.29836	2.45489
Gngt2	ENSCGRG00000004689	100754408	MGI Symbol	1	G protein subunit gamma transducin 2 [Source:NCBI gene;Acc:100754408]	3.66081	1.87216	0.000760622	3.11883	0.926447	2.81788
Mylk	ENSCGRG00000013421	NA	MGI Symbol	1	myosin, light polypeptide kinase [Source:MGI Symbol;Acc:MGI:894806]	3.65739	1.87081	0.000222079	3.65349	1.04764	2.69399
Htr7	ENSCGRG00000002116	103163243	MGI Symbol	2	5-hydroxytryptamine receptor 7 [Source:NCBI gene;Acc:103163243]	3.65686	1.87061	7.26e-10	9.13906	1.58297	2.15824
	ENSCGRG00000026238	NA		2		3.65594	1.87024	5.07e-05	4.29499	1.1617	2.57878
Osr1	ENSCGRG00000003948	100752131	MGI Symbol	3	odd-skipped related transcription factor 1 [Source:NCBI gene;Acc:100752131]	3.65458	1.8697	1.61e-06	5.79317	1.34923	2.39018
	ENSCGRG00000016397	100756494		1	protein CTLA-2-beta [Source:NCBI gene;Acc:100756494]	3.64682	1.86664	7.18e-09	8.14388	1.52687	2.2064
Tlr1	ENSCGRG00000014123	100759973	MGI Symbol	1	toll like receptor 1 [Source:NCBI gene;Acc:100759973]	3.64511	1.86596	4.96e-06	5.30452	1.29438	2.43755
TDO2	ENSCGRG00000008401	100768126	UniProtKB Gene Name	1	tryptophan 2,3-dioxygenase [Source:NCBI gene;Acc:100768126]	3.63822	1.86323	0.000164724	3.78324	1.06881	2.65766
Prss48	ENSCGRG00000002249	NA	MGI Symbol	1	protease, serine 48 [Source:MGI Symbol;Acc:MGI:2685865]	3.63604	1.86237	0.000221169	3.65528	1.04327	2.68147
	ENSCGRG00000025889	NA		1		3.62109	1.85642	9.94e-13	12.0026	1.67769	2.03516
Lcn2	ENSCGRG00000014050	100752966	MGI Symbol	1	lipocalin 2 [Source:NCBI gene;Acc:100752966]	3.60216	1.84886	5.72e-05	4.2426	1.14018	2.55754
Hnf1b	ENSCGRG00000006524	100771619	MGI Symbol	2	HNF1 homeobox B [Source:NCBI gene;Acc:100771619]	3.59552	1.8462	1.41e-05	4.85078	1.22596	2.46644
	ENSCGRG00000006629	100773847		1	shieldin complex subunit 1 [Source:NCBI gene;Acc:100773847]	3.59289	1.84515	7.9e-09	8.10237	1.50687	2.18342
Lhfpl2	ENSCGRG00000011030	100755063	MGI Symbol	1	LHFPL tetraspan subfamily member 2 [Source:NCBI gene;Acc:100755063]	3.58623	1.84247	7.47e-09	8.12668	1.50612	2.17882
Rnf222	ENSCGRG00000011740	100759786	MGI Symbol	1	ring finger protein 222 [Source:NCBI gene;Acc:100759786]	3.57794	1.83913	0.000200342	3.69823	1.03869	2.63956
	ENSCGRG00000025199	NA		1		3.57018	1.836	0.106234	0.973735	-0.441874	4.11387
Pglyrp2	ENSCGRG00000011096	100754520	MGI Symbol	1	peptidoglycan recognition protein 2 [Source:NCBI gene;Acc:100754520]	3.56235	1.83283	1.1e-05	4.95861	1.23055	2.43511
	ENSCGRG00000024951	NA		1		3.55973	1.83177	3.08e-06	5.51145	1.29332	2.37021
Sidt1	ENSCGRG00000012291	100767535	MGI Symbol	2	SID1 transmembrane family member 1 [Source:NCBI gene;Acc:100767535]	3.54031	1.82388	0.00916667	2.03779	0.524832	3.12292
Notum	ENSCGRG00000017198	100768485	MGI Symbol	1	notum, palmitoleoyl-protein carboxylesterase [Source:NCBI gene;Acc:100768485]	3.53601	1.82212	6.17e-11	10.2097	1.58748	2.05677
Treml4	ENSCGRG00000008499	100757253	MGI Symbol	4	triggering receptor expressed on myeloid cells like 4 [Source:NCBI gene;Acc:100757253]	3.52742	1.81861	1.53e-06	5.81531	1.31471	2.32252
Clstn3	ENSCGRG00000015779	100760360	MGI Symbol	1	calsyntenin 3 [Source:NCBI gene;Acc:100760360]	3.52622	1.81812	2.15e-05	4.66756	1.18293	2.45331
Sdk1	ENSCGRG00000006539	NA	MGI Symbol	1	sidekick cell adhesion molecule 1 [Source:MGI Symbol;Acc:MGI:2444413]	3.5179	1.81471	1.7e-05	4.76955	1.19438	2.43504
Prrx2	ENSCGRG00000001611	100771545	MGI Symbol	1	paired related homeobox 2 [Source:NCBI gene;Acc:100771545]	3.51437	1.81327	4.8e-06	5.31876	1.25941	2.36713
Glipr1	ENSCGRG00000003558	100760583	MGI Symbol	1	GLI pathogenesis related 1 [Source:NCBI gene;Acc:100760583]	3.51335	1.81285	9.2e-08	7.03621	1.41215	2.21354
	ENSCGRG00000026605	NA		2		3.50952	1.81127	0.000138452	3.8587	1.05278	2.56976
Mybpc3	ENSCGRG00000009797	100763069	MGI Symbol	2	myosin binding protein C, cardiac [Source:NCBI gene;Acc:100763069]	3.5069	1.81019	2.71e-07	6.56703	1.37459	2.2458
Tgfb2	ENSCGRG00000011935	100774918	MGI Symbol	2	transforming growth factor beta 2 [Source:NCBI gene;Acc:100774918]	3.49953	1.80716	2.26e-08	7.64589	1.44859	2.16573
	ENSCGRG00000001109	NA		1		3.49247	1.80425	1.28e-08	7.89279	1.46131	2.14718
	ENSCGRG00000000626	NA		1		3.49239	1.80422	1.79e-07	6.74715	1.38415	2.22429
Dnm1	ENSCGRG00000013170	NA	MGI Symbol	1	dynamin 1 [Source:MGI Symbol;Acc:MGI:107384]	3.48998	1.80322	1.87e-05	4.72816	1.18136	2.42508
	ENSCGRG00000026579	NA		1		3.48413	1.8008	5.19e-05	4.28483	1.11701	2.48458
Adgrd1	ENSCGRG00000009326	100753766	MGI Symbol	2	adhesion G protein-coupled receptor D1 [Source:NCBI gene;Acc:100753766]	3.4819	1.79988	4.83e-09	8.31605	1.48177	2.11798
Plekhg6	ENSCGRG00000015603	100751119	MGI Symbol	1	pleckstrin homology and RhoGEF domain containing G6 [Source:NCBI gene;Acc:100751119]	3.47084	1.79529	1.48e-05	4.82974	1.18935	2.40122
Flvcr2	ENSCGRG00000003984	100760195	MGI Symbol	2	feline leukemia virus subgroup C cellular receptor family member 2 [Source:NCBI gene;Acc:100760195]	3.46128	1.7913	7.98e-07	6.098	1.32091	2.2617
Ryr1	ENSCGRG00000013083	NA	MGI Symbol	2	ryanodine receptor 1, skeletal muscle [Source:MGI Symbol;Acc:MGI:99659]	3.45989	1.79073	1.16e-05	4.93554	1.19933	2.38212
Csr1	ENSCGRG00000019509	100689233	NCBI gene	1	uncharacterized LOC100689233 [Source:NCBI gene;Acc:100689233]	3.45	1.7866	0.000119778	3.92162	1.04947	2.52372
Rapgef3	ENSCGRG00000003288	100767619	MGI Symbol	3	Rap guanine nucleotide exchange factor 3 [Source:NCBI gene;Acc:100767619]	3.44539	1.78467	2.37e-07	6.62525	1.35973	2.20961
Rph3a	ENSCGRG00000015685	100761342	MGI Symbol	2	rabphilin 3A [Source:NCBI gene;Acc:100761342]	3.44281	1.78359	0.0003389	3.46993	0.962021	2.60515
	ENSCGRG00000003842	NA		1		3.43926	1.7821	0.00017572	3.75518	1.01712	2.54708
Col1a1	ENSCGRG00000011250	100759814	MGI Symbol	1	collagen type I alpha 1 chain [Source:NCBI gene;Acc:100759814]	3.43894	1.78196	0.000300876	3.52161	0.971784	2.59214
	ENSCGRG00000009760	NA		1		3.43391	1.77985	0.000862159	3.06441	0.867242	2.69246
Mast4	ENSCGRG00000001139	100752705	MGI Symbol	5	microtubule associated serine/threonine kinase family member 4 [Source:NCBI gene;Acc:100752705]	3.42178	1.77475	1.06e-12	11.9747	1.60309	1.9464
Plb1	ENSCGRG00000010665	NA	MGI Symbol	1	phospholipase B1 [Source:MGI Symbol;Acc:MGI:1922406]	3.41478	1.77179	3.57e-09	8.44733	1.46558	2.07801
Adap1	ENSCGRG00000006628	100770927	MGI Symbol	1	ArfGAP with dual PH domains 1 [Source:NCBI gene;Acc:100770927]	3.41449	1.77167	0.000362273	3.44096	0.949558	2.59378
Slc16a6	ENSCGRG00000016239	100774087	MGI Symbol	1	solute carrier family 16 member 6 [Source:NCBI gene;Acc:100774087]	3.41191	1.77058	7.48e-12	11.1261	1.57422	1.96694
Cyp26b1	ENSCGRG00000016278	NA	MGI Symbol	2	cytochrome P450, family 26, subfamily b, polypeptide 1 [Source:MGI Symbol;Acc:MGI:2176159]	3.41065	1.77005	0.000662405	3.17888	0.890339	2.64976
Sgca	ENSCGRG00000017615	100759521	MGI Symbol	2	sarcoglycan alpha [Source:NCBI gene;Acc:100759521]	3.40487	1.7676	2.59e-10	9.5867	1.51536	2.01984
Adgrg6	ENSCGRG00000005791	100772057	MGI Symbol	2	adhesion G protein-coupled receptor G6 [Source:NCBI gene;Acc:100772057]	3.40335	1.76696	2.67e-13	12.5735	1.61169	1.92222
Tll2	ENSCGRG00000013652	100756031	MGI Symbol	1	tolloid like 2 [Source:NCBI gene;Acc:100756031]	3.40265	1.76666	0.000300827	3.52168	0.963453	2.56987
Rasl11a	ENSCGRG00000013361	100758419	MGI Symbol	1	RAS like family 11 member A [Source:NCBI gene;Acc:100758419]	3.3997	1.76541	4.52e-10	9.34486	1.50313	2.02769
Pik3r5	ENSCGRG00000012612	NA	MGI Symbol	1	phosphoinositide-3-kinase regulatory subunit 5 [Source:MGI Symbol;Acc:MGI:2443588]	3.39654	1.76407	0.000216529	3.66448	0.989949	2.53819
Otogl	ENSCGRG00000000185	NA	MGI Symbol	1	otogelin-like [Source:MGI Symbol;Acc:MGI:3647600]	3.38006	1.75705	1.15e-07	6.9393	1.36187	2.15222
Il19	ENSCGRG00000010507	100774163	MGI Symbol	1	interleukin 19 [Source:NCBI gene;Acc:100774163]	3.37162	1.75344	6e-05	4.22185	1.07818	2.4287
	ENSCGRG00000019321	100762529		1	putative vomeronasal receptor-like protein 4 [Source:NCBI gene;Acc:100762529]	3.36938	1.75248	8.43e-09	8.07417	1.42964	2.07532
Eef1a2	ENSCGRG00000010593	100760295	MGI Symbol	2	eukaryotic translation elongation factor 1 alpha 2 [Source:NCBI gene;Acc:100760295]	3.34863	1.74357	1.36e-12	11.8665	1.57194	1.9152
Cables2	ENSCGRG00000016679	100765141	MGI Symbol	1	Cdk5 and Abl enzyme substrate 2 [Source:NCBI gene;Acc:100765141]	3.32093	1.73159	1.54e-11	10.8125	1.52955	1.93363
D630039A03Rik	ENSCGRG00000016513	100755291	MGI Symbol	1	chromosome unknown C9orf152 homolog [Source:NCBI gene;Acc:100755291]	3.32021	1.73127	1.26e-07	6.89963	1.33897	2.12358
	ENSCGRG00000016107	NA		1		3.31931	1.73089	0.000116753	3.93273	1.0186	2.44316
	ENSCGRG00000025429	NA		1		3.31253	1.72793	0.000214267	3.66904	0.970517	2.48535
2020-09-01	ENSCGRG00000004919	100771948	MGI Symbol	1	septin 1 [Source:NCBI gene;Acc:100771948]	3.3111	1.72731	3.47e-10	9.45967	1.47554	1.97908
Pdzd2	ENSCGRG00000002738	100774098	MGI Symbol	1	PDZ domain containing 2 [Source:NCBI gene;Acc:100774098]	3.30528	1.72477	0.000167166	3.77685	0.988252	2.46129
	ENSCGRG00000026622	NA		2		3.30292	1.72374	0.000315985	3.50033	0.935825	2.51166
Mtmr11	ENSCGRG00000017081	100759793	MGI Symbol	1	myotubularin related protein 11 [Source:NCBI gene;Acc:100759793]	3.29918	1.72211	3.41e-08	7.46725	1.36952	2.0747
Epha2	ENSCGRG00000010485	100752851	MGI Symbol	1	EPH receptor A2 [Source:NCBI gene;Acc:100752851]	3.29573	1.7206	2.03e-11	10.6925	1.51583	1.92537
Wwp2	ENSCGRG00000001309	100761484	MGI Symbol	3	WW domain containing E3 ubiquitin protein ligase 2 [Source:NCBI gene;Acc:100761484]	3.29236	1.71912	3.89e-13	12.4101	1.56408	1.87416
Spryd4	ENSCGRG00000017857	100763884	MGI Symbol	1	SPRY domain containing 4 [Source:NCBI gene;Acc:100763884]	3.28966	1.71794	4.66e-07	6.33161	1.28612	2.14976
Dok3	ENSCGRG00000009520	100763567	MGI Symbol	1	docking protein 3 [Source:NCBI gene;Acc:100763567]	3.28688	1.71672	2.93e-07	6.53313	1.30101	2.13243
Ccdc81	ENSCGRG00000017084	100762831	MGI Symbol	1	coiled-coil domain containing 81 [Source:NCBI gene;Acc:100762831]	3.27605	1.71196	3.41e-07	6.46725	1.29236	2.13156
Corin	ENSCGRG00000016765	103162946	MGI Symbol	1	corin, serine peptidase [Source:NCBI gene;Acc:103162946]	3.26665	1.70781	0.000209802	3.67819	0.960889	2.45473
Mroh2b	ENSCGRG00000016263	100767277	MGI Symbol	1	maestro heat like repeat family member 2B [Source:NCBI gene;Acc:100767277]	3.26527	1.7072	4.04e-11	10.3936	1.49389	1.92052
Sult1a1	ENSCGRG00000006234	100769643	MGI Symbol	1	sulfotransferase 1A1 [Source:NCBI gene;Acc:100769643]	3.25819	1.70407	1.54e-06	5.81248	1.23156	2.17658
Hyal1	ENSCGRG00000016340	100752718	MGI Symbol	2	hyaluronidase 1 [Source:NCBI gene;Acc:100752718]	3.25698	1.70354	3.42e-06	5.46597	1.19817	2.20891
Tspan32	ENSCGRG00000010605	100761770	MGI Symbol	1	tetraspanin 32 [Source:NCBI gene;Acc:100761770]	3.25554	1.7029	5.98e-05	4.2233	1.04739	2.35841
Rbm44	ENSCGRG00000010141	NA	MGI Symbol	1	RNA binding motif protein 44 [Source:MGI Symbol;Acc:MGI:2685663]	3.25264	1.70161	2.02e-07	6.69465	1.30154	2.10169
	ENSCGRG00000025217	NA		2		3.24406	1.6978	3.76e-06	5.42481	1.19005	2.20555
Tmem53	ENSCGRG00000004067	100755631	MGI Symbol	1	transmembrane protein 53 [Source:NCBI gene;Acc:100755631]	3.24252	1.69711	9.68e-10	9.01412	1.43063	1.9636
Clec3b	ENSCGRG00000011851	100760600	MGI Symbol	1	C-type lectin domain family 3 member B [Source:NCBI gene;Acc:100760600]	3.22613	1.6898	6.25e-09	8.20412	1.38538	1.99423
Fyb	ENSCGRG00000005481	NA	MGI Symbol	1	FYN binding protein [Source:MGI Symbol;Acc:MGI:1346327]	3.22484	1.68923	2.2e-07	6.65758	1.28936	2.0891
Ccdc181	ENSCGRG00000017476	100761297	MGI Symbol	1	coiled-coil domain containing 181 [Source:NCBI gene;Acc:100761297]	3.21978	1.68696	5.32e-06	5.27409	1.16707	2.20686
Fads2b	ENSCGRG00000007789	100773237	MGI Symbol	1	fatty acid desaturase 2-like protein FADS2P1 [Source:NCBI gene;Acc:100773237]	3.21364	1.68421	1.96e-05	4.70774	1.10099	2.26742
Atp6v1e2	ENSCGRG00000003624	100765179	MGI Symbol	1	ATPase H+ transporting V1 subunit E2 [Source:NCBI gene;Acc:100765179]	3.21042	1.68276	1.23e-05	4.91009	1.12422	2.2413
	ENSCGRG00000024902	NA		1		3.20876	1.68202	0.00403059	2.39463	0.626465	2.73757
Sspn	ENSCGRG00000004365	100758385	MGI Symbol	1	sarcospan [Source:NCBI gene;Acc:100758385]	3.20399	1.67987	2.28e-11	10.6421	1.47831	1.88142
	ENSCGRG00000010688	100750728		1	nuclear body protein SP140 [Source:NCBI gene;Acc:100750728]	3.20292	1.67939	1.45e-10	9.83863	1.44951	1.90927
Prg2	ENSCGRG00000003434	100757904	MGI Symbol	1	proteoglycan 2, pro eosinophil major basic protein [Source:NCBI gene;Acc:100757904]	3.20207	1.679	0.000277727	3.55638	0.922254	2.43575
Grap2	ENSCGRG00000017717	100769885	MGI Symbol	1	GRB2 related adaptor protein 2 [Source:NCBI gene;Acc:100769885]	3.19679	1.67663	8.54e-07	6.06854	1.23388	2.11938
	ENSCGRG00000020054	100760218		1	heat shock 70 kDa protein 1A [Source:NCBI gene;Acc:100760218]	3.1907	1.67387	8.1e-06	5.09151	1.13863	2.20912
Tmc1	ENSCGRG00000008435	NA	MGI Symbol	1	transmembrane channel-like gene family 1 [Source:MGI Symbol;Acc:MGI:2151016]	3.17525	1.66687	0.000180272	3.74407	0.949431	2.38431
Tenm3	ENSCGRG00000008893	100751317	MGI Symbol	3	teneurin transmembrane protein 3 [Source:NCBI gene;Acc:100751317]	3.17477	1.66665	1.68e-05	4.77469	1.0974	2.2359
Hcn3	ENSCGRG00000003479	NA	MGI Symbol	1	hyperpolarization-activated, cyclic nucleotide-gated K+ 3 [Source:MGI Symbol;Acc:MGI:1298211]	3.17476	1.66665	2.16e-05	4.66555	1.08417	2.24913
Aatk	ENSCGRG00000018248	100753989	MGI Symbol	1	apoptosis associated tyrosine kinase [Source:NCBI gene;Acc:100753989]	3.17383	1.66623	2.12e-06	5.67366	1.19177	2.14069
Vil1	ENSCGRG00000016768	100773155	MGI Symbol	1	villin 1 [Source:NCBI gene;Acc:100773155]	3.17303	1.66586	8.19e-08	7.08672	1.30095	2.03077
Ankrd2	ENSCGRG00000012477	100758530	MGI Symbol	1	ankyrin repeat domain 2 [Source:NCBI gene;Acc:100758530]	3.17199	1.66539	0.000263138	3.57982	0.919145	2.41163
Fos	ENSCGRG00000002655	NA	MGI Symbol	1	FBJ osteosarcoma oncogene [Source:MGI Symbol;Acc:MGI:95574]	3.17006	1.66451	1.41e-06	5.85078	1.20637	2.12265
Cyp4f14	ENSCGRG00000005453	100774306	MGI Symbol	1	cytochrome P450 4F1 [Source:NCBI gene;Acc:100774306]	3.1662	1.66275	0.000367629	3.43459	0.889927	2.43558
Slc25a47	ENSCGRG00000000678	100771881	MGI Symbol	1	solute carrier family 25 member 47 [Source:NCBI gene;Acc:100771881]	3.16336	1.66146	7.53e-08	7.12321	1.29988	2.02303
Cda	ENSCGRG00000006873	100754972	MGI Symbol	1	cytidine deaminase [Source:NCBI gene;Acc:100754972]	3.16037	1.66009	2.83e-06	5.54821	1.17555	2.14464
Ccr10	ENSCGRG00000007438	100760302	MGI Symbol	1	C-C motif chemokine receptor 10 [Source:NCBI gene;Acc:100760302]	3.16036	1.66009	2.76e-09	8.55909	1.37858	1.9416
Plcb2	ENSCGRG00000002538	100760731	MGI Symbol	2	phospholipase C beta 2 [Source:NCBI gene;Acc:100760731]	3.14781	1.65435	4.4e-06	5.35655	1.15285	2.15585
	ENSCGRG00000011409	NA		1		3.14318	1.65223	0.000246512	3.60816	0.917067	2.38739
Slc30a2	ENSCGRG00000009754	100772581	MGI Symbol	2	solute carrier family 30 member 2 [Source:NCBI gene;Acc:100772581]	3.13417	1.64808	0.00018972	3.72189	0.93491	2.36126
	ENSCGRG00000011175	NA		1		3.13245	1.64729	4.2e-05	4.37675	1.03441	2.26017
Stat6	ENSCGRG00000007655	100753838	MGI Symbol	1	signal transducer and activator of transcription 6 [Source:NCBI gene;Acc:100753838]	3.13182	1.647	6.42e-10	9.19246	1.39599	1.89801
Olfm5	ENSCGRG00000017357	100765008	MGI Symbol	1	olfactomedin-4 [Source:NCBI gene;Acc:100765008]	3.11958	1.64135	6.13e-06	5.21254	1.12919	2.15351
Prkn	ENSCGRG00000008474	NA	MGI Symbol	1	parkin RBR E3 ubiquitin protein ligase [Source:MGI Symbol;Acc:MGI:1355296]	3.11345	1.63851	3.78e-06	5.42251	1.14832	2.1287
	ENSCGRG00000004755	100764365		1	dual specificity phosphatase 6 [Source:NCBI gene;Acc:100764365]	3.11255	1.6381	2.08e-08	7.68194	1.31513	1.96107
Calb1	ENSCGRG00000008446	100751076	MGI Symbol	1	calbindin 1 [Source:NCBI gene;Acc:100751076]	3.10792	1.63595	7.82e-06	5.10679	1.11445	2.15745
Ackr4	ENSCGRG00000013865	100762778	MGI Symbol	1	atypical chemokine receptor 4 [Source:NCBI gene;Acc:100762778]	3.1018	1.63311	0.000175248	3.75635	0.932279	2.33393
Lipi	ENSCGRG00000014574	NA	MGI Symbol	1	lipase, member I [Source:MGI Symbol;Acc:MGI:2443868]	3.09652	1.63065	9.46e-10	9.02411	1.37503	1.88627
Cacng4	ENSCGRG00000011688	NA	MGI Symbol	1	calcium channel, voltage-dependent, gamma subunit 4 [Source:MGI Symbol;Acc:MGI:1859167]	3.09149	1.6283	1.58e-09	8.80134	1.36332	1.89328
	ENSCGRG00000001659	NA		1		3.08579	1.62564	7.73e-05	4.11182	0.983824	2.26746
	ENSCGRG00000001100	NA		2		3.08002	1.62294	0.0320697	1.49391	0.159285	3.0866
Ckmt1	ENSCGRG00000008116	100754659	MGI Symbol	1	creatine kinase, mitochondrial 1B [Source:NCBI gene;Acc:100754659]	3.07208	1.61922	1.01e-06	5.99568	1.1856	2.05283
Gm9195	ENSCGRG00000014172	NA	MGI Symbol	1	predicted gene 9195 [Source:MGI Symbol;Acc:MGI:3779838]	3.07137	1.61888	0.000852743	3.06918	0.7899	2.44786
Nnat	ENSCGRG00000014053	100757948	MGI Symbol	4	neuronatin [Source:NCBI gene;Acc:100757948]	3.0599	1.61349	3.9e-08	7.40894	1.27971	1.94726
Rbp1	ENSCGRG00000012834	100762475	MGI Symbol	1	retinol binding protein 1 [Source:NCBI gene;Acc:100762475]	3.05715	1.61219	0.000394668	3.40377	0.856924	2.36745
Cxcl3	ENSCGRG00000016792	100689100	NCBI gene	1	chemokine (C-X-C motif) ligand 3 [Source:NCBI gene;Acc:100689100]	3.05173	1.60963	6.19e-05	4.20831	0.987946	2.23131
	ENSCGRG00000020011	100760510		1	heat shock protein family A (Hsp70) member 1A [Source:NCBI gene;Acc:100760510]	3.05001	1.60881	1.26e-05	4.89963	1.07355	2.14408
	ENSCGRG00000024706	NA		1		3.04475	1.60633	0.00111799	2.95156	0.756273	2.45638
	ENSCGRG00000024149	NA		1		3.03749	1.60288	1.08e-07	6.96658	1.24407	1.96169
Rabl2	ENSCGRG00000010820	100755429	MGI Symbol	1	RAB, member of RAS oncogene family like 2B [Source:NCBI gene;Acc:100755429]	3.03154	1.60005	5.23e-10	9.2815	1.35981	1.84029
Tgm7	ENSCGRG00000007122	100756034	MGI Symbol	1	transglutaminase 7 [Source:NCBI gene;Acc:100756034]	3.03048	1.59955	1.93e-05	4.71444	1.04627	2.15282
Mmp2	ENSCGRG00000010994	100774744	MGI Symbol	1	matrix metallopeptidase 2 [Source:NCBI gene;Acc:100774744]	3.02715	1.59796	8.88e-10	9.05159	1.34862	1.8473
	ENSCGRG00000016568	NA		1		3.02392	1.59642	4.11e-11	10.3862	1.39671	1.79613
Serinc5	ENSCGRG00000002065	100762651	MGI Symbol	1	serine incorporator 5 [Source:NCBI gene;Acc:100762651]	3.02178	1.5954	1.5e-11	10.8239	1.40957	1.78123
Pop7	ENSCGRG00000019940	100753663	MGI Symbol	1	POP7 homolog, ribonuclease P/MRP subunit [Source:NCBI gene;Acc:100753663]	3.01344	1.59141	3.68e-11	10.4342	1.39386	1.78897
9130409I23Rik	ENSCGRG00000004050	100760423	MGI Symbol	2	sphingolipid delta(4)-desaturase DES1 [Source:NCBI gene;Acc:100760423]	3.01301	1.5912	8.81e-07	6.05502	1.16997	2.01244
Adamts18	ENSCGRG00000003269	NA	MGI Symbol	1	a disintegrin-like and metallopeptidase (reprolysin type) with thrombospondin type 1 motif, 18 [Source:MGI Symbol;Acc:MGI:2442600]	3.01248	1.59095	4.96e-08	7.30452	1.25569	1.92621
Fer1l4	ENSCGRG00000012428	100755848	MGI Symbol	1	fer-1-like protein 4 [Source:NCBI gene;Acc:100755848]	3.0122	1.59082	4.67e-10	9.33068	1.35391	1.82773
	ENSCGRG00000026243	NA		1		3.01019	1.58985	0.000137359	3.86214	0.92463	2.25508
Fam219a	ENSCGRG00000009370	NA	MGI Symbol	2	family with sequence similarity 219, member A [Source:MGI Symbol;Acc:MGI:1919151]	3.00941	1.58948	1.23e-06	5.91009	1.15685	2.02211
Crppa	ENSCGRG00000013921	NA	MGI Symbol	1	CDP-L-ribitol pyrophosphorylase A [Source:MGI Symbol;Acc:MGI:1923097]	2.99923	1.58459	0.00523311	2.28124	0.551211	2.61797
	ENSCGRG00000017007	100753789		1	phosphatidylethanolamine-binding protein 1-like [Source:NCBI gene;Acc:100753789]	2.99907	1.58451	0.00114713	2.94039	0.743339	2.42569
Bmf	ENSCGRG00000000501	100761166	MGI Symbol	2	Bcl2 modifying factor [Source:NCBI gene;Acc:100761166]	2.99899	1.58448	1.27e-09	8.8962	1.33077	1.83819
Sytl2	ENSCGRG00000009112	100761295	MGI Symbol	3	synaptotagmin like 2 [Source:NCBI gene;Acc:100761295]	2.99495	1.58253	0.000214671	3.66823	0.888711	2.27635
Dlx2	ENSCGRG00000004607	100769245	MGI Symbol	1	distal-less homeobox 2 [Source:NCBI gene;Acc:100769245]	2.99235	1.58128	2.1e-09	8.67778	1.31846	1.8441
	ENSCGRG00000000819	NA		1		2.99112	1.58068	6.56e-06	5.1831	1.08452	2.07684
	ENSCGRG00000025225	NA		2		2.98317	1.57685	0.000185112	3.73257	0.896263	2.25743
Cyba	ENSCGRG00000018120	100766833	MGI Symbol	2	cytochrome b-245 light chain [Source:NCBI gene;Acc:100766833]	2.97638	1.57356	4.16e-06	5.38091	1.09888	2.04823
	ENSCGRG00000002200	100759905		1	bradykinin receptor B1 [Source:NCBI gene;Acc:100759905]	2.96293	1.56702	0.000815364	3.08865	0.768883	2.36516
Srgap1	ENSCGRG00000000715	100755954	MGI Symbol	4	SLIT-ROBO Rho GTPase activating protein 1 [Source:NCBI gene;Acc:100755954]	2.96235	1.56674	1.97e-07	6.70553	1.19905	1.93443
Slc23a3	ENSCGRG00000010466	100769122	MGI Symbol	1	solute carrier family 23 member 3 [Source:NCBI gene;Acc:100769122]	2.95779	1.56452	5.42e-05	4.266	0.967947	2.16109
Mettl15	ENSCGRG00000017610	100770656	MGI Symbol	1	methyltransferase like 15 [Source:NCBI gene;Acc:100770656]	2.95594	1.56362	1.17e-08	7.93181	1.26847	1.85877
Tmod2	ENSCGRG00000015296	100764008	MGI Symbol	1	tropomodulin 2 [Source:NCBI gene;Acc:100764008]	2.95	1.56072	1.84e-06	5.73518	1.12139	2.00004
Srpk3	ENSCGRG00000002104	100769696	MGI Symbol	1	SRSF protein kinase 3 [Source:NCBI gene;Acc:100769696]	2.93853	1.55509	0.000976076	3.01052	0.7457	2.36449
Mfsd2a	ENSCGRG00000012817	100774195	MGI Symbol	1	major facilitator superfamily domain containing 2A [Source:NCBI gene;Acc:100774195]	2.93572	1.55371	7.44e-06	5.12843	1.06061	2.04681
Ccl17	ENSCGRG00000016227	100764062	MGI Symbol	1	C-C motif chemokine ligand 17 [Source:NCBI gene;Acc:100764062]	2.935	1.55336	5.46e-05	4.26281	0.960622	2.1461
Cubn	ENSCGRG00000014234	100774474	MGI Symbol	1	cubilin [Source:NCBI gene;Acc:100774474]	2.93128	1.55153	0.00131321	2.88167	0.713895	2.38916
Tulp1	ENSCGRG00000004747	100764982	MGI Symbol	2	TUB like protein 1 [Source:NCBI gene;Acc:100764982]	2.92523	1.54855	0.000615538	3.21075	0.785474	2.31162
Dusp27	ENSCGRG00000015167	100768141	MGI Symbol	1	dual specificity phosphatase 27, atypical [Source:NCBI gene;Acc:100768141]	2.9161	1.54404	3.93e-06	5.40561	1.08055	2.00753
Tac2	ENSCGRG00000011373	100762356	MGI Symbol	1	tachykinin precursor 3 [Source:NCBI gene;Acc:100762356]	2.91315	1.54258	2.51e-05	4.60033	0.995964	2.0892
Gfod1	ENSCGRG00000004594	100767640	MGI Symbol	1	glucose-fructose oxidoreductase domain containing 1 [Source:NCBI gene;Acc:100767640]	2.90807	1.54006	2.96e-08	7.52871	1.22811	1.85202
Kif26a	ENSCGRG00000005317	NA	MGI Symbol	1	kinesin family member 26A [Source:MGI Symbol;Acc:MGI:2447072]	2.90512	1.5386	1.49e-05	4.82681	1.01903	2.05817
Zc3h12d	ENSCGRG00000006178	100759590	MGI Symbol	1	zinc finger CCCH-type containing 12D [Source:NCBI gene;Acc:100759590]	2.90233	1.53721	0.000503064	3.29838	0.797096	2.27733
Tnfaip3	ENSCGRG00000010628	100771931	MGI Symbol	1	TNF alpha induced protein 3 [Source:NCBI gene;Acc:100771931]	2.89937	1.53574	1.02e-10	9.9914	1.33075	1.74072
Specc1	ENSCGRG00000009913	100751699	MGI Symbol	2	sperm antigen with calponin homology and coiled-coil domains 1 [Source:NCBI gene;Acc:100751699]	2.89837	1.53524	1.12e-05	4.95078	1.0299	2.04059
Ctc1	ENSCGRG00000012020	100752986	MGI Symbol	2	CST telomere replication complex component 1 [Source:NCBI gene;Acc:100752986]	2.89394	1.53304	1.35e-11	10.8697	1.35581	1.71026
Stap1	ENSCGRG00000011521	100762465	MGI Symbol	2	signal transducing adaptor family member 1 [Source:NCBI gene;Acc:100762465]	2.89094	1.53154	0.000459139	3.33806	0.80176	2.26131
Sh3rf2	ENSCGRG00000007937	100762724	MGI Symbol	3	SH3 domain containing ring finger 2 [Source:NCBI gene;Acc:100762724]	2.89039	1.53127	4.03e-10	9.39469	1.30563	1.7569
Cavin2	ENSCGRG00000000416	100772097	MGI Symbol	1	caveolae associated protein 2 [Source:NCBI gene;Acc:100772097]	2.88166	1.5269	0.000127105	3.89584	0.893088	2.16071
Erbb3	ENSCGRG00000005793	100767681	MGI Symbol	1	erb-b2 receptor tyrosine kinase 3 [Source:NCBI gene;Acc:100767681]	2.87963	1.52588	0.000889526	3.05084	0.740554	2.31121
	ENSCGRG00000005150	NA		1		2.87144	1.52177	0.00084049	3.07547	0.743867	2.29968
Gm4952	ENSCGRG00000010429	100767729	MGI Symbol	1	glycine N-acyltransferase-like protein [Source:NCBI gene;Acc:100767729]	2.86889	1.52049	1.97e-12	11.7055	1.36695	1.67404
Tfap2c	ENSCGRG00000002533	100760188	MGI Symbol	2	transcription factor AP-2 gamma [Source:NCBI gene;Acc:100760188]	2.86774	1.51991	4.58e-05	4.33913	0.949779	2.09005
2410131K14Rik	ENSCGRG00000003495	100751796	MGI Symbol	1	chromosome unknown C12orf49 homolog [Source:NCBI gene;Acc:100751796]	2.86488	1.51848	2.59e-11	10.5867	1.33461	1.70234
Liph	ENSCGRG00000013432	100758084	MGI Symbol	1	lipase H [Source:NCBI gene;Acc:100758084]	2.8647	1.51839	9.49e-08	7.02273	1.18195	1.85482
	ENSCGRG00000004754	NA		2		2.86249	1.51727	0.000678818	3.16825	0.76103	2.27351
2020-03-04	ENSCGRG00000008767	NA	MGI Symbol	1	membrane-associated ring finger (C3HC4) 4 [Source:MGI Symbol;Acc:MGI:2683550]	2.85775	1.51488	0.000336055	3.47359	0.817734	2.21202
Rnd2	ENSCGRG00000008322	100770443	MGI Symbol	1	Rho family GTPase 2 [Source:NCBI gene;Acc:100770443]	2.85747	1.51474	4.77e-10	9.32148	1.28883	1.74065
	ENSCGRG00000025820	NA		2		2.85621	1.5141	3.88e-08	7.41117	1.201	1.8272
Sox5	ENSCGRG00000015006	100763944	MGI Symbol	3	SRY-box transcription factor 5 [Source:NCBI gene;Acc:100763944]	2.85278	1.51237	1.73e-09	8.76195	1.26461	1.76012
	ENSCGRG00000024515	103164035		2	UL16-binding protein 1 [Source:NCBI gene;Acc:103164035]	2.85148	1.51171	6.57e-11	10.1824	1.31616	1.70726
Zdhhc19	ENSCGRG00000014749	100762178	MGI Symbol	1	zinc finger DHHC-type containing 19 [Source:NCBI gene;Acc:100762178]	2.8491	1.51051	4.12e-06	5.3851	1.05524	1.96578
	ENSCGRG00000025316	NA		2		2.8445	1.50818	0.000732497	3.13519	0.749712	2.26664
Adamts19	ENSCGRG00000002179	100773163	MGI Symbol	1	ADAM metallopeptidase with thrombospondin type 1 motif 19 [Source:NCBI gene;Acc:100773163]	2.84158	1.50669	0.000328215	3.48384	0.815113	2.19827
	ENSCGRG00000002939	NA		1		2.84088	1.50634	6.85e-10	9.16431	1.2757	1.73698
Hao1	ENSCGRG00000012522	100771827	MGI Symbol	1	hydroxyacid oxidase 1 [Source:NCBI gene;Acc:100771827]	2.83501	1.50335	1.4e-07	6.85387	1.15988	1.84683
Iqcd	ENSCGRG00000002138	100771431	MGI Symbol	1	IQ motif containing D [Source:NCBI gene;Acc:100771431]	2.83388	1.50278	3.02e-08	7.51999	1.1979	1.80766
F2r	ENSCGRG00000007522	100758351	MGI Symbol	1	coagulation factor II thrombin receptor [Source:NCBI gene;Acc:100758351]	2.83148	1.50155	1.36e-11	10.8665	1.32787	1.67524
Kif5a	ENSCGRG00000004363	NA	MGI Symbol	1	kinesin family member 5A [Source:MGI Symbol;Acc:MGI:109564]	2.82714	1.49934	0.000138051	3.85996	0.871667	2.12702
Dnah1	ENSCGRG00000015643	100765769	MGI Symbol	1	dynein axonemal heavy chain 1 [Source:NCBI gene;Acc:100765769]	2.82632	1.49892	1.58e-05	4.80134	0.989852	2.00799
	ENSCGRG00000005131	100751092		1	family with sequence similarity 227 member A [Source:NCBI gene;Acc:100751092]	2.8232	1.49733	0.00136843	2.86378	0.684764	2.3099
	ENSCGRG00000003556	100767846		1	zinc finger protein 26 [Source:NCBI gene;Acc:100767846]	2.81899	1.49518	3.62e-06	5.44129	1.04955	1.94081
Pde3a	ENSCGRG00000007234	NA	MGI Symbol	1	phosphodiesterase 3A, cGMP inhibited [Source:MGI Symbol;Acc:MGI:1860764]	2.81519	1.49323	6.87e-08	7.16304	1.17057	1.81589
	ENSCGRG00000014966	100762506		1	prion like protein doppel [Source:NCBI gene;Acc:100762506]	2.81279	1.492	4.71e-07	6.32698	1.11666	1.86734
Pank1	ENSCGRG00000002068	NA	MGI Symbol	1	pantothenate kinase 1 [Source:MGI Symbol;Acc:MGI:1922985]	2.80518	1.48809	4.26e-08	7.37059	1.17815	1.79803
Mycbpap	ENSCGRG00000001793	100762515	MGI Symbol	1	MYCBP associated protein [Source:NCBI gene;Acc:100762515]	2.80308	1.48701	3.86e-10	9.41341	1.26861	1.70541
	ENSCGRG00000008977	100768959		1	aldo-keto reductase family 1 member C13-like [Source:NCBI gene;Acc:100768959]	2.8014	1.48615	0.000626542	3.20305	0.752312	2.21998
Sgk1	ENSCGRG00000008308	100771433	MGI Symbol	3	serum/glucocorticoid regulated kinase 1 [Source:NCBI gene;Acc:100771433]	2.79972	1.48528	1.75e-10	9.75696	1.27925	1.69132
Gpx3	ENSCGRG00000017237	100764638	NCBI gene	1	glutathione peroxidase 3 [Source:NCBI gene;Acc:100764638]	2.79893	1.48487	0.000581833	3.2352	0.75793	2.21182
Plekha6	ENSCGRG00000001696	NA	MGI Symbol	1	pleckstrin homology domain containing, family A member 6 [Source:MGI Symbol;Acc:MGI:2388662]	2.79639	1.48357	0.00282078	2.54963	0.59819	2.36894
	ENSCGRG00000023190	NA		1		2.7943	1.48249	1.02e-09	8.9914	1.24878	1.71619
Agap2	ENSCGRG00000003012	NA	MGI Symbol	1	ArfGAP with GTPase domain, ankyrin repeat and PH domain 2 [Source:MGI Symbol;Acc:MGI:3580016]	2.7845	1.47742	7.26e-06	5.13906	1.00951	1.94533
	ENSCGRG00000015842	100774262		1	coiled-coil domain containing 63 [Source:NCBI gene;Acc:100774262]	2.78243	1.47635	3.75e-11	10.426	1.29283	1.65986
	ENSCGRG00000025736	NA		2		2.77971	1.47493	0.0104105	1.98253	0.401871	2.548
Tmco4	ENSCGRG00000016610	100753234	MGI Symbol	1	transmembrane and coiled-coil domains 4 [Source:NCBI gene;Acc:100753234]	2.77682	1.47343	5.88e-12	11.2306	1.31277	1.63409
Dppa5a	ENSCGRG00000009868	100755380	MGI Symbol	1	developmental pluripotency-associated protein 5A [Source:NCBI gene;Acc:100755380]	2.77538	1.47268	2e-07	6.69897	1.12665	1.81872
	ENSCGRG00000020508	NA		1		2.77322	1.47156	6.21e-11	10.2069	1.28197	1.66115
Olfr985	ENSCGRG00000019995	100761391	MGI Symbol	1	olfactory receptor 8D4 [Source:NCBI gene;Acc:100761391]	2.77071	1.47026	0.000159425	3.79744	0.845516	2.095
	ENSCGRG00000021080	NA		1		2.76782	1.46875	5.72e-10	9.2426	1.24678	1.69072
1700037C18Rik	ENSCGRG00000010863	NA	MGI Symbol	1	RIKEN cDNA 1700037C18 gene [Source:MGI Symbol;Acc:MGI:1920511]	2.76129	1.46534	0.00070187	3.15374	0.732116	2.19857
	ENSCGRG00000024576	NA		1		2.76024	1.46479	0.00133108	2.8758	0.672643	2.25694
Mmp12	ENSCGRG00000006553	100754279	MGI Symbol	1	matrix metallopeptidase 12 [Source:NCBI gene;Acc:100754279]	2.75778	1.46351	8.14e-07	6.08938	1.07859	1.84843
Tgm4	ENSCGRG00000016745	100762929	MGI Symbol	1	transglutaminase 4 [Source:NCBI gene;Acc:100762929]	2.7521	1.46053	0.000238409	3.62268	0.812993	2.10807
Ece1	ENSCGRG00000005435	100765950	MGI Symbol	1	endothelin converting enzyme 1 [Source:NCBI gene;Acc:100765950]	2.74281	1.45566	0.00718748	2.14342	0.458806	2.45251
Egr3	ENSCGRG00000015251	100751698	MGI Symbol	1	early growth response 3 [Source:NCBI gene;Acc:100751698]	2.74201	1.45523	0.00364935	2.43778	0.554916	2.35555
Zbtb40	ENSCGRG00000008459	100765922	MGI Symbol	3	zinc finger and BTB domain containing 40 [Source:NCBI gene;Acc:100765922]	2.73974	1.45404	2.29e-10	9.64016	1.24835	1.65972
Enho	ENSCGRG00000019891	100771493	MGI Symbol	1	energy homeostasis associated [Source:NCBI gene;Acc:100771493]	2.73848	1.45338	6.87e-05	4.16304	0.88621	2.02055
	ENSCGRG00000024297	NA		1		2.73723	1.45271	3.7e-07	6.4318	1.09426	1.81117
Sez6	ENSCGRG00000018360	100766153	MGI Symbol	2	seizure related 6 homolog [Source:NCBI gene;Acc:100766153]	2.7338	1.45091	3.43e-05	4.46471	0.921477	1.98034
Asb15	ENSCGRG00000016390	100759425	MGI Symbol	2	ankyrin repeat and SOCS box containing 15 [Source:NCBI gene;Acc:100759425]	2.73253	1.45024	0.000551077	3.25879	0.744678	2.1558
Aspa	ENSCGRG00000015335	100767695	MGI Symbol	1	aspartoacylase [Source:NCBI gene;Acc:100767695]	2.72936	1.44856	1.24e-07	6.90658	1.12074	1.77639
	ENSCGRG00000001464	NA		1		2.71413	1.44049	7.59e-05	4.11976	0.872831	2.00815
Slc6a20a	ENSCGRG00000000984	100760123	MGI Symbol	2	sodium- and chloride-dependent transporter XTRP3A [Source:NCBI gene;Acc:100760123]	2.71318	1.43999	3.59e-05	4.44491	0.912293	1.96768
Unc13d	ENSCGRG00000017573	100757716	MGI Symbol	1	unc-13 homolog D [Source:NCBI gene;Acc:100757716]	2.70907	1.4378	0.00020098	3.69685	0.811823	2.06377
Cdc14a	ENSCGRG00000008589	NA	MGI Symbol	1	CDC14 cell division cycle 14A [Source:MGI Symbol;Acc:MGI:2442676]	2.70723	1.43682	2.98e-05	4.52578	0.919484	1.95415
Tnnc1	ENSCGRG00000013896	100764205	MGI Symbol	1	troponin C1, slow skeletal and cardiac type [Source:NCBI gene;Acc:100764205]	2.70382	1.435	1.04e-05	4.98297	0.965728	1.90427
Nlrp3	ENSCGRG00000016221	100759809	MGI Symbol	1	NACHT, LRR and PYD domains-containing protein 3 [Source:NCBI gene;Acc:100759809]	2.70084	1.43341	0.014917	1.82632	0.322802	2.54401
Clmp	ENSCGRG00000000870	NA	MGI Symbol	2	CXADR-like membrane protein [Source:MGI Symbol;Acc:MGI:1918816]	2.69403	1.42976	0.000401846	3.39594	0.758611	2.10092
Notch1	ENSCGRG00000002375	NA	MGI Symbol	1	notch 1 [Source:MGI Symbol;Acc:MGI:97363]	2.6884	1.42675	0.000228292	3.64151	0.797115	2.05638
Tigit	ENSCGRG00000005897	100774450	MGI Symbol	1	T cell immunoreceptor with Ig and ITIM domains [Source:NCBI gene;Acc:100774450]	2.68297	1.42383	5.32e-08	7.27409	1.1222	1.72546
	ENSCGRG00000018214	100765599		1	tubulin alpha-3 chain [Source:NCBI gene;Acc:100765599]	2.67991	1.42218	2.68e-06	5.57187	1.00898	1.83538
	ENSCGRG00000026520	NA		1		2.6791	1.42175	0.00212768	2.67209	0.604947	2.23856
	ENSCGRG00000012413	100759437		1	histone H3 [Source:NCBI gene;Acc:100754104]	2.67902	1.42171	0.00531564	2.27444	0.492367	2.35105
	ENSCGRG00000012413	100754104		1	histone H3 [Source:NCBI gene;Acc:100754104]	2.67902	1.42171	0.00531564	2.27444	0.492367	2.35105
	ENSCGRG00000012413	100753203		1	histone H3 [Source:NCBI gene;Acc:100754104]	2.67902	1.42171	0.00531564	2.27444	0.492367	2.35105
	ENSCGRG00000009857	NA		1		2.67468	1.41936	1.79e-06	5.74715	1.02077	1.81796
Caskin1	ENSCGRG00000017549	100769762	MGI Symbol	1	CASK interacting protein 1 [Source:NCBI gene;Acc:100769762]	2.67068	1.41721	0.000173848	3.75983	0.80954	2.02487
Mfsd4a	ENSCGRG00000010299	100760775	MGI Symbol	4	major facilitator superfamily domain containing 4A [Source:NCBI gene;Acc:100760775]	2.66137	1.41217	0.011663	1.93319	0.364642	2.45969
	ENSCGRG00000026380	NA		3		2.66099	1.41196	0.000975407	3.01081	0.677127	2.1468
Ky	ENSCGRG00000006845	100770249	MGI Symbol	1	kyphoscoliosis peptidase [Source:NCBI gene;Acc:100770249]	2.66098	1.41196	1.02e-06	5.9914	1.03376	1.79016
Mcc	ENSCGRG00000014839	NA	MGI Symbol	3	mutated in colorectal cancers [Source:MGI Symbol;Acc:MGI:96930]	2.65991	1.41138	3.59e-06	5.44491	0.990937	1.83181
	ENSCGRG00000000890	NA		1		2.65845	1.41058	0.0170558	1.76813	0.290369	2.5308
Myo15b	ENSCGRG00000007907	NA	MGI Symbol	3	myosin XVB [Source:MGI Symbol;Acc:MGI:2685534]	2.65133	1.40672	2.51e-10	9.60033	1.2064	1.60703
Cpn1	ENSCGRG00000002501	100752048	MGI Symbol	1	carboxypeptidase N subunit 1 [Source:NCBI gene;Acc:100752048]	2.64984	1.4059	7.16e-09	8.14509	1.15006	1.66175
Arid5a	ENSCGRG00000014800	100773678	MGI Symbol	4	AT-rich interaction domain 5A [Source:NCBI gene;Acc:100773678]	2.6494	1.40567	3.8e-08	7.42022	1.11546	1.69587
Bcl2	ENSCGRG00000018630	NA	MGI Symbol	1	B cell leukemia/lymphoma 2 [Source:MGI Symbol;Acc:MGI:88138]	2.64889	1.40539	0.0110785	1.95552	0.372059	2.43872
	ENSCGRG00000012863	NA		3		2.64406	1.40276	0.000108839	3.96322	0.829608	1.97591
Slc26a4	ENSCGRG00000015572	NA	MGI Symbol	1	solute carrier family 26, member 4 [Source:MGI Symbol;Acc:MGI:1346029]	2.6439	1.40267	0.000181191	3.74186	0.798622	2.00671
Steap2	ENSCGRG00000010738	100768345	MGI Symbol	2	STEAP2 metalloreductase [Source:NCBI gene;Acc:100768345]	2.64024	1.40067	2.52e-09	8.5986	1.16476	1.63658
Thap1	ENSCGRG00000011816	100751715	MGI Symbol	1	THAP domain containing 1 [Source:NCBI gene;Acc:100751715]	2.63767	1.39926	1.19e-10	9.92445	1.21043	1.5881
Gna14	ENSCGRG00000013981	100762675	MGI Symbol	1	guanine nucleotide-binding protein subunit alpha-14 [Source:NCBI gene;Acc:100762675]	2.63727	1.39904	4.31e-05	4.36552	0.877319	1.92077
	ENSCGRG00000009294	100752934		1	5-hydroxytryptamine receptor 6 [Source:NCBI gene;Acc:100752934]	2.63683	1.39881	5.43e-05	4.2652	0.865386	1.93223
	ENSCGRG00000006089	100752773		2	dynein heavy chain 7, axonemal [Source:NCBI gene;Acc:100752773]	2.63521	1.39792	0.000924355	3.03416	0.675111	2.12073
U1	ENSCGRG00000021005	NA	RFAM	1	U1 spliceosomal RNA [Source:RFAM;Acc:RF00003]	2.62768	1.39379	0.000112484	3.94891	0.822399	1.96518
Sh3bp4	ENSCGRG00000003992	100771254	MGI Symbol	1	SH3 domain binding protein 4 [Source:NCBI gene;Acc:100771254]	2.62511	1.39238	1.18e-08	7.92812	1.12933	1.65542
Rnd3	ENSCGRG00000000681	100755904	MGI Symbol	2	Rho family GTPase 3 [Source:NCBI gene;Acc:100755904]	2.62475	1.39218	4.2e-09	8.37675	1.14868	1.63568
Cgnl1	ENSCGRG00000015389	100771153	MGI Symbol	2	cingulin like 1 [Source:NCBI gene;Acc:100771153]	2.62144	1.39036	0.000790362	3.10217	0.684821	2.0959
Ehhadh	ENSCGRG00000010631	100754698	MGI Symbol	1	enoyl-CoA hydratase and 3-hydroxyacyl CoA dehydrogenase [Source:NCBI gene;Acc:100754698]	2.6186	1.3888	0.000530681	3.27517	0.716044	2.06155
	ENSCGRG00000007123	100764063		1	thiosulfate sulfurtransferase like domain containing 3 [Source:NCBI gene;Acc:100764063]	2.61701	1.38792	1.31e-08	7.88273	1.1237	1.65213
Plxna1	ENSCGRG00000014091	100760933	MGI Symbol	1	plexin A1 [Source:NCBI gene;Acc:100760933]	2.61618	1.38746	5.67e-11	10.2464	1.20986	1.56506
Map7d2	ENSCGRG00000015312	NA	MGI Symbol	1	MAP7 domain containing 2 [Source:MGI Symbol;Acc:MGI:1917474]	2.61352	1.38599	8.24e-06	5.08407	0.942132	1.82985
Fcgbp	ENSCGRG00000016262	NA	MGI Symbol	1	Fc fragment of IgG binding protein [Source:MGI Symbol;Acc:MGI:2444336]	2.61293	1.38567	8.23e-07	6.0846	1.02089	1.75045
Tesc	ENSCGRG00000004867	100757834	MGI Symbol	1	tescalcin [Source:NCBI gene;Acc:100757834]	2.61288	1.38564	1.75e-06	5.75696	0.997245	1.77403
Myf6	ENSCGRG00000000719	100773443	MGI Symbol	1	myogenic factor 6 [Source:NCBI gene;Acc:100773443]	2.60996	1.38403	7.27e-05	4.13847	0.840914	1.92714
Tex12	ENSCGRG00000001540	100769839	MGI Symbol	1	testis expressed 12 [Source:NCBI gene;Acc:100769839]	2.60845	1.38319	0.000525531	3.2794	0.713901	2.05248
	ENSCGRG00000012301	NA		1		2.60145	1.37932	0.0169771	1.77014	0.284878	2.47376
F2rl1	ENSCGRG00000006785	100757860	MGI Symbol	1	F2R like trypsin receptor 1 [Source:NCBI gene;Acc:100757860]	2.59422	1.3753	0.00238237	2.62299	0.573166	2.17744
Armcx4	ENSCGRG00000004127	NA	MGI Symbol	2	armadillo repeat containing, X-linked 4 [Source:MGI Symbol;Acc:MGI:2147887]	2.5907	1.37334	0.00656923	2.18249	0.446039	2.30064
Msgn1	ENSCGRG00000019326	100755379	MGI Symbol	1	mesogenin 1 [Source:NCBI gene;Acc:100755379]	2.58816	1.37193	3.2e-08	7.49485	1.0924	1.65145
Tmprss11f	ENSCGRG00000012915	100763137	MGI Symbol	1	transmembrane serine protease 11F [Source:NCBI gene;Acc:100763137]	2.58105	1.36796	0.00919652	2.03638	0.393116	2.3428
Aanat	ENSCGRG00000013223	100755392	MGI Symbol	1	aralkylamine N-acetyltransferase [Source:NCBI gene;Acc:100755392]	2.58084	1.36784	0.00336721	2.47273	0.531176	2.20451
Rft1	ENSCGRG00000007666	100774638	MGI Symbol	2	RFT1 homolog [Source:NCBI gene;Acc:100774638]	2.5758	1.36502	4.83e-10	9.31605	1.16123	1.56881
	ENSCGRG00000009171	NA		1		2.57345	1.3637	0.0146657	1.8337	0.310351	2.41706
Alpl	ENSCGRG00000005012	100771587	MGI Symbol	1	alkaline phosphatase, biomineralization associated [Source:NCBI gene;Acc:100771587]	2.57242	1.36312	4.32e-06	5.36452	0.950544	1.77571
Gpr146	ENSCGRG00000018887	100768440	MGI Symbol	1	G protein-coupled receptor 146 [Source:NCBI gene;Acc:100768440]	2.5712	1.36244	2.69e-07	6.57025	1.03477	1.69011
Speg	ENSCGRG00000014247	NA	MGI Symbol	1	SPEG complex locus [Source:MGI Symbol;Acc:MGI:109282]	2.57029	1.36193	3.5e-05	4.45593	0.863942	1.85992
Cacna1g	ENSCGRG00000003530	NA	MGI Symbol	3	calcium channel, voltage-dependent, T type, alpha 1G subunit [Source:MGI Symbol;Acc:MGI:1201678]	2.56731	1.36026	7.25e-10	9.13966	1.15112	1.5694
	ENSCGRG00000025327	NA		1		2.56224	1.35741	5.53e-07	6.25727	1.01145	1.70336
Cst6	ENSCGRG00000015209	100764786	MGI Symbol	1	cystatin E/M [Source:NCBI gene;Acc:100764786]	2.5622	1.35739	6.25e-07	6.20412	1.00796	1.70681
Axin2	ENSCGRG00000005645	100750382	MGI Symbol	2	axin 2 [Source:NCBI gene;Acc:100750382]	2.55954	1.35589	3.41e-09	8.46725	1.12235	1.58943
Nos3	ENSCGRG00000015619	100769961	MGI Symbol	2	nitric oxide synthase 3 [Source:NCBI gene;Acc:100769961]	2.55743	1.3547	3.8e-08	7.42022	1.07502	1.63437
	ENSCGRG00000025931	NA		3		2.55411	1.35282	0.000123389	3.90872	0.792971	1.91267
	ENSCGRG00000025218	NA		1		2.55382	1.35265	0.000100352	3.99847	0.804495	1.90081
Nfix	ENSCGRG00000016071	100764552	MGI Symbol	4	nuclear factor I X [Source:NCBI gene;Acc:100764552]	2.55201	1.35163	2.41e-10	9.61798	1.15976	1.54351
Olfr768	ENSCGRG00000019637	100769718	MGI Symbol	1	olfactory receptor 6C2 [Source:NCBI gene;Acc:100769718]	2.55117	1.35116	6.69e-07	6.17457	1.00144	1.70087
Pald1	ENSCGRG00000015484	100762022	MGI Symbol	1	phosphatase domain containing paladin 1 [Source:NCBI gene;Acc:100762022]	2.54819	1.34947	0.00108703	2.96376	0.637805	2.06114
Alk	ENSCGRG00000001880	100760366	MGI Symbol	1	ALK receptor tyrosine kinase [Source:NCBI gene;Acc:100760366]	2.54555	1.34797	0.00250691	2.60086	0.556355	2.13959
Tgfb3	ENSCGRG00000012087	100756831	MGI Symbol	1	transforming growth factor beta 3 [Source:NCBI gene;Acc:100756831]	2.54162	1.34575	2.75e-11	10.5607	1.18213	1.50936
	ENSCGRG00000010702	100750399		1	collagen type XXVII alpha 1 chain [Source:NCBI gene;Acc:100750399]	2.53974	1.34468	1.68e-07	6.77469	1.03313	1.65623
Gpr179	ENSCGRG00000005338	100763472	MGI Symbol	1	G protein-coupled receptor 179 [Source:NCBI gene;Acc:100763472]	2.53936	1.34447	3.37e-10	9.47237	1.14892	1.54001
Hgf	ENSCGRG00000011162	100764472	MGI Symbol	2	hepatocyte growth factor [Source:NCBI gene;Acc:100764472]	2.53907	1.3443	1.9e-08	7.72125	1.08105	1.60755
Il9r	ENSCGRG00000006005	NA	MGI Symbol	2	interleukin 9 receptor [Source:MGI Symbol;Acc:MGI:96564]	2.53776	1.34356	0.000146599	3.83387	0.777599	1.90952
Ikzf3	ENSCGRG00000006314	NA	MGI Symbol	1	IKAROS family zinc finger 3 [Source:MGI Symbol;Acc:MGI:1342542]	2.5335	1.34113	2.57e-07	6.59007	1.01978	1.66248
Sv2a	ENSCGRG00000017058	100759214	MGI Symbol	1	synaptic vesicle glycoprotein 2A [Source:NCBI gene;Acc:100759214]	2.53328	1.34101	0.000106122	3.97419	0.794489	1.88752
Reep1	ENSCGRG00000015475	NA	MGI Symbol	3	receptor accessory protein 1 [Source:MGI Symbol;Acc:MGI:1098827]	2.53245	1.34053	2.09e-08	7.67985	1.07614	1.60493
Tenm4	ENSCGRG00000000139	100767886	MGI Symbol	4	teneurin transmembrane protein 4 [Source:NCBI gene;Acc:100767886]	2.53101	1.33971	0.00407642	2.38972	0.4976	2.18183
Gldc	ENSCGRG00000010145	100762555	MGI Symbol	1	glycine decarboxylase [Source:NCBI gene;Acc:100762555]	2.53051	1.33943	1.16e-05	4.93554	0.897057	1.7818
Padi1	ENSCGRG00000010848	100756607	MGI Symbol	1	peptidyl arginine deiminase 1 [Source:NCBI gene;Acc:100756607]	2.52942	1.33881	1.45e-07	6.83863	1.03209	1.64553
B3galt4	ENSCGRG00000004664	100751197	MGI Symbol	1	beta-1,3-galactosyltransferase 4 [Source:NCBI gene;Acc:100751197]	2.52028	1.33358	4.94e-08	7.30627	1.05264	1.61452
	ENSCGRG00000019622	100764157		1	ferritin light chain 1 [Source:NCBI gene;Acc:100764157]	2.51663	1.33149	0.00122799	2.9108	0.618647	2.04434
Lin7b	ENSCGRG00000017219	NA	MGI Symbol	1	lin-7 homolog B (C. elegans) [Source:MGI Symbol;Acc:MGI:1330858]	2.51537	1.33077	4.17e-08	7.37986	1.05409	1.60745
Tmem86a	ENSCGRG00000013867	100753144	MGI Symbol	2	transmembrane protein 86A [Source:NCBI gene;Acc:100753144]	2.51028	1.32785	1.78e-07	6.74958	1.0187	1.637
Arl11	ENSCGRG00000006897	100764642	MGI Symbol	1	ADP ribosylation factor like GTPase 11 [Source:NCBI gene;Acc:100764642]	2.51024	1.32783	2.97e-05	4.52724	0.849854	1.8058
Ctf2	ENSCGRG00000008610	100753155	MGI Symbol	1	cardiotrophin-2 [Source:NCBI gene;Acc:100753155]	2.50765	1.32634	2.01e-06	5.6968	0.950281	1.70239
Mylk2	ENSCGRG00000014481	NA	MGI Symbol	1	myosin, light polypeptide kinase 2, skeletal muscle [Source:MGI Symbol;Acc:MGI:2139434]	2.5036	1.32401	0.00107728	2.96767	0.626541	2.02147
Mb	ENSCGRG00000006911	100762299	MGI Symbol	1	myoglobin [Source:NCBI gene;Acc:100762299]	2.50131	1.32269	5.23e-10	9.2815	1.1241	1.52127
	ENSCGRG00000025674	NA		1		2.49846	1.32104	2.67e-05	4.57349	0.850247	1.79183
Tagln	ENSCGRG00000005492	100761018	MGI Symbol	1	transgelin [Source:NCBI gene;Acc:100761018]	2.49705	1.32022	2.22e-08	7.65365	1.05858	1.58187
Me3	ENSCGRG00000017817	NA	MGI Symbol	1	malic enzyme 3, NADP(+)-dependent, mitochondrial [Source:MGI Symbol;Acc:MGI:1916679]	2.49454	1.31878	1.75e-08	7.75696	1.06207	1.57548
Ncdn	ENSCGRG00000011481	100766879	MGI Symbol	1	neurochondrin [Source:NCBI gene;Acc:100766879]	2.49068	1.31654	4.62e-11	10.3354	1.15046	1.48261
Kcnh5	ENSCGRG00000002711	100767166	MGI Symbol	1	potassium voltage-gated channel subfamily H member 5 [Source:NCBI gene;Acc:100767166]	2.48887	1.31549	0.00117947	2.92831	0.614729	2.01626
Nuak2	ENSCGRG00000010958	100754593	MGI Symbol	2	NUAK family kinase 2 [Source:NCBI gene;Acc:100754593]	2.48768	1.3148	1.04e-09	8.98297	1.10734	1.52227
Slc38a5	ENSCGRG00000014368	100767098	MGI Symbol	2	solute carrier family 38 member 5 [Source:NCBI gene;Acc:100767098]	2.47451	1.30714	0.000868643	3.06116	0.636309	1.97797
Tcp11l2	ENSCGRG00000008698	100766824	MGI Symbol	1	T-complex protein 11-like protein 2 [Source:NCBI gene;Acc:100766824]	2.47372	1.30668	0.000566232	3.24701	0.668976	1.94439
Trim80	ENSCGRG00000011505	100771249	MGI Symbol	1	E3 ubiquitin/ISG15 ligase TRIM25 [Source:NCBI gene;Acc:100771249]	2.47025	1.30466	0.00144715	2.83949	0.591632	2.01768
Saa3	ENSCGRG00000001678	100765897	MGI Symbol	1	serum amyloid A-3 protein [Source:NCBI gene;Acc:100765897]	2.46997	1.30449	2.02e-06	5.69465	0.934539	1.67445
	ENSCGRG00000009126	NA		1		2.46879	1.30381	0.000220029	3.65752	0.730685	1.87693
Iqch	ENSCGRG00000001272	100759510	MGI Symbol	3	IQ motif containing H [Source:NCBI gene;Acc:100759510]	2.46199	1.29983	0.00259721	2.58549	0.532811	2.06684
	ENSCGRG00000026616	NA		1		2.45779	1.29736	6.57e-06	5.18243	0.890073	1.70466
	ENSCGRG00000000333	NA		1		2.45738	1.29712	0.0120905	1.91756	0.328917	2.26533
Slc5a5	ENSCGRG00000009494	100753604	MGI Symbol	1	solute carrier family 5 member 5 [Source:NCBI gene;Acc:100753604]	2.45388	1.29506	9.06e-07	6.04287	0.951432	1.6387
	ENSCGRG00000012367	NA		1		2.44788	1.29153	5.59e-05	4.25259	0.79765	1.78541
	ENSCGRG00000010444	NA		1		2.44571	1.29025	0.00389403	2.4096	0.484564	2.09595
Mrgprf	ENSCGRG00000009525	100754930	MGI Symbol	1	MAS related GPR family member F [Source:NCBI gene;Acc:100754930]	2.4455	1.29013	1.15e-07	6.9393	1.00002	1.58024
	ENSCGRG00000025364	NA		2		2.44021	1.28701	0.019938	1.70032	0.234144	2.33987
	ENSCGRG00000001302	NA		1		2.43473	1.28376	0.000296276	3.5283	0.701074	1.86645
	ENSCGRG00000004331	100773351		1	cytochrome P450 3A31 [Source:NCBI gene;Acc:100773351]	2.43365	1.28312	2.93e-05	4.53313	0.82173	1.74452
	ENSCGRG00000024410	NA		1		2.43131	1.28173	2.29e-11	10.6402	1.12789	1.43558
Scube3	ENSCGRG00000003277	NA	MGI Symbol	1	signal peptide, CUB domain, EGF-like 3 [Source:MGI Symbol;Acc:MGI:3045253]	2.42734	1.27937	0.0011911	2.92405	0.597022	1.96173
D130043K22Rik	ENSCGRG00000014963	100759222	MGI Symbol	1	KIAA0319 ortholog [Source:NCBI gene;Acc:100759222]	2.42656	1.27891	0.00206012	2.68611	0.5473	2.01053
	ENSCGRG00000006953	100760217		1	coiled-coil domain containing 146 [Source:NCBI gene;Acc:100760217]	2.42597	1.27856	4.52e-06	5.34486	0.890041	1.66708
Cfap99	ENSCGRG00000006525	100770745	MGI Symbol	1	cilia and flagella associated protein 99 [Source:NCBI gene;Acc:100770745]	2.42566	1.27838	1.24e-06	5.90658	0.930377	1.62638
2020-09-03	ENSCGRG00000016977	100763339	MGI Symbol	1	septin 3 [Source:NCBI gene;Acc:100763339]	2.42418	1.2775	2.84e-08	7.54668	1.01958	1.53541
Rfx1	ENSCGRG00000017713	100767562	MGI Symbol	2	regulatory factor X1 [Source:NCBI gene;Acc:100767562]	2.42371	1.27722	1.62e-09	8.79048	1.06895	1.48548
	ENSCGRG00000026075	NA		1		2.42319	1.27691	0.000185126	3.73253	0.725777	1.82804
Rnf43	ENSCGRG00000015029	100753125	MGI Symbol	1	ring finger protein 43 [Source:NCBI gene;Acc:100753125]	2.42089	1.27554	0.00496465	2.30411	0.450231	2.10085
Srcin1	ENSCGRG00000012584	NA	MGI Symbol	3	SRC kinase signaling inhibitor 1 [Source:MGI Symbol;Acc:MGI:1933179]	2.41211	1.2703	7.85e-07	6.10513	0.937183	1.60341
Gm17657	ENSCGRG00000014465	100754804	MGI Symbol	1	transmembrane protein 217 [Source:NCBI gene;Acc:100754804]	2.40788	1.26777	0.000563811	3.24887	0.649358	1.88617
Bicd1	ENSCGRG00000008726	NA	MGI Symbol	1	BICD cargo adaptor 1 [Source:MGI Symbol;Acc:MGI:1101760]	2.4054	1.26628	0.00563349	2.24922	0.431237	2.10132
	ENSCGRG00000026172	NA		1		2.4042	1.26555	1.71e-05	4.767	0.832812	1.6983
Sec14l5	ENSCGRG00000013438	100773440	MGI Symbol	1	SEC14 like lipid binding 5 [Source:NCBI gene;Acc:100773440]	2.40056	1.26337	0.0031019	2.50837	0.499434	2.02731
Tigd2	ENSCGRG00000018635	100752465	MGI Symbol	1	tigger transposable element derived 2 [Source:NCBI gene;Acc:100752465]	2.39848	1.26212	6.32e-09	8.19928	1.03455	1.48969
Tmem176b	ENSCGRG00000014371	100764547	MGI Symbol	1	transmembrane protein 176B [Source:NCBI gene;Acc:100764547]	2.397	1.26123	5.83e-05	4.23433	0.776916	1.74554
Ifitm6	ENSCGRG00000005744	100758119	MGI Symbol	1	interferon-induced transmembrane protein 2 [Source:NCBI gene;Acc:100758119]	2.39582	1.26052	0.0320484	1.49419	0.12388	2.39716
Myh9	ENSCGRG00000006386	100773282	MGI Symbol	2	myosin heavy chain 9 [Source:NCBI gene;Acc:100773282]	2.3954	1.26026	9.24e-10	9.03433	1.06305	1.45747
Srd5a1	ENSCGRG00000006210	100761447	MGI Symbol	1	steroid 5 alpha-reductase 1 [Source:NCBI gene;Acc:100761447]	2.39485	1.25993	1.13e-10	9.94692	1.09049	1.42938
Fzd4	ENSCGRG00000008407	100756296	MGI Symbol	1	frizzled class receptor 4 [Source:NCBI gene;Acc:100756296]	2.39446	1.2597	3e-07	6.52288	0.954108	1.56529
Ap4s1	ENSCGRG00000004983	100763289	MGI Symbol	1	adaptor related protein complex 4 subunit sigma 1 [Source:NCBI gene;Acc:100763289]	2.39152	1.25793	0.00011586	3.93607	0.74068	1.77517
	ENSCGRG00000014760	103159091		1	RNA-binding protein 47 [Source:NCBI gene;Acc:103159091]	2.3911	1.25767	0.000145213	3.83799	0.728413	1.78693
Was	ENSCGRG00000010262	NA	MGI Symbol	1	Wiskott-Aldrich syndrome [Source:MGI Symbol;Acc:MGI:105059]	2.38839	1.25604	0.0021756	2.66242	0.5323	1.97977
	ENSCGRG00000006910	100758876		1	sphingolipid delta(4)-desaturase DES1 [Source:NCBI gene;Acc:100758876]	2.38788	1.25573	0.00183288	2.73687	0.548304	1.96316
Ptgir	ENSCGRG00000003220	NA	MGI Symbol	1	prostaglandin I receptor (IP) [Source:MGI Symbol;Acc:MGI:99535]	2.38539	1.25423	0.00218387	2.66077	0.531168	1.97728
Sufu	ENSCGRG00000017466	NA	MGI Symbol	1	SUFU negative regulator of hedgehog signaling [Source:MGI Symbol;Acc:MGI:1345643]	2.38472	1.25382	4.73e-10	9.32514	1.06693	1.44071
Myf5	ENSCGRG00000000706	100773160	MGI Symbol	1	myogenic factor 5 [Source:NCBI gene;Acc:100773160]	2.38284	1.25268	0.000834671	3.07848	0.612862	1.8925
Cldn6	ENSCGRG00000005863	100769217	MGI Symbol	1	claudin 6 [Source:NCBI gene;Acc:100769217]	2.37835	1.24996	1.12e-05	4.95078	0.838503	1.66142
	ENSCGRG00000018289	100757562		2	serpin B9 [Source:NCBI gene;Acc:100757562]	2.37799	1.24974	1.25e-07	6.90309	0.966767	1.53272
Igsf9	ENSCGRG00000012614	100755364	MGI Symbol	1	immunoglobulin superfamily member 9 [Source:NCBI gene;Acc:100755364]	2.37619	1.24865	1.4e-05	4.85387	0.829209	1.66809
Aldh4a1	ENSCGRG00000005305	100764994	MGI Symbol	1	aldehyde dehydrogenase 4 family member A1 [Source:NCBI gene;Acc:100764994]	2.37402	1.24733	5.09e-10	9.29328	1.06041	1.43425
Slc15a3	ENSCGRG00000012938	100775005	MGI Symbol	1	solute carrier family 15 member 3 [Source:NCBI gene;Acc:100775005]	2.37261	1.24647	1.15e-07	6.9393	0.966134	1.52681
YPEL	ENSCGRG00000009257	100756059	UniProtKB Gene Name	1	yippee like 2 [Source:NCBI gene;Acc:100756059]	2.37126	1.24565	0.000114	3.9431	0.734295	1.75701
	ENSCGRG00000003504	100763202		1	bone gamma-carboxyglutamate protein [Source:NCBI gene;Acc:100763202]	2.37058	1.24524	2.94e-05	4.53165	0.797401	1.69308
Gm4756	ENSCGRG00000016092	100752257	MGI Symbol	2	dehydrogenase/reductase SDR family member 7 [Source:NCBI gene;Acc:100752257]	2.36934	1.24448	0.000937227	3.02816	0.599935	1.88903
Cd36	ENSCGRG00000013582	100765055	MGI Symbol	2	CD36 molecule [Source:NCBI gene;Acc:100765055]	2.36904	1.2443	4.09e-08	7.38828	0.985961	1.50264
Prss22	ENSCGRG00000009254	100775082	MGI Symbol	1	brain-specific serine protease 4 [Source:NCBI gene;Acc:100775082]	2.36619	1.24256	3.29e-07	6.4828	0.938826	1.5463
	ENSCGRG00000013234	100750724		1	Kruppel like factor 6 [Source:NCBI gene;Acc:100750724]	2.36313	1.2407	1.13e-09	8.94692	1.04366	1.43774
Zbtb21	ENSCGRG00000007707	100761452	MGI Symbol	2	zinc finger and BTB domain containing 21 [Source:NCBI gene;Acc:100761452]	2.36238	1.24024	4.42e-09	8.35458	1.02248	1.458
Mfng	ENSCGRG00000001865	100762875	MGI Symbol	1	MFNG O-fucosylpeptide 3-beta-N-acetylglucosaminyltransferase [Source:NCBI gene;Acc:100762875]	2.36029	1.23896	0.0016702	2.77723	0.549331	1.9286
Slc4a10	ENSCGRG00000009945	100766143	MGI Symbol	2	solute carrier family 4 member 10 [Source:NCBI gene;Acc:100766143]	2.35576	1.23619	0.00934087	2.02961	0.352978	2.1194
RCAN1	ENSCGRG00000012032	NA	UniProtKB Gene Name	1	Calcipressin-1 [Source:UniProtKB/Swiss-Prot;Acc:O35847]	2.35464	1.23551	9.95e-09	8.00218	1.00505	1.46596
	ENSCGRG00000007978	NA		1		2.35404	1.23514	0.000572928	3.2419	0.631533	1.83875
Lama3	ENSCGRG00000006528	NA	MGI Symbol	1	laminin, alpha 3 [Source:MGI Symbol;Acc:MGI:99909]	2.35324	1.23465	8.63e-05	4.06399	0.741834	1.72746
	ENSCGRG00000017539	NA		1		2.35253	1.23421	5.43e-06	5.2652	0.853211	1.61522
Ets1	ENSCGRG00000008702	100767456	MGI Symbol	2	ETS proto-oncogene 1, transcription factor [Source:NCBI gene;Acc:100767456]	2.352	1.23389	1.48e-06	5.82974	0.892929	1.57485
Nectin1	ENSCGRG00000002807	100759778	MGI Symbol	2	nectin cell adhesion molecule 1 [Source:NCBI gene;Acc:100759778]	2.35163	1.23366	0.0012408	2.9063	0.572339	1.89498
Spta1	ENSCGRG00000002237	100771374	MGI Symbol	1	spectrin alpha chain, erythrocytic 1 [Source:NCBI gene;Acc:100771374]	2.34887	1.23197	0.00140956	2.85092	0.560907	1.90303
	ENSCGRG00000017034	100755429		1	RAB, member of RAS oncogene family like 2B [Source:NCBI gene;Acc:100755429]	2.34882	1.23194	0.000316329	3.49986	0.668755	1.79512
Adcy5	ENSCGRG00000014421	NA	MGI Symbol	1	adenylate cyclase 5 [Source:MGI Symbol;Acc:MGI:99673]	2.34408	1.22902	0.00474098	2.32413	0.439234	2.01881
Cldn15	ENSCGRG00000011989	100758840	MGI Symbol	1	claudin 15 [Source:NCBI gene;Acc:100758840]	2.3404	1.22675	0.000487095	3.31239	0.638277	1.81523
Spats1	ENSCGRG00000010953	100757112	MGI Symbol	4	spermatogenesis associated serine rich 1 [Source:NCBI gene;Acc:100757112]	2.33747	1.22495	0.000200327	3.69826	0.691827	1.75808
Dab2	ENSCGRG00000011613	100774674	MGI Symbol	6	DAB adaptor protein 2 [Source:NCBI gene;Acc:100774674]	2.33556	1.22377	3.75e-11	10.426	1.07165	1.37589
Apba1	ENSCGRG00000003395	100774931	MGI Symbol	1	amyloid beta precursor protein binding family A member 1 [Source:NCBI gene;Acc:100774931]	2.33345	1.22246	6.28e-05	4.20204	0.749576	1.69535
Sulf2	ENSCGRG00000017271	100772828	MGI Symbol	1	sulfatase 2 [Source:NCBI gene;Acc:100772828]	2.33302	1.2222	2.87e-08	7.54212	0.975232	1.46916
	ENSCGRG00000012529	NA		2		2.32973	1.22016	0.000759111	3.11969	0.603948	1.83638
Slc38a4	ENSCGRG00000015731	100769795	MGI Symbol	1	solute carrier family 38 member 4 [Source:NCBI gene;Acc:100769795]	2.32857	1.21944	5.87e-06	5.23136	0.840378	1.59851
Fmo5	ENSCGRG00000007196	100750494	MGI Symbol	2	flavin containing dimethylaniline monoxygenase 5 [Source:NCBI gene;Acc:100750494]	2.32701	1.21848	6.15e-08	7.21112	0.95744	1.47951
Slc41a3	ENSCGRG00000018106	100762387	MGI Symbol	2	solute carrier family 41 member 3 [Source:NCBI gene;Acc:100762387]	2.32682	1.21836	9.52e-11	10.0214	1.05653	1.38018
	ENSCGRG00000026098	NA		1		2.32609	1.21791	4.15e-05	4.38195	0.765367	1.67045
C5ar1	ENSCGRG00000011216	NA	MGI Symbol	1	complement component 5a receptor 1 [Source:MGI Symbol;Acc:MGI:88232]	2.32446	1.21689	0.00197581	2.70425	0.52458	1.90921
Hip1r	ENSCGRG00000014607	NA	MGI Symbol	1	huntingtin interacting protein 1 related [Source:MGI Symbol;Acc:MGI:1352504]	2.3237	1.21643	2.68e-08	7.57187	0.971907	1.46094
Spata13	ENSCGRG00000008485	113830662	MGI Symbol	2	spermatogenesis associated 13 [Source:NCBI gene;Acc:113830662]	2.32219	1.21549	1.36e-08	7.86646	0.98334	1.44764
Fam120c	ENSCGRG00000012352	100756331	MGI Symbol	1	family with sequence similarity 120C [Source:NCBI gene;Acc:100756331]	2.31753	1.21259	4.75e-08	7.32331	0.957909	1.46727
Man1c1	ENSCGRG00000011682	100761494	MGI Symbol	1	mannosidase alpha class 1C member 1 [Source:NCBI gene;Acc:100761494]	2.31742	1.21252	4.58e-10	9.33913	1.03221	1.39283
	ENSCGRG00000026134	NA		1		2.31364	1.21016	4.02e-08	7.39577	0.959232	1.4611
P2ry6	ENSCGRG00000019408	100752781	MGI Symbol	1	pyrimidinergic receptor P2Y6 [Source:NCBI gene;Acc:100752781]	2.31178	1.20901	3.89e-05	4.41005	0.762476	1.65554
Nexn	ENSCGRG00000017251	100757659	MGI Symbol	6	nexilin F-actin binding protein [Source:NCBI gene;Acc:100757659]	2.30968	1.20769	0.0317124	1.49877	0.121183	2.2942
Cdk5r1	ENSCGRG00000019169	100773660	MGI Symbol	1	cyclin dependent kinase 5 regulatory subunit 1 [Source:NCBI gene;Acc:100773660]	2.30754	1.20636	0.00970161	2.01316	0.339017	2.0737
Synpo2l	ENSCGRG00000003821	100757374	MGI Symbol	2	synaptopodin 2 like [Source:NCBI gene;Acc:100757374]	2.29926	1.20117	0.000872989	3.05899	0.584352	1.81798
Fam129a	ENSCGRG00000016076	100751843	MGI Symbol	1	niban apoptosis regulator 1 [Source:NCBI gene;Acc:100751843]	2.29701	1.19976	7.99e-10	9.09745	1.01398	1.38553
Cd53	ENSCGRG00000006615	100772300	MGI Symbol	1	CD53 molecule [Source:NCBI gene;Acc:100772300]	2.29659	1.19949	0.00310066	2.50855	0.47422	1.92476
Rab27a	ENSCGRG00000014945	100767414	MGI Symbol	1	RAB27A, member RAS oncogene family [Source:NCBI gene;Acc:100767414]	2.2941	1.19792	0.000524836	3.27998	0.618369	1.77748
Mmp9	ENSCGRG00000013903	100770707	MGI Symbol	1	matrix metallopeptidase 9 [Source:NCBI gene;Acc:100770707]	2.29331	1.19743	1.92e-09	8.7167	0.999718	1.39514
Vasn	ENSCGRG00000008111	100774977	MGI Symbol	1	vasorin [Source:NCBI gene;Acc:100774977]	2.29295	1.19721	3.14e-10	9.50307	1.02396	1.37046
Tmppe	ENSCGRG00000017142	100770229	MGI Symbol	1	transmembrane protein with metallophosphoesterase domain [Source:NCBI gene;Acc:100770229]	2.29219	1.19673	4.69e-09	8.32883	0.985677	1.40778
	ENSCGRG00000024457	NA		1		2.28979	1.19521	0.000663019	3.17847	0.601132	1.7893
Jade3	ENSCGRG00000008740	NA	MGI Symbol	1	jade family PHD finger 3 [Source:MGI Symbol;Acc:MGI:2148019]	2.28937	1.19495	0.00130917	2.883	0.550072	1.83982
Nhsl2	ENSCGRG00000017131	100758299	MGI Symbol	1	NHS like 2 [Source:NCBI gene;Acc:100758299]	2.28794	1.19405	0.000643165	3.19168	0.602647	1.78545
Chrnb1	ENSCGRG00000007765	100758816	MGI Symbol	1	cholinergic receptor nicotinic beta 1 subunit [Source:NCBI gene;Acc:100758816]	2.28546	1.19249	1.51e-05	4.82102	0.789292	1.59568
Bhlha9	ENSCGRG00000019813	100753830	MGI Symbol	1	basic helix-loop-helix family member a9 [Source:NCBI gene;Acc:100753830]	2.28275	1.19077	0.0111943	1.951	0.313683	2.06786
Kcnh6	ENSCGRG00000017783	100773317	MGI Symbol	2	potassium voltage-gated channel subfamily H member 6 [Source:NCBI gene;Acc:100773317]	2.28221	1.19043	2.25e-05	4.64782	0.772909	1.60796
Tbx6	ENSCGRG00000009027	100770940	MGI Symbol	2	T-box transcription factor 6 [Source:NCBI gene;Acc:100770940]	2.27867	1.18819	3.38e-08	7.47108	0.945061	1.43132
	ENSCGRG00000002066	100773725		3	tumor necrosis factor receptor superfamily member 22 [Source:NCBI gene;Acc:100773725]	2.27793	1.18772	4.26e-08	7.37059	0.940371	1.43507
B3galt1	ENSCGRG00000011201	100761765	MGI Symbol	1	beta-1,3-galactosyltransferase 1 [Source:NCBI gene;Acc:100761765]	2.27477	1.18572	0.00119148	2.92391	0.553294	1.81815
	ENSCGRG00000000992	100753036		1	transmembrane protein 254 [Source:NCBI gene;Acc:100753036]	2.27471	1.18569	7.19e-05	4.14327	0.720911	1.65046
Tcf7l2	ENSCGRG00000012893	100758400	MGI Symbol	3	transcription factor 7 like 2 [Source:NCBI gene;Acc:100758400]	2.27448	1.18554	3.81e-05	4.41908	0.748585	1.62249
Crybg1	ENSCGRG00000013541	100774444	MGI Symbol	2	crystallin beta-gamma domain containing 1 [Source:NCBI gene;Acc:100774444]	2.27436	1.18546	9.25e-05	4.03386	0.708994	1.66193
Bcl6	ENSCGRG00000012269	100773755	MGI Symbol	1	BCL6 transcription repressor [Source:NCBI gene;Acc:100773755]	2.27431	1.18543	3.26e-09	8.48678	0.981943	1.38892
	ENSCGRG00000001094	100762490		2	calmodulin-binding transcription activator 1 [Source:NCBI gene;Acc:100762490]	2.27206	1.184	0.00416156	2.38074	0.437534	1.93047
Gopc	ENSCGRG00000011130	100761187	MGI Symbol	2	golgi associated PDZ and coiled-coil motif containing [Source:NCBI gene;Acc:100761187]	2.2718	1.18384	1.4e-10	9.85387	1.02219	1.34548
Lgr5	ENSCGRG00000012493	100763381	MGI Symbol	3	leucine rich repeat containing G protein-coupled receptor 5 [Source:NCBI gene;Acc:100763381]	2.27093	1.18328	0.00147156	2.83222	0.53522	1.83135
	ENSCGRG00000012616	100757154		1	tyrosine-protein kinase RYK-like [Source:NCBI gene;Acc:100757154]	2.26086	1.17687	0.000366426	3.43601	0.630074	1.72367
Olfml2b	ENSCGRG00000003910	100772466	MGI Symbol	1	olfactomedin like 2B [Source:NCBI gene;Acc:100772466]	2.26084	1.17686	0.00176412	2.75347	0.517149	1.83657
	ENSCGRG00000025928	NA		1		2.25899	1.17568	0.000804484	3.09448	0.577821	1.77353
	ENSCGRG00000016720	NA		1		2.25641	1.17403	0.00216768	2.664	0.497873	1.85018
Tmem171	ENSCGRG00000013828	100758368	MGI Symbol	2	transmembrane protein 171 [Source:NCBI gene;Acc:100758368]	2.25553	1.17346	0.00347267	2.45934	0.452564	1.89437
Tmem176a	ENSCGRG00000015426	100764250	MGI Symbol	1	transmembrane protein 176A [Source:NCBI gene;Acc:100764250]	2.25322	1.17199	0.000282387	3.54916	0.642804	1.70118
Grin3b	ENSCGRG00000013123	NA	MGI Symbol	1	glutamate receptor, ionotropic, NMDA3B [Source:MGI Symbol;Acc:MGI:2150393]	2.25185	1.17111	5.51e-08	7.25885	0.922339	1.41988
Clcn4	ENSCGRG00000003527	100762547	MGI Symbol	2	chloride voltage-gated channel 4 [Source:NCBI gene;Acc:100762547]	2.25183	1.17109	8.19e-10	9.08672	0.989435	1.35276
Trp53inp1	ENSCGRG00000006438	100758181	MGI Symbol	1	tumor protein p53 inducible nuclear protein 1 [Source:NCBI gene;Acc:100758181]	2.25179	1.17107	7.3e-07	6.13668	0.865785	1.47636
Iqcg	ENSCGRG00000014724	100764504	MGI Symbol	1	IQ motif containing G [Source:NCBI gene;Acc:100764504]	2.24979	1.16979	0.00143529	2.84306	0.531137	1.80844
Nhej1	ENSCGRG00000006853	100769596	MGI Symbol	1	non-homologous end joining factor 1 [Source:NCBI gene;Acc:100769596]	2.24897	1.16926	0.000181148	3.74197	0.665744	1.67279
Castor2	ENSCGRG00000002474	100768347	MGI Symbol	1	cytosolic arginine sensor for mTORC1 subunit 2 [Source:NCBI gene;Acc:100768347]	2.24656	1.16772	0.00767361	2.115	0.359687	1.97574
Zan	ENSCGRG00000013343	NA	MGI Symbol	1	zonadhesin [Source:MGI Symbol;Acc:MGI:106656]	2.246	1.16736	1.42e-05	4.84771	0.774906	1.55981
2200002J24Rik	ENSCGRG00000009569	100767100	MGI Symbol	1	transmembrane protein 233 [Source:NCBI gene;Acc:100767100]	2.24003	1.16352	0.00917288	2.03749	0.334718	1.99232
	ENSCGRG00000007189	NA		1		2.23999	1.16349	0.00180545	2.74341	0.509313	1.81768
Sh3pxd2b	ENSCGRG00000015200	100773407	MGI Symbol	2	SH3 and PX domains 2B [Source:NCBI gene;Acc:100773407]	2.23942	1.16312	2.68e-10	9.57187	0.996706	1.32954
Myl4	ENSCGRG00000014763	100771007	MGI Symbol	1	myosin light chain 4 [Source:NCBI gene;Acc:100771007]	2.23767	1.16199	1.02e-05	4.9914	0.78261	1.54138
Hectd4	ENSCGRG00000015207	100771362	MGI Symbol	1	HECT domain E3 ubiquitin protein ligase 4 [Source:NCBI gene;Acc:100771362]	2.23516	1.16038	3.9e-08	7.40894	0.920361	1.4004
H2-DMa	ENSCGRG00000017613	100760794	MGI Symbol	1	class II histocompatibility antigen, M alpha chain [Source:NCBI gene;Acc:100760794]	2.23109	1.15775	0.00022201	3.65363	0.648347	1.66716
Akr1d1	ENSCGRG00000013684	100770348	MGI Symbol	1	aldo-keto reductase family 1 member D1 [Source:NCBI gene;Acc:100770348]	2.22673	1.15492	1.76e-06	5.75449	0.8311	1.47875
Nav1	ENSCGRG00000007930	100763751	MGI Symbol	3	neuron navigator 1 [Source:NCBI gene;Acc:100763751]	2.22655	1.15481	8.7e-07	6.06048	0.84942	1.46021
Klf5	ENSCGRG00000007469	100774271	MGI Symbol	1	Kruppel like factor 5 [Source:NCBI gene;Acc:100774271]	2.2252	1.15394	1.05e-06	5.97881	0.84393	1.46395
Ccdc153	ENSCGRG00000010915	100755793	MGI Symbol	1	coiled-coil domain containing 153 [Source:NCBI gene;Acc:100755793]	2.22389	1.15308	0.0225831	1.64622	0.186425	2.11975
Ift88	ENSCGRG00000014895	100761553	MGI Symbol	2	intraflagellar transport 88 [Source:NCBI gene;Acc:100761553]	2.22245	1.15215	6.92e-08	7.15989	0.903055	1.40125
Sprr1a	ENSCGRG00000001682	100760951	MGI Symbol	1	cornifin alpha [Source:NCBI gene;Acc:100760951]	2.2224	1.15212	4.13e-10	9.38405	0.982063	1.32217
Plac1	ENSCGRG00000007734	100767567	MGI Symbol	1	placenta enriched 1 [Source:NCBI gene;Acc:100767567]	2.22179	1.15172	2e-09	8.69897	0.961048	1.3424
Adra1a	ENSCGRG00000010940	100758859	MGI Symbol	1	adrenoceptor alpha 1A [Source:NCBI gene;Acc:100758859]	2.2211	1.15128	0.0155952	1.80701	0.252007	2.05055
	ENSCGRG00000013150	100760803		2	gamma-secretase activating protein [Source:NCBI gene;Acc:100760803]	2.21578	1.14782	4.76e-08	7.32239	0.906711	1.38892
Itih4	ENSCGRG00000013917	NA	MGI Symbol	4	inter alpha-trypsin inhibitor, heavy chain 4 [Source:MGI Symbol;Acc:MGI:109536]	2.21481	1.14718	0.0014102	2.85072	0.522267	1.77209
Slc25a54	ENSCGRG00000000872	100753868	MGI Symbol	1	calcium-binding mitochondrial carrier protein SCaMC-1 [Source:NCBI gene;Acc:100753868]	2.21418	1.14677	0.00731125	2.13601	0.359324	1.93422
	ENSCGRG00000000389	100753350		1	gelsolin [Source:NCBI gene;Acc:100753350]	2.21092	1.14464	8.46e-06	5.07263	0.777215	1.51208
	ENSCGRG00000026370	NA		1		2.20898	1.14338	0.00806086	2.09362	0.345911	1.94085
P2rx6	ENSCGRG00000013745	100757216	MGI Symbol	3	purinergic receptor P2X 6 [Source:NCBI gene;Acc:100757216]	2.20846	1.14304	3.95e-05	4.4034	0.720339	1.56575
Atp6v1fnb	ENSCGRG00000013965	100753183	MGI Symbol	1	ATP6V1F neighbor [Source:NCBI gene;Acc:100753183]	2.20814	1.14283	0.00998717	2.00056	0.317171	1.9685
Tef	ENSCGRG00000004779	100761103	MGI Symbol	1	TEF transcription factor, PAR bZIP family member [Source:NCBI gene;Acc:100761103]	2.20775	1.14258	1.02e-05	4.9914	0.769544	1.51562
Gm39653	ENSCGRG00000012134	100753628	MGI Symbol	2	family with sequence similarity 237 member A [Source:NCBI gene;Acc:100753628]	2.20763	1.1425	5.9e-07	6.22915	0.849794	1.43521
	ENSCGRG00000007762	NA		2		2.20579	1.1413	0.000503208	3.29825	0.591784	1.69081
	ENSCGRG00000000214	100761692		1	C-type lectin domain family 2 member D11 [Source:NCBI gene;Acc:100761692]	2.20534	1.141	9.09e-06	5.04144	0.772388	1.50961
Wnt5b	ENSCGRG00000005961	100753017	MGI Symbol	2	Wnt family member 5B [Source:NCBI gene;Acc:100753017]	2.20491	1.14072	7.81e-05	4.10735	0.689871	1.59157
	ENSCGRG00000010562	100755707		1	tetraspanin 5 [Source:NCBI gene;Acc:100755707]	2.20431	1.14032	2.8e-10	9.55284	0.976657	1.30399
Acsl6	ENSCGRG00000009745	100762894	MGI Symbol	3	acyl-CoA synthetase long chain family member 6 [Source:NCBI gene;Acc:100762894]	2.20167	1.1386	1.26e-05	4.89963	0.759777	1.51742
Shroom4	ENSCGRG00000000977	100755869	MGI Symbol	2	shroom family member 4 [Source:NCBI gene;Acc:100755869]	2.20101	1.13817	3.41e-08	7.46725	0.905148	1.37119
Eid3	ENSCGRG00000009160	100771887	MGI Symbol	1	EP300 interacting inhibitor of differentiation 3 [Source:NCBI gene;Acc:100771887]	2.20046	1.13781	3.53e-06	5.45223	0.799347	1.47627
Ehd3	ENSCGRG00000013157	100766335	MGI Symbol	1	EH domain containing 3 [Source:NCBI gene;Acc:100766335]	2.19932	1.13706	3.31e-09	8.48017	0.941671	1.33245
Myh14	ENSCGRG00000011153	100770655	MGI Symbol	3	myosin heavy chain 14 [Source:NCBI gene;Acc:100770655]	2.19636	1.13512	0.000392545	3.40611	0.603666	1.66657
	ENSCGRG00000024530	NA		1		2.19548	1.13453	1.47e-05	4.83268	0.751776	1.51729
	ENSCGRG00000006140	100766229		1	BTG anti-proliferation factor 2 [Source:NCBI gene;Acc:100766229]	2.19547	1.13453	3.15e-07	6.50169	0.858173	1.41088
Mmp28	ENSCGRG00000016085	100774040	MGI Symbol	1	matrix metallopeptidase 28 [Source:NCBI gene;Acc:100774040]	2.19426	1.13373	3e-09	8.52288	0.940332	1.32714
	ENSCGRG00000025214	NA		1		2.19385	1.13346	0.00348697	2.45755	0.436733	1.83019
	ENSCGRG00000024292	NA		1		2.1928	1.13277	2.92e-07	6.53462	0.858527	1.40702
	ENSCGRG00000025329	NA		1		2.19121	1.13173	0.00253663	2.59574	0.466041	1.79741
Sgcg	ENSCGRG00000007623	100762423	MGI Symbol	2	sarcoglycan gamma [Source:NCBI gene;Acc:100762423]	2.19085	1.13149	0.000351294	3.45433	0.608226	1.65475
	ENSCGRG00000005677	100769870		1	zinc finger protein 567 [Source:NCBI gene;Acc:100769870]	2.18994	1.13089	0.0100901	1.99611	0.31245	1.94933
Col8a1	ENSCGRG00000009647	100755279	MGI Symbol	2	collagen type VIII alpha 1 chain [Source:NCBI gene;Acc:100755279]	2.18947	1.13058	1.9e-09	8.72125	0.94411	1.31705
Vcan	ENSCGRG00000002584	100766891	MGI Symbol	4	versican [Source:NCBI gene;Acc:100766891]	2.18924	1.13043	4.71e-08	7.32698	0.893189	1.36768
Ythdc2	ENSCGRG00000010336	100772467	MGI Symbol	1	YTH domain containing 2 [Source:NCBI gene;Acc:100772467]	2.186	1.12829	5.3e-09	8.27572	0.927521	1.32906
Elavl2	ENSCGRG00000000487	100771799	MGI Symbol	4	ELAV like RNA binding protein 2 [Source:NCBI gene;Acc:100771799]	2.18147	1.1253	6.15e-06	5.21112	0.774105	1.4765
H1f2	ENSCGRG00000019559	100752904	MGI Symbol	1	histone H1.2 [Source:NCBI gene;Acc:100752904]	2.1791	1.12373	2.5e-05	4.60206	0.725621	1.52184
Wdfy4	ENSCGRG00000015574	100757936	MGI Symbol	3	WDFY family member 4 [Source:NCBI gene;Acc:100757936]	2.17611	1.12175	4.04e-06	5.39362	0.78421	1.4593
Hoxc8	ENSCGRG00000002934	100770928	MGI Symbol	1	homeobox C8 [Source:NCBI gene;Acc:100770928]	2.17566	1.12145	2.01e-07	6.6968	0.857932	1.38497
Ctnna2	ENSCGRG00000000479	100766706	MGI Symbol	2	catenin alpha 2 [Source:NCBI gene;Acc:100766706]	2.17089	1.11829	1.96e-07	6.70774	0.855975	1.3806
Ucp2	ENSCGRG00000004439	100758980	MGI Symbol	1	uncoupling protein 2 [Source:NCBI gene;Acc:100758980]	2.17041	1.11797	0.000245573	3.60982	0.62073	1.6152
Garem2	ENSCGRG00000007051	100771349	MGI Symbol	1	GRB2 associated regulator of MAPK1 subtype 2 [Source:NCBI gene;Acc:100771349]	2.16784	1.11625	0.0118728	1.92545	0.285677	1.94683
Stab1	ENSCGRG00000015395	100763910	MGI Symbol	2	stabilin 1 [Source:NCBI gene;Acc:100763910]	2.16781	1.11624	0.00202734	2.69307	0.479035	1.75344
Frmd6	ENSCGRG00000007183	100759547	MGI Symbol	1	FERM domain containing 6 [Source:NCBI gene;Acc:100759547]	2.16426	1.11388	2.41e-08	7.61798	0.891781	1.33597
Clec2l	ENSCGRG00000018394	NA	MGI Symbol	1	C-type lectin domain family 2, member L [Source:MGI Symbol;Acc:MGI:2141402]	2.16089	1.11162	6.21e-05	4.20691	0.682097	1.54115
Slitrk5	ENSCGRG00000014878	NA	MGI Symbol	1	SLIT and NTRK-like family, member 5 [Source:MGI Symbol;Acc:MGI:2679448]	2.16011	1.11111	0.000725373	3.13944	0.552974	1.66924
Anxa8	ENSCGRG00000014515	100773073	MGI Symbol	1	annexin A8 [Source:NCBI gene;Acc:100773073]	2.15981	1.11091	2.34e-07	6.63078	0.846671	1.37514
Dtx4	ENSCGRG00000010743	100755527	MGI Symbol	1	deltex E3 ubiquitin ligase 4 [Source:NCBI gene;Acc:100755527]	2.15973	1.11085	8.54e-06	5.06854	0.75397	1.46773
Sh3bp2	ENSCGRG00000006312	100768852	MGI Symbol	3	SH3 domain binding protein 2 [Source:NCBI gene;Acc:100768852]	2.15876	1.1102	2.01e-08	7.6968	0.891891	1.32852
D630003M21Rik	ENSCGRG00000014495	100764914	MGI Symbol	1	KIAA1755 ortholog [Source:NCBI gene;Acc:100764914]	2.1578	1.10956	0.0184623	1.73371	0.215148	2.00397
	ENSCGRG00000025049	NA		1		2.15659	1.10875	0.00680576	2.16712	0.355958	1.86154
Abi3	ENSCGRG00000004998	NA	MGI Symbol	1	ABI gene family, member 3 [Source:MGI Symbol;Acc:MGI:1913860]	2.15597	1.10834	0.000278504	3.55517	0.608643	1.60803
Fnbp1	ENSCGRG00000001408	NA	MGI Symbol	4	formin binding protein 1 [Source:MGI Symbol;Acc:MGI:109606]	2.15438	1.10728	2.98e-07	6.52578	0.838751	1.3758
Kcnn1	ENSCGRG00000016538	NA	MGI Symbol	3	potassium intermediate/small conductance calcium-activated channel, subfamily N, member 1 [Source:MGI Symbol;Acc:MGI:1933993]	2.15252	1.10602	0.000367557	3.43468	0.591969	1.62008
Dusp8	ENSCGRG00000002912	100768862	MGI Symbol	1	dual specificity phosphatase 8 [Source:NCBI gene;Acc:100768862]	2.15061	1.10474	0.00224462	2.64886	0.46553	1.74396
Vgll3	ENSCGRG00000000166	100762839	MGI Symbol	1	vestigial like family member 3 [Source:NCBI gene;Acc:100762839]	2.14956	1.10404	0.00072417	3.14016	0.549567	1.65852
	ENSCGRG00000008202	NA		1		2.14629	1.10184	2.92e-06	5.53462	0.779405	1.42428
Cpeb4	ENSCGRG00000014167	103158539	MGI Symbol	4	cytoplasmic polyadenylation element binding protein 4 [Source:NCBI gene;Acc:103158539]	2.14436	1.10054	2.9e-05	4.5376	0.705202	1.49589
	ENSCGRG00000000650	100765587		1	40S ribosomal protein S25 [Source:NCBI gene;Acc:100765587]	2.14276	1.09947	2.07e-05	4.68403	0.716774	1.48217
Nid2	ENSCGRG00000001662	100769615	MGI Symbol	1	nidogen 2 [Source:NCBI gene;Acc:100769615]	2.14271	1.09943	0.000413148	3.38389	0.581739	1.61713
Mdk	ENSCGRG00000014752	100752798	MGI Symbol	1	midkine [Source:NCBI gene;Acc:100752798]	2.13964	1.09737	0.0030734	2.51238	0.434662	1.76008
Aoc3	ENSCGRG00000015937	100762926	MGI Symbol	1	amine oxidase copper containing 3 [Source:NCBI gene;Acc:100762926]	2.13729	1.09579	0.0164026	1.78509	0.231865	1.95971
Col12a1	ENSCGRG00000008582	NA	MGI Symbol	1	collagen, type XII, alpha 1 [Source:MGI Symbol;Acc:MGI:88448]	2.13692	1.09553	2.14e-08	7.66959	0.879026	1.31204
Slc44a3	ENSCGRG00000008935	NA	MGI Symbol	1	solute carrier family 44, member 3 [Source:MGI Symbol;Acc:MGI:2384860]	2.13647	1.09523	0.00397689	2.40046	0.409246	1.78122
	ENSCGRG00000002118	NA		1		2.13404	1.09359	0.0145587	1.83688	0.249996	1.93718
Arhgef25	ENSCGRG00000012351	100758200	MGI Symbol	2	Rho guanine nucleotide exchange factor 25 [Source:NCBI gene;Acc:100758200]	2.13153	1.09189	2.96e-05	4.52871	0.698956	1.48483
	ENSCGRG00000010529	NA		1		2.12895	1.09014	4.36e-07	6.36051	0.81757	1.36271
Sspo	ENSCGRG00000015069	NA	MGI Symbol	2	SCO-spondin [Source:MGI Symbol;Acc:MGI:2674311]	2.12837	1.08975	8.66e-08	7.06248	0.849997	1.3295
Prkce	ENSCGRG00000004421	100763552	MGI Symbol	1	protein kinase C epsilon [Source:NCBI gene;Acc:100763552]	2.12835	1.08974	2.52e-07	6.5986	0.828976	1.3505
Ccn3	ENSCGRG00000011615	NA	MGI Symbol	2	cellular communication network factor 3 [Source:MGI Symbol;Acc:MGI:109185]	2.12515	1.08756	0.00489229	2.31049	0.385416	1.78971
	ENSCGRG00000005963	100761383		1	F-box and leucine rich repeat protein 13 [Source:NCBI gene;Acc:100761383]	2.12048	1.08439	0.00713158	2.14681	0.342704	1.82608
Etfrf1	ENSCGRG00000014961	100764928	MGI Symbol	1	electron transfer flavoprotein regulatory factor 1 [Source:NCBI gene;Acc:100764928]	2.11886	1.08329	8.69e-07	6.06098	0.796822	1.36976
Fbn1	ENSCGRG00000016650	100761283	MGI Symbol	3	fibrillin 1 [Source:NCBI gene;Acc:100761283]	2.11536	1.0809	2.45e-06	5.61083	0.769314	1.39249
Ybx2	ENSCGRG00000007683	NA	MGI Symbol	2	Y box protein 2 [Source:MGI Symbol;Acc:MGI:1096372]	2.11192	1.07856	0.000522385	3.28201	0.557031	1.60009
Myh4	ENSCGRG00000007291	100766659	MGI Symbol	1	myosin heavy chain 4 [Source:NCBI gene;Acc:100766659]	2.11135	1.07817	0.0134412	1.87156	0.258279	1.89806
	ENSCGRG00000026298	NA		1		2.11068	1.07771	0.00236126	2.62686	0.449894	1.70552
Maco1	ENSCGRG00000013929	NA	MGI Symbol	2	macoilin 1 [Source:MGI Symbol;Acc:MGI:1913396]	2.11003	1.07726	4.61e-09	8.3363	0.887533	1.26699
Chst12	ENSCGRG00000011855	100762689	MGI Symbol	1	carbohydrate sulfotransferase 12 [Source:NCBI gene;Acc:100762689]	2.10593	1.07446	1.52e-08	7.81816	0.867559	1.28136
Ttc25	ENSCGRG00000007255	100773898	MGI Symbol	1	tetratricopeptide repeat domain 25 [Source:NCBI gene;Acc:100773898]	2.10547	1.07414	4.86e-06	5.31336	0.745715	1.40256
Setd1b	ENSCGRG00000018075	NA	MGI Symbol	2	SET domain containing 1B [Source:MGI Symbol;Acc:MGI:2652820]	2.10498	1.0738	1.06e-05	4.97469	0.722169	1.42544
Asap2	ENSCGRG00000010722	NA	MGI Symbol	2	ArfGAP with SH3 domain, ankyrin repeat and PH domain 2 [Source:MGI Symbol;Acc:MGI:2685438]	2.10435	1.07338	5.41e-06	5.2668	0.742102	1.40465
	ENSCGRG00000025318	NA		1		2.10323	1.07261	0.00652926	2.18514	0.349054	1.79616
Pradc1	ENSCGRG00000013812	100770278	MGI Symbol	2	protease associated domain containing 1 [Source:NCBI gene;Acc:100770278]	2.10295	1.07241	2.6e-10	9.58503	0.919323	1.2255
	ENSCGRG00000011164	NA		1		2.10035	1.07063	0.023049	1.63735	0.169426	1.97183
Mroh8	ENSCGRG00000014283	100764023	MGI Symbol	1	maestro heat like repeat family member 8 [Source:NCBI gene;Acc:100764023]	2.10011	1.07046	7.36e-07	6.13312	0.791216	1.34971
	ENSCGRG00000013846	100762720		1	histone H4 [Source:NCBI gene;Acc:100762720]	2.09798	1.069	0.00223441	2.65084	0.450844	1.68716
Pfkfb3	ENSCGRG00000007977	100762756	MGI Symbol	6	6-phosphofructo-2-kinase/fructose-2,6-biphosphatase 3 [Source:NCBI gene;Acc:100762756]	2.0973	1.06854	4.17e-06	5.37986	0.746136	1.39094
Lmod3	ENSCGRG00000016996	100755909	MGI Symbol	1	leiomodin 3 [Source:NCBI gene;Acc:100755909]	2.09599	1.06763	0.00388452	2.41066	0.401191	1.73407
	ENSCGRG00000003855	NA		2		2.09571	1.06744	0.0115689	1.93671	0.276734	1.85814
Slc26a3	ENSCGRG00000012209	100757051	MGI Symbol	1	solute carrier family 26 member 3 [Source:NCBI gene;Acc:100757051]	2.09428	1.06646	0.0014846	2.82839	0.481721	1.65119
Arl6ip1	ENSCGRG00000001191	100752286	MGI Symbol	2	ADP ribosylation factor like GTPase 6 interacting protein 1 [Source:NCBI gene;Acc:100752286]	2.09377	1.06611	8.46e-10	9.07263	0.90034	1.23187
Capsl	ENSCGRG00000016114	100757989	MGI Symbol	1	calcyphosine like [Source:NCBI gene;Acc:100757989]	2.09349	1.06591	7.87e-05	4.10403	0.644347	1.48748
Rgs11	ENSCGRG00000009602	100774091	MGI Symbol	1	regulator of G protein signaling 11 [Source:NCBI gene;Acc:100774091]	2.09279	1.06543	0.007219	2.14152	0.335305	1.79555
Prx	ENSCGRG00000016471	100763689	MGI Symbol	1	periaxin [Source:NCBI gene;Acc:100763689]	2.09172	1.06469	0.000404516	3.39306	0.564538	1.56484
Il13ra2	ENSCGRG00000009677	100754617	MGI Symbol	3	interleukin 13 receptor subunit alpha 2 [Source:NCBI gene;Acc:100754617]	2.09139	1.06446	4.3e-06	5.36653	0.742456	1.38646
Hivep3	ENSCGRG00000005781	100755083	MGI Symbol	2	HIVEP zinc finger 3 [Source:NCBI gene;Acc:100755083]	2.09085	1.06409	1.27e-08	7.8962	0.861885	1.2663
Ace3	ENSCGRG00000007517	100753209	MGI Symbol	1	angiotensin I converting enzyme (peptidyl-dipeptidase A) 3 [Source:NCBI gene;Acc:100753209]	2.08996	1.06347	0.00609692	2.21489	0.353645	1.77331
Htr1b	ENSCGRG00000016296	100689321	MGI Symbol	1	5-hydroxytryptamine receptor 1B [Source:NCBI gene;Acc:100689321]	2.08888	1.06273	9.23e-05	4.0348	0.63565	1.48981
	ENSCGRG00000009266	100770947		1	kinesin-like protein KIF1B [Source:NCBI gene;Acc:100770947]	2.0873	1.06164	2.79e-05	4.5544	0.681735	1.44154
	ENSCGRG00000004785	100774747		1	glycerophosphodiester phosphodiesterase domain-containing protein 5 [Source:NCBI gene;Acc:100774747]	2.08701	1.06144	3.68e-09	8.43415	0.877612	1.24527
Zfhx2	ENSCGRG00000017531	100764649	MGI Symbol	1	zinc finger homeobox 2 [Source:NCBI gene;Acc:100764649]	2.0854	1.06032	0.000200556	3.69776	0.598793	1.52185
Aqp11	ENSCGRG00000011622	100768567	MGI Symbol	1	aquaporin 11 [Source:NCBI gene;Acc:100768567]	2.08327	1.05885	4.11e-08	7.38616	0.83895	1.27875
	ENSCGRG00000025505	NA		1		2.08254	1.05835	1.29e-06	5.88941	0.76924	1.34745
Shank3	ENSCGRG00000007341	NA	MGI Symbol	3	SH3 and multiple ankyrin repeat domains 3 [Source:MGI Symbol;Acc:MGI:1930016]	2.0806	1.057	0.0005191	3.28475	0.546264	1.56773
Tgfbr1	ENSCGRG00000005051	100772727	MGI Symbol	3	transforming growth factor beta receptor 1 [Source:NCBI gene;Acc:100772727]	2.08003	1.05661	4.94e-08	7.30627	0.83403	1.27918
Lag3	ENSCGRG00000018409	100756493	MGI Symbol	1	lymphocyte activating 3 [Source:NCBI gene;Acc:100756493]	2.07939	1.05616	2.55e-05	4.59346	0.681352	1.43097
Dpf3	ENSCGRG00000003605	100760706	MGI Symbol	4	double PHD fingers 3 [Source:NCBI gene;Acc:100760706]	2.07887	1.0558	1e-05	5	0.711765	1.39984
Rgs14	ENSCGRG00000006794	100772621	MGI Symbol	1	regulator of G protein signaling 14 [Source:NCBI gene;Acc:100772621]	2.07839	1.05547	0.0444838	1.3518	0.0297023	2.08124
Rasl10a	ENSCGRG00000016777	100752523	MGI Symbol	1	RAS like family 10 member A [Source:NCBI gene;Acc:100752523]	2.07276	1.05155	9.81e-06	5.00833	0.709516	1.39359
Irx4	ENSCGRG00000000928	NA	MGI Symbol	1	Iroquois homeobox 4 [Source:MGI Symbol;Acc:MGI:1355275]	2.07193	1.05098	0.000508292	3.29389	0.54437	1.55758
	ENSCGRG00000014329	100767422		4	paralemmin 2 [Source:NCBI gene;Acc:100767422]	2.0719	1.05096	1.41e-07	6.85078	0.810801	1.29111
Fank1	ENSCGRG00000010083	100760059	MGI Symbol	1	fibronectin type III and ankyrin repeat domains 1 [Source:NCBI gene;Acc:100760059]	2.07183	1.0509	0.00758144	2.12025	0.325108	1.7767
Fgd3	ENSCGRG00000017351	100756063	MGI Symbol	4	FYVE, RhoGEF and PH domain containing 3 [Source:NCBI gene;Acc:100756063]	2.07155	1.05071	1.61e-08	7.79317	0.847503	1.25392
	ENSCGRG00000025341	NA		1		2.07146	1.05065	0.0187212	1.72767	0.201476	1.89981
Casc4	ENSCGRG00000017070	100765980	MGI Symbol	3	cancer susceptibility 4 [Source:NCBI gene;Acc:100765980]	2.07092	1.05027	2.61e-09	8.58336	0.872898	1.22765
Qk	ENSCGRG00000011540	NA	MGI Symbol	2	quaking [Source:MGI Symbol;Acc:MGI:97837]	2.07088	1.05024	1.72e-06	5.76447	0.756323	1.34416
Dolk	ENSCGRG00000018752	100768385	MGI Symbol	1	dolichol kinase [Source:NCBI gene;Acc:100768385]	2.07054	1.05001	7.68e-08	7.11464	0.821156	1.27886
	ENSCGRG00000026154	NA		2		2.06966	1.0494	0.00858271	2.06638	0.309996	1.7888
G6pc3	ENSCGRG00000004706	100753219	MGI Symbol	1	glucose-6-phosphatase catalytic subunit 3 [Source:NCBI gene;Acc:100753219]	2.0694	1.04921	6.09e-10	9.21538	0.889935	1.20849
ND1	ENSCGRG00000000006	3979183	NCBI gene	1	NADH dehydrogenase subunit 1 [Source:NCBI gene;Acc:3979183]	2.06894	1.04889	1.53e-08	7.81531	0.846866	1.25092
Ano10	ENSCGRG00000012731	100770142	MGI Symbol	1	anoctamin 10 [Source:NCBI gene;Acc:100770142]	2.06785	1.04813	9.8e-10	9.00877	0.883406	1.21286
Dst	ENSCGRG00000013291	100773919	MGI Symbol	5	dystonin [Source:NCBI gene;Acc:100773919]	2.06681	1.04741	4.17e-07	6.37986	0.786484	1.30833
Fst	ENSCGRG00000002359	NA	MGI Symbol	1	follistatin [Source:MGI Symbol;Acc:MGI:95586]	2.06598	1.04683	3.63e-07	6.44009	0.788922	1.30474
	ENSCGRG00000021085	NA		1		2.06467	1.04591	0.0143011	1.84463	0.241689	1.85014
Car11	ENSCGRG00000001947	NA	MGI Symbol	1	carbonic anhydrase 11 [Source:MGI Symbol;Acc:MGI:1336193]	2.06329	1.04495	0.00501388	2.29983	0.367843	1.72205
Prss16	ENSCGRG00000015120	100770760	MGI Symbol	1	serine protease 16 [Source:NCBI gene;Acc:100770760]	2.06185	1.04394	0.00156493	2.80551	0.467694	1.62019
Ebi3	ENSCGRG00000012083	100754884	MGI Symbol	1	Epstein-Barr virus induced 3 [Source:NCBI gene;Acc:100754884]	2.06029	1.04285	0.000239262	3.62113	0.580316	1.50538
	ENSCGRG00000008638	NA		1		2.0591	1.04201	3.96e-06	5.4023	0.728968	1.35505
Ckb	ENSCGRG00000005369	100774847	MGI Symbol	1	creatine kinase B [Source:NCBI gene;Acc:100774847]	2.05884	1.04183	0.00649517	2.18741	0.33961	1.74405
Cgref1	ENSCGRG00000007530	100771935	MGI Symbol	1	cell growth regulator with EF-hand domain 1 [Source:NCBI gene;Acc:100771935]	2.05721	1.04069	0.0194686	1.71067	0.193236	1.88814
Tead1	ENSCGRG00000004393	100762354	MGI Symbol	8	TEA domain transcription factor 1 [Source:NCBI gene;Acc:100762354]	2.057	1.04054	2.15e-09	8.66756	0.867315	1.21377
C1qtnf1	ENSCGRG00000017330	100766965	MGI Symbol	1	C1q and TNF related 1 [Source:NCBI gene;Acc:100766965]	2.05686	1.04045	2.6e-09	8.58503	0.864828	1.21606
Atp11c	ENSCGRG00000010862	100756336	MGI Symbol	2	ATPase phospholipid transporting 11C [Source:NCBI gene;Acc:100756336]	2.05373	1.03824	8.95e-08	7.04818	0.809251	1.26724
Slc49a4	ENSCGRG00000014750	100767130	MGI Symbol	1	solute carrier family 49 member 4 [Source:NCBI gene;Acc:100767130]	2.05355	1.03812	1.38e-08	7.86012	0.839621	1.23661
	ENSCGRG00000024673	NA		1		2.05277	1.03757	0.0105764	1.97566	0.280683	1.79447
	ENSCGRG00000018481	100774651		1	cysteine-rich protein 1 [Source:NCBI gene;Acc:100774651]	2.05138	1.0366	0.000307634	3.51197	0.564158	1.50904
Lrrc36	ENSCGRG00000017462	NA	MGI Symbol	1	leucine rich repeat containing 36 [Source:MGI Symbol;Acc:MGI:2448585]	2.05005	1.03566	0.00186334	2.72971	0.450957	1.62036
Sptbn2	ENSCGRG00000012221	100758389	MGI Symbol	1	spectrin beta, non-erythrocytic 2 [Source:NCBI gene;Acc:100758389]	2.04924	1.03509	4.6e-05	4.33724	0.646598	1.42358
Wdr53	ENSCGRG00000013597	100752565	MGI Symbol	2	WD repeat domain 53 [Source:NCBI gene;Acc:100752565]	2.04832	1.03444	3.67e-08	7.43533	0.821455	1.24743
Hspa12b	ENSCGRG00000012967	100766967	MGI Symbol	1	heat shock protein family A (Hsp70) member 12B [Source:NCBI gene;Acc:100766967]	2.04789	1.03414	0.000743138	3.12893	0.513182	1.55509
Foxk1	ENSCGRG00000005158	NA	MGI Symbol	1	forkhead box K1 [Source:MGI Symbol;Acc:MGI:1347488]	2.04592	1.03275	1.54e-07	6.81248	0.795129	1.27037
Ebf2	ENSCGRG00000002308	100759162	MGI Symbol	1	EBF transcription factor 2 [Source:NCBI gene;Acc:100759162]	2.04542	1.0324	1.1e-06	5.95861	0.754016	1.31079
Kcnd1	ENSCGRG00000009282	100761662	MGI Symbol	1	potassium voltage-gated channel subfamily D member 1 [Source:NCBI gene;Acc:100761662]	2.04452	1.03176	0.0179815	1.74517	0.204211	1.85931
Slit1	ENSCGRG00000004556	100756902	MGI Symbol	1	slit guidance ligand 1 [Source:NCBI gene;Acc:100756902]	2.04379	1.03125	0.000338747	3.47012	0.556251	1.50624
Alox12b	ENSCGRG00000011272	100761707	MGI Symbol	1	arachidonate 12-lipoxygenase, 12R type [Source:NCBI gene;Acc:100761707]	2.04193	1.02993	0.00742107	2.12953	0.321037	1.73883
Jak3	ENSCGRG00000016691	NA	MGI Symbol	1	Janus kinase 3 [Source:MGI Symbol;Acc:MGI:99928]	2.03905	1.0279	2.35e-08	7.62893	0.823299	1.2325
Dnaic2	ENSCGRG00000006828	100761698	MGI Symbol	1	dynein axonemal intermediate chain 2 [Source:NCBI gene;Acc:100761698]	2.03867	1.02763	0.00594673	2.22572	0.344347	1.71091
Ski	ENSCGRG00000012831	100755403	MGI Symbol	1	SKI proto-oncogene [Source:NCBI gene;Acc:100755403]	2.0367	1.02624	1.04e-09	8.98297	0.864223	1.18825
Acsbg3	ENSCGRG00000006792	100773414	MGI Symbol	1	long-chain-fatty-acid--CoA ligase ACSBG2 [Source:NCBI gene;Acc:100773414]	2.03403	1.02434	0.000703335	3.15284	0.511656	1.53702
Col6a5	ENSCGRG00000015716	NA	MGI Symbol	2	collagen, type VI, alpha 5 [Source:MGI Symbol;Acc:MGI:3648134]	2.0312	1.02233	0.00460978	2.33632	0.368081	1.67658
Il34	ENSCGRG00000012275	100753324	MGI Symbol	2	interleukin 34 [Source:NCBI gene;Acc:100753324]	2.03063	1.02193	0.000701945	3.1537	0.51057	1.53328
Kcnk15	ENSCGRG00000017455	100756837	MGI Symbol	1	potassium two pore domain channel subfamily K member 15 [Source:NCBI gene;Acc:100756837]	2.02948	1.02111	0.00195392	2.70909	0.441031	1.60119
	ENSCGRG00000015986	NA		1		2.02771	1.01985	7.19e-10	9.14327	0.863143	1.17655
	ENSCGRG00000025478	NA		2		2.02756	1.01974	0.000265761	3.57551	0.562317	1.47717
Gpr160	ENSCGRG00000009333	100766599	MGI Symbol	1	G protein-coupled receptor 160 [Source:NCBI gene;Acc:100766599]	2.02484	1.01781	0.0120614	1.9186	0.258408	1.77721
Vps41	ENSCGRG00000001671	100768202	MGI Symbol	3	VPS41 subunit of HOPS complex [Source:NCBI gene;Acc:100768202]	2.02403	1.01723	4.02e-09	8.39577	0.8399	1.19457
Abca1	ENSCGRG00000003565	100761226	MGI Symbol	2	ATP binding cassette subfamily A member 1 [Source:NCBI gene;Acc:100761226]	2.02364	1.01695	1.06e-07	6.97469	0.789753	1.24415
Rnf169	ENSCGRG00000012822	100756964	MGI Symbol	1	ring finger protein 169 [Source:NCBI gene;Acc:100756964]	2.02144	1.01539	2.62e-07	6.5817	0.771649	1.25912
	ENSCGRG00000026518	NA		1		2.01965	1.01411	0.00111126	2.95418	0.477851	1.55037
Ptpn7	ENSCGRG00000006568	100762602	MGI Symbol	1	protein tyrosine phosphatase non-receptor type 7 [Source:NCBI gene;Acc:100762602]	2.01945	1.01397	0.00162668	2.7887	0.451484	1.57645
Nr4a1	ENSCGRG00000016594	NA	MGI Symbol	1	nuclear receptor subfamily 4, group A, member 1 [Source:MGI Symbol;Acc:MGI:1352454]	2.0193	1.01385	5.2e-05	4.284	0.628829	1.39888
	ENSCGRG00000016766	NA		1		2.01742	1.01251	0.000181215	3.74181	0.576476	1.44854
Mdm2	ENSCGRG00000017891	100770120	MGI Symbol	1	MDM2 proto-oncogene [Source:NCBI gene;Acc:100770120]	2.01731	1.01243	5.74e-09	8.24109	0.831185	1.19368
Kdm3a	ENSCGRG00000005549	100771108	MGI Symbol	1	lysine demethylase 3A [Source:NCBI gene;Acc:100771108]	2.0141	1.01014	3e-09	8.52288	0.837819	1.18245
Luzp1	ENSCGRG00000005366	100767278	MGI Symbol	2	leucine zipper protein 1 [Source:NCBI gene;Acc:100767278]	2.01404	1.01009	9.03e-08	7.04431	0.787149	1.23304
Fermt3	ENSCGRG00000013020	100755790	MGI Symbol	1	fermitin family member 3 [Source:NCBI gene;Acc:100755790]	2.01313	1.00944	0.0258009	1.58836	0.140061	1.87882
	ENSCGRG00000013306	NA		1		2.01239	1.00891	1.12e-06	5.95078	0.736519	1.2813
	ENSCGRG00000020837	NA		1		2.01123	1.00808	0.047552	1.32283	0.0124105	2.00374
Smad9	ENSCGRG00000013498	100766405	MGI Symbol	1	SMAD family member 9 [Source:NCBI gene;Acc:100766405]	2.01016	1.00731	1.01e-06	5.99568	0.737657	1.27696
Plk5	ENSCGRG00000014257	NA	MGI Symbol	1	polo like kinase 5 [Source:MGI Symbol;Acc:MGI:3026984]	2.00785	1.00565	1.53e-07	6.81531	0.774368	1.23693
Rem2	ENSCGRG00000010666	100764771	MGI Symbol	2	RRAD and GEM like GTPase 2 [Source:NCBI gene;Acc:100764771]	2.00528	1.00381	0.000644809	3.19057	0.506483	1.50113
Ropn1l	ENSCGRG00000006597	100759891	MGI Symbol	1	rhophilin associated tail protein 1 like [Source:NCBI gene;Acc:100759891]	2.00099	1.00071	0.00675028	2.17068	0.322143	1.67928
	ENSCGRG00000005789	100755789		3	sec1 family domain containing 2 [Source:NCBI gene;Acc:100755789]	2.00057	1.00041	0.000558702	3.25282	0.512929	1.4879
	ENSCGRG00000024306	NA		1		1.99755	0.99823	0.00247548	2.60634	0.413003	1.58346
Pianp	ENSCGRG00000018347	100755915	MGI Symbol	3	PILR alpha associated neural protein [Source:NCBI gene;Acc:100755915]	1.99713	0.997927	0.000201396	3.69595	0.563364	1.43249
Lin7a	ENSCGRG00000000698	100772870	MGI Symbol	2	lin-7 homolog A, crumbs cell polarity complex component [Source:NCBI gene;Acc:100772870]	1.99673	0.997643	0.00165744	2.78056	0.442882	1.5524
Cuedc1	ENSCGRG00000004116	NA	MGI Symbol	1	CUE domain containing 1 [Source:MGI Symbol;Acc:MGI:2144281]	1.99436	0.995926	3.68e-08	7.43415	0.790835	1.20102
	ENSCGRG00000015408	NA		2		1.99427	0.995862	0.000568555	3.24523	0.509618	1.48211
Bicral	ENSCGRG00000009336	100768726	MGI Symbol	1	BRD4 interacting chromatin remodeling complex associated protein like [Source:NCBI gene;Acc:100768726]	1.99276	0.994765	7.3e-08	7.13668	0.778794	1.21074
Eif2ak2	ENSCGRG00000015847	NA	MGI Symbol	2	eukaryotic translation initiation factor 2-alpha kinase 2 [Source:MGI Symbol;Acc:MGI:1353449]	1.99206	0.994258	5.78e-05	4.23807	0.612752	1.37577
Apc2	ENSCGRG00000015189	NA	MGI Symbol	1	adenomatosis polyposis coli 2 [Source:MGI Symbol;Acc:MGI:1346052]	1.98891	0.991978	1.69e-05	4.77211	0.652998	1.33096
Cmbl	ENSCGRG00000005661	100757587	MGI Symbol	1	carboxymethylenebutenolidase homolog [Source:NCBI gene;Acc:100757587]	1.98818	0.991445	0.000357954	3.44617	0.531993	1.4509
	ENSCGRG00000007274	100758903		2	protein tyrosine phosphatase non-receptor type 13 [Source:NCBI gene;Acc:100758903]	1.98759	0.991022	0.0116209	1.93476	0.256356	1.72569
	ENSCGRG00000024225	NA		1		1.98589	0.98979	0.00678027	2.16875	0.318161	1.66142
	ENSCGRG00000011925	NA		1		1.98543	0.989452	0.00495587	2.30488	0.349418	1.62949
Myo16	ENSCGRG00000013611	100757553	MGI Symbol	2	myosin XVI [Source:NCBI gene;Acc:100757553]	1.98371	0.988201	0.0423761	1.37288	0.0388385	1.93756
	ENSCGRG00000026160	NA		2		1.98189	0.986877	0.00493629	2.3066	0.348885	1.62487
Dnajb13	ENSCGRG00000003098	100759263	MGI Symbol	1	DnaJ heat shock protein family (Hsp40) member B13 [Source:NCBI gene;Acc:100759263]	1.98134	0.986479	0.00194268	2.7116	0.426497	1.54646
Myom1	ENSCGRG00000013220	100770756	MGI Symbol	1	myomesin 1 [Source:NCBI gene;Acc:100770756]	1.98131	0.986454	0.00170191	2.76906	0.436041	1.53687
Slc4a5	ENSCGRG00000008528	100771517	MGI Symbol	2	solute carrier family 4 member 5 [Source:NCBI gene;Acc:100771517]	1.97972	0.985297	0.00422055	2.37463	0.362833	1.60776
Cbs	ENSCGRG00000016748	100762141	MGI Symbol	2	cystathionine beta-synthase [Source:NCBI gene;Acc:100762141]	1.97935	0.985028	4.02e-05	4.39577	0.62008	1.34998
Mpeg1	ENSCGRG00000008421	100755820	MGI Symbol	1	macrophage expressed 1 [Source:NCBI gene;Acc:100755820]	1.97914	0.984871	0.0120641	1.91851	0.250017	1.71972
Skida1	ENSCGRG00000009761	100753796	MGI Symbol	1	SKI/DACH domain containing 1 [Source:NCBI gene;Acc:100753796]	1.97893	0.984719	0.000179499	3.74594	0.561076	1.40836
Tacc1	ENSCGRG00000017066	NA	MGI Symbol	2	transforming, acidic coiled-coil containing protein 1 [Source:MGI Symbol;Acc:MGI:2443510]	1.97736	0.983573	4.78e-05	4.32057	0.613077	1.35407
	ENSCGRG00000013624	100763503		1	cilia and flagella associated protein 53 [Source:NCBI gene;Acc:100763503]	1.97607	0.982637	2.03e-05	4.6925	0.641213	1.32406
	ENSCGRG00000002651	NA		2		1.9744	0.981416	7.49e-10	9.12552	0.830164	1.13267
Tex52	ENSCGRG00000015105	NA	MGI Symbol	2	testis expressed 52 [Source:MGI Symbol;Acc:MGI:1918399]	1.9731	0.980467	0.0172227	1.7639	0.200411	1.76052
Zfp362	ENSCGRG00000011110	100774569	MGI Symbol	2	zinc finger protein 362 [Source:NCBI gene;Acc:100774569]	1.97233	0.979904	1.8e-07	6.74473	0.751578	1.20823
Zdhhc14	ENSCGRG00000001673	NA	MGI Symbol	1	zinc finger, DHHC domain containing 14 [Source:MGI Symbol;Acc:MGI:2653229]	1.97136	0.979193	0.00109247	2.96159	0.462483	1.4959
Id2	ENSCGRG00000001531	100769110	MGI Symbol	2	inhibitor of DNA binding 2 [Source:NCBI gene;Acc:100769110]	1.9712	0.979075	0.00302879	2.51873	0.389005	1.56915
Nacc1	ENSCGRG00000012988	100765336	MGI Symbol	1	nucleus accumbens associated 1 [Source:NCBI gene;Acc:100765336]	1.97114	0.979034	6.14e-07	6.21183	0.727388	1.23068
Kbtbd8	ENSCGRG00000013422	100751978	MGI Symbol	2	kelch repeat and BTB domain containing 8 [Source:NCBI gene;Acc:100751978]	1.97097	0.978907	0.000371091	3.43052	0.52345	1.43436
Gpr18	ENSCGRG00000020040	100764954	MGI Symbol	1	G protein-coupled receptor 18 [Source:NCBI gene;Acc:100764954]	1.9706	0.978633	0.0248429	1.6048	0.142297	1.81497
Tnfrsf25	ENSCGRG00000010255	100755530	MGI Symbol	1	TNF receptor superfamily member 25 [Source:NCBI gene;Acc:100755530]	1.96912	0.977548	1.83e-06	5.73755	0.702593	1.2525
Il21r	ENSCGRG00000009347	100763133	MGI Symbol	1	interleukin 21 receptor [Source:NCBI gene;Acc:100763133]	1.9691	0.977536	0.0037883	2.42156	0.369525	1.58555
Socs4	ENSCGRG00000016551	100750379	MGI Symbol	1	suppressor of cytokine signaling 4 [Source:NCBI gene;Acc:100750379]	1.96867	0.97722	1.96e-05	4.70774	0.638784	1.31566
Slc26a10	ENSCGRG00000004489	NA	MGI Symbol	1	solute carrier family 26, member 10 [Source:MGI Symbol;Acc:MGI:2143920]	1.96725	0.97618	0.0195183	1.70956	0.180868	1.77149
U6	ENSCGRG00000023444	NA	RFAM	1	U6 spliceosomal RNA [Source:RFAM;Acc:RF00026]	1.96561	0.974975	0.0123865	1.90705	0.244154	1.7058
	ENSCGRG00000002797	NA		1		1.96359	0.973493	5.8e-05	4.23657	0.59989	1.3471
Mfsd13a	ENSCGRG00000015196	100752757	MGI Symbol	1	major facilitator superfamily domain containing 13A [Source:NCBI gene;Acc:100752757]	1.9634	0.973356	0.00467289	2.33041	0.349198	1.59751
	ENSCGRG00000025284	NA		1		1.96306	0.973102	1.11e-06	5.95468	0.710515	1.23569
Pkp2	ENSCGRG00000005316	NA	MGI Symbol	1	plakophilin 2 [Source:MGI Symbol;Acc:MGI:1914701]	1.96219	0.972467	0.0116304	1.93441	0.251454	1.69348
Fadd	ENSCGRG00000001174	100774599	MGI Symbol	1	Fas associated via death domain [Source:NCBI gene;Acc:100774599]	1.96162	0.972048	0.00214435	2.6687	0.413023	1.53107
Necab3	ENSCGRG00000013014	100773993	MGI Symbol	1	N-terminal EF-hand calcium binding protein 3 [Source:NCBI gene;Acc:100773993]	1.96056	0.971267	1.07e-06	5.97062	0.709902	1.23263
4930407I10Rik	ENSCGRG00000009270	100761980	MGI Symbol	1	chromosome unknown C22orf46 homolog [Source:NCBI gene;Acc:100761980]	1.96049	0.971215	0.00313284	2.50406	0.383126	1.5593
	ENSCGRG00000025884	NA		1		1.95777	0.969212	0.00249118	2.60359	0.400511	1.53791
Mfsd12	ENSCGRG00000004450	100771307	MGI Symbol	1	major facilitator superfamily domain containing 12 [Source:NCBI gene;Acc:100771307]	1.9577	0.969156	7.3e-09	8.13668	0.79253	1.14578
Fut10	ENSCGRG00000007739	100760260	MGI Symbol	3	fucosyltransferase 10 [Source:NCBI gene;Acc:100760260]	1.95696	0.968615	0.000251557	3.59936	0.536689	1.40054
Exph5	ENSCGRG00000000250	NA	MGI Symbol	1	exophilin 5 [Source:MGI Symbol;Acc:MGI:2443248]	1.95682	0.968513	0.000196887	3.70578	0.547767	1.38926
Man2b1	ENSCGRG00000006261	100766505	MGI Symbol	1	mannosidase alpha class 2B member 1 [Source:NCBI gene;Acc:100766505]	1.95539	0.967458	1.27e-09	8.8962	0.812493	1.12242
Cbx2	ENSCGRG00000012060	100755979	MGI Symbol	1	chromobox 2 [Source:NCBI gene;Acc:100755979]	1.95476	0.966988	1.75e-07	6.75696	0.742235	1.19174
Farp1	ENSCGRG00000008058	100761407	MGI Symbol	1	FERM, ARH/RhoGEF and pleckstrin domain protein 1 [Source:NCBI gene;Acc:100761407]	1.95312	0.965784	0.000448871	3.34788	0.506762	1.42481
Nckap5l	ENSCGRG00000001398	100757554	MGI Symbol	1	NCK associated protein 5 like [Source:NCBI gene;Acc:100757554]	1.95305	0.965728	1.67e-08	7.77728	0.778437	1.15302
Slc25a53	ENSCGRG00000013408	100756176	MGI Symbol	2	solute carrier family 25 member 53 [Source:NCBI gene;Acc:100756176]	1.95058	0.963904	6.92e-05	4.15989	0.58749	1.34032
Fgfbp1	ENSCGRG00000000225	100762110	MGI Symbol	1	fibroblast growth factor binding protein 1 [Source:NCBI gene;Acc:100762110]	1.95058	0.963901	0.000144913	3.83889	0.558354	1.36945
Morn3	ENSCGRG00000014191	100752696	MGI Symbol	2	MORN repeat containing 3 [Source:NCBI gene;Acc:100752696]	1.95031	0.963704	0.000229275	3.63964	0.53822	1.38919
Zrsr1	ENSCGRG00000019269	100767271	MGI Symbol	1	U2 small nuclear ribonucleoprotein auxiliary factor 35 kDa subunit-related protein 1 [Source:NCBI gene;Acc:100767271]	1.94768	0.961756	0.00336802	2.47263	0.373461	1.55005
	ENSCGRG00000000721	100760893		1	FH2 domain containing 1 [Source:NCBI gene;Acc:100760893]	1.94581	0.960368	3.26e-05	4.48678	0.611583	1.30915
Cnga4	ENSCGRG00000001539	100753462	MGI Symbol	1	cyclic nucleotide gated channel subunit alpha 4 [Source:NCBI gene;Acc:100753462]	1.94512	0.95986	0.00350762	2.45499	0.369348	1.55037
Lat	ENSCGRG00000001506	100764497	MGI Symbol	2	linker for activation of T cells [Source:NCBI gene;Acc:100764497]	1.94374	0.958838	0.000164759	3.78315	0.55001	1.36767
Casc1	ENSCGRG00000014680	100765214	MGI Symbol	2	cancer susceptibility 1 [Source:NCBI gene;Acc:100765214]	1.94288	0.958196	1.15e-07	6.9393	0.742751	1.17364
	ENSCGRG00000005382	100758269		2	solute carrier family 35 member B2 [Source:NCBI gene;Acc:100758269]	1.94287	0.958191	0.0148757	1.82752	0.216157	1.70023
	ENSCGRG00000008794	NA		1		1.93926	0.955507	0.0620278	1.20741	-0.0546333	1.96565
Il17c	ENSCGRG00000018402	100767127	MGI Symbol	1	interleukin 17C [Source:NCBI gene;Acc:100767127]	1.93815	0.954679	0.0173393	1.76097	0.194178	1.71518
Gpd1l	ENSCGRG00000005169	100773663	MGI Symbol	1	glycerol-3-phosphate dehydrogenase 1 like [Source:NCBI gene;Acc:100773663]	1.93467	0.952089	9.61e-05	4.01728	0.567939	1.33624
Cetn4	ENSCGRG00000008453	100757715	MGI Symbol	3	centrin-4 [Source:NCBI gene;Acc:100757715]	1.93359	0.951286	0.016181	1.79099	0.203173	1.6994
Col9a3	ENSCGRG00000010697	100757317	MGI Symbol	1	collagen type IX alpha 3 chain [Source:NCBI gene;Acc:100757317]	1.93351	0.95122	8.78e-05	4.05651	0.570885	1.33156
Tsks	ENSCGRG00000011311	NA	MGI Symbol	2	testis-specific serine kinase substrate [Source:MGI Symbol;Acc:MGI:1347560]	1.93268	0.950605	0.0118413	1.9266	0.243608	1.6576
	ENSCGRG00000015525	NA		1		1.93121	0.949502	0.00589643	2.22941	0.318988	1.58002
Mmp24	ENSCGRG00000004539	100761156	MGI Symbol	1	matrix metallopeptidase 24 [Source:NCBI gene;Acc:100761156]	1.93029	0.948814	5.93e-08	7.22695	0.746104	1.15152
Gan	ENSCGRG00000015007	100760056	MGI Symbol	4	gigaxonin [Source:NCBI gene;Acc:100760056]	1.92789	0.947027	1.54e-06	5.81248	0.684451	1.2096
	ENSCGRG00000024922	NA		2		1.92712	0.946445	0.00165325	2.78166	0.420325	1.47256
Il12rb1	ENSCGRG00000011074	NA	MGI Symbol	2	interleukin 12 receptor, beta 1 [Source:MGI Symbol;Acc:MGI:104579]	1.92665	0.946095	0.00114155	2.94251	0.444142	1.44805
Mslnl	ENSCGRG00000012408	100773505	MGI Symbol	1	mesothelin-like protein [Source:NCBI gene;Acc:100773505]	1.92651	0.945991	3.94e-06	5.4045	0.661971	1.23001
Cmtm3	ENSCGRG00000006608	100765909	MGI Symbol	1	CKLF like MARVEL transmembrane domain containing 3 [Source:NCBI gene;Acc:100765909]	1.92541	0.945166	5.17e-08	7.28651	0.74536	1.14497
Ulk4	ENSCGRG00000012108	100773013	MGI Symbol	1	unc-51 like kinase 4 [Source:NCBI gene;Acc:100773013]	1.92483	0.944732	8.88e-06	5.05159	0.640148	1.24932
Il22ra1	ENSCGRG00000012737	100756546	MGI Symbol	1	interleukin 22 receptor subunit alpha 1 [Source:NCBI gene;Acc:100756546]	1.92331	0.943588	9.28e-05	4.03245	0.564216	1.32296
Smagp	ENSCGRG00000002306	100774736	MGI Symbol	1	small cell adhesion glycoprotein [Source:NCBI gene;Acc:100774736]	1.92035	0.941366	1.16e-07	6.93554	0.729451	1.15328
Parva	ENSCGRG00000010588	100763027	MGI Symbol	2	parvin alpha [Source:NCBI gene;Acc:100763027]	1.91899	0.94035	1.58e-09	8.80134	0.78734	1.09336
	ENSCGRG00000004995	100770600		1	PDZ and LIM domain 5 [Source:NCBI gene;Acc:100770600]	1.91849	0.939973	3.52e-08	7.45346	0.747066	1.13288
YPEL	ENSCGRG00000007072	100770652	UniProtKB Gene Name	1	yippee like 3 [Source:NCBI gene;Acc:100770652]	1.91833	0.939852	2.09e-09	8.67985	0.783724	1.09598
	ENSCGRG00000015813	100759777		1	complement C1s [Source:NCBI gene;Acc:100759777]	1.91634	0.938352	0.047474	1.32354	0.0119244	1.86478
Tulp4	ENSCGRG00000011062	100763124	MGI Symbol	1	TUB like protein 4 [Source:NCBI gene;Acc:100763124]	1.91474	0.937147	2.19e-05	4.65956	0.609219	1.26507
Ddx10	ENSCGRG00000000153	100752733	MGI Symbol	1	DEAD-box helicase 10 [Source:NCBI gene;Acc:100752733]	1.91405	0.936631	6.96e-09	8.15739	0.766545	1.10672
Mtmr10	ENSCGRG00000004063	100764370	MGI Symbol	1	myotubularin related protein 10 [Source:NCBI gene;Acc:100764370]	1.91366	0.936334	4.53e-08	7.3439	0.740403	1.13226
Shd	ENSCGRG00000008041	113830708	MGI Symbol	1	Src homology 2 domain containing transforming protein D [Source:NCBI gene;Acc:113830708]	1.9136	0.936287	0.000603221	3.21952	0.475995	1.39658
Cd79a	ENSCGRG00000016539	NA	MGI Symbol	1	CD79A antigen (immunoglobulin-associated alpha) [Source:MGI Symbol;Acc:MGI:101774]	1.91171	0.93486	0.00716087	2.14503	0.295032	1.57469
	ENSCGRG00000026128	NA		2		1.90891	0.93275	0.0019525	2.70941	0.402917	1.46258
Loxl4	ENSCGRG00000011813	100761424	MGI Symbol	1	lysyl oxidase like 4 [Source:NCBI gene;Acc:100761424]	1.90889	0.932731	7.96e-09	8.09909	0.761642	1.10382
Lmo2	ENSCGRG00000011988	100773201	MGI Symbol	1	LIM domain only 2 [Source:NCBI gene;Acc:100773201]	1.90855	0.932474	9.93e-05	4.00305	0.555008	1.30994
Glis2	ENSCGRG00000009774	100750786	MGI Symbol	1	GLIS family zinc finger 2 [Source:NCBI gene;Acc:100750786]	1.90598	0.930536	4.92e-09	8.30803	0.765861	1.09521
Smcr8	ENSCGRG00000004345	100772792	MGI Symbol	1	guanine nucleotide exchange protein SMCR8 [Source:NCBI gene;Acc:100772792]	1.90591	0.930477	0.00436914	2.3596	0.339675	1.52128
Zfand3	ENSCGRG00000015620	100755969	MGI Symbol	1	zinc finger AN1-type containing 3 [Source:NCBI gene;Acc:100755969]	1.90555	0.930208	8.2e-09	8.08619	0.759195	1.10122
	ENSCGRG00000014793	100764616		1	RAS like family 11 member B [Source:NCBI gene;Acc:100764616]	1.90289	0.92819	0.0195777	1.70824	0.171534	1.68485
	ENSCGRG00000024551	NA		2		1.90254	0.927923	0.000466779	3.33089	0.484942	1.3709
	ENSCGRG00000025476	NA		1		1.90084	0.926639	0.0182913	1.73776	0.180998	1.67228
Yju2	ENSCGRG00000012337	100755173	MGI Symbol	1	YJU2 splicing factor homolog [Source:NCBI gene;Acc:100755173]	1.8976	0.924176	3.7e-06	5.4318	0.648156	1.2002
	ENSCGRG00000011247	100752584		1	SMG1 nonsense mediated mRNA decay associated PI3K related kinase [Source:NCBI gene;Acc:100752584]	1.89509	0.922266	0.00158448	2.80011	0.412374	1.43216
Fads3	ENSCGRG00000003399	100757171	MGI Symbol	1	fatty acid desaturase 3 [Source:NCBI gene;Acc:100757171]	1.894	0.921435	1.23e-08	7.91009	0.746778	1.09609
Dyrk3	ENSCGRG00000014431	NA	MGI Symbol	1	dual-specificity tyrosine-(Y)-phosphorylation regulated kinase 3 [Source:MGI Symbol;Acc:MGI:1330300]	1.89364	0.92116	0.00014007	3.85365	0.534953	1.30737
Afmid	ENSCGRG00000013091	100773211	MGI Symbol	1	arylformamidase [Source:NCBI gene;Acc:100773211]	1.89271	0.920452	1.99e-07	6.70115	0.704312	1.13659
Fgf14	ENSCGRG00000003641	100762042	MGI Symbol	2	fibroblast growth factor 14 [Source:NCBI gene;Acc:100762042]	1.89253	0.920316	0.0100407	1.99823	0.254819	1.58581
Ikbke	ENSCGRG00000011752	100761646	MGI Symbol	2	inhibitor of nuclear factor kappa B kinase subunit epsilon [Source:NCBI gene;Acc:100761646]	1.89108	0.91921	3.95e-07	6.4034	0.691231	1.14719
	ENSCGRG00000026105	NA		1		1.89101	0.919153	0.0224094	1.64957	0.149788	1.68852
	ENSCGRG00000014433	100754628		2	cysteine rich protein 1 [Source:NCBI gene;Acc:100754628]	1.89099	0.919144	9.62e-10	9.01682	0.774886	1.0634
Pik3ap1	ENSCGRG00000004673	100764327	MGI Symbol	1	phosphoinositide-3-kinase adaptor protein 1 [Source:NCBI gene;Acc:100764327]	1.89008	0.918445	0.0392839	1.40579	0.0515722	1.78532
Tex14	ENSCGRG00000016058	100754599	MGI Symbol	2	testis expressed 14, intercellular bridge forming factor [Source:NCBI gene;Acc:100754599]	1.88929	0.917844	0.000982753	3.00756	0.439729	1.39596
Nradd	ENSCGRG00000010017	100765926	MGI Symbol	1	death domain-containing membrane protein NRADD [Source:NCBI gene;Acc:100765926]	1.88871	0.917399	4.64e-05	4.33348	0.572797	1.262
1810013L24Rik	ENSCGRG00000002557	100767915	MGI Symbol	1	chromosome 7 C16orf72 homolog [Source:NCBI gene;Acc:100767915]	1.88684	0.915975	1.64e-07	6.78516	0.704129	1.12782
Elk3	ENSCGRG00000004543	NA	UniProtKB Gene Name	2	ELK3, member of ETS oncogene family [Source:MGI Symbol;Acc:MGI:101762]	1.88427	0.914005	2.92e-07	6.53462	0.692699	1.13531
	ENSCGRG00000025835	NA		1		1.88412	0.913893	5.3e-06	5.27572	0.632369	1.19542
Trim36	ENSCGRG00000005771	100758865	MGI Symbol	1	tripartite motif containing 36 [Source:NCBI gene;Acc:100758865]	1.88369	0.913559	0.00143061	2.84448	0.415004	1.41211
Aifm3	ENSCGRG00000016555	100752310	MGI Symbol	2	apoptosis inducing factor mitochondria associated 3 [Source:NCBI gene;Acc:100752310]	1.88323	0.913207	0.000149996	3.82392	0.527616	1.2988
Cdiptos	ENSCGRG00000015781	100754044	MGI Symbol	1	putative protein T-ENOL [Source:NCBI gene;Acc:100754044]	1.88289	0.912946	0.00208454	2.68099	0.389874	1.43602
	ENSCGRG00000017098	100759923		2	transmembrane protein 164 [Source:NCBI gene;Acc:100759923]	1.88287	0.912936	1.51e-05	4.82102	0.604306	1.22157
Necab2	ENSCGRG00000014911	NA	MGI Symbol	1	N-terminal EF-hand calcium binding protein 2 [Source:MGI Symbol;Acc:MGI:2152211]	1.88111	0.911584	0.000542713	3.26543	0.468864	1.3543
	ENSCGRG00000008985	NA		1		1.88048	0.911104	9.14e-07	6.03905	0.669178	1.15303
Galnt10	ENSCGRG00000003567	100768523	MGI Symbol	1	polypeptide N-acetylgalactosaminyltransferase 10 [Source:NCBI gene;Acc:100768523]	1.88015	0.910849	2.23e-06	5.6517	0.650298	1.1714
Atg16l2	ENSCGRG00000002030	100751003	MGI Symbol	2	autophagy related 16 like 2 [Source:NCBI gene;Acc:100751003]	1.87562	0.90737	3.82e-08	7.41794	0.719969	1.09477
	ENSCGRG00000005541	100759349		1	N-acyl phosphatidylethanolamine phospholipase D [Source:NCBI gene;Acc:100759349]	1.87518	0.907031	6.32e-06	5.19928	0.623271	1.19079
	ENSCGRG00000005335	103164543		1	poly(ADP-ribose) polymerase family member 9 [Source:NCBI gene;Acc:103164543]	1.87512	0.90698	0.00201176	2.69642	0.389757	1.4242
	ENSCGRG00000000863	NA		1		1.87431	0.906363	0.00824567	2.08377	0.271886	1.54084
	ENSCGRG00000016031	100763253		2	olfactory receptor 13G1 [Source:NCBI gene;Acc:100763253]	1.87365	0.905849	0.00222251	2.65316	0.382408	1.42929
	ENSCGRG00000016031	100762382		2	olfactory receptor 13G1 [Source:NCBI gene;Acc:100763253]	1.87365	0.905849	0.00222251	2.65316	0.382408	1.42929
	ENSCGRG00000016031	100762964		2	olfactory receptor 13G1 [Source:NCBI gene;Acc:100763253]	1.87365	0.905849	0.00222251	2.65316	0.382408	1.42929
Raph1	ENSCGRG00000012064	100769256	MGI Symbol	3	ras-associated and pleckstrin homology domains-containing protein 1 [Source:NCBI gene;Acc:100769256]	1.87313	0.905451	1.44e-07	6.84164	0.698135	1.11277
C5ar2	ENSCGRG00000007416	NA	MGI Symbol	2	complement component 5a receptor 2 [Source:MGI Symbol;Acc:MGI:2442013]	1.87277	0.905177	0.0115789	1.93633	0.234568	1.57578
	ENSCGRG00000025575	NA		1		1.86855	0.901919	1.63e-06	5.78781	0.650612	1.15323
Spon1	ENSCGRG00000004212	100771703	MGI Symbol	1	spondin 1 [Source:NCBI gene;Acc:100771703]	1.86785	0.901377	0.00624538	2.20444	0.297506	1.50525
	ENSCGRG00000000644	100767638		1	retinal-specific ATP-binding cassette transporter [Source:NCBI gene;Acc:100767638]	1.86754	0.901142	0.000144141	3.84121	0.522209	1.28008
	ENSCGRG00000024324	NA		1		1.86725	0.900912	2.08e-08	7.68194	0.723274	1.07855
Irx3	ENSCGRG00000007576	100773584	MGI Symbol	1	iroquois homeobox 3 [Source:NCBI gene;Acc:100773584]	1.86684	0.900595	1.45e-07	6.83863	0.694338	1.10685
Lsmem1	ENSCGRG00000007574	100770911	MGI Symbol	1	leucine rich single-pass membrane protein 1 [Source:NCBI gene;Acc:100770911]	1.86528	0.899394	0.00313534	2.50372	0.354734	1.44405
U1	ENSCGRG00000021487	NA	RFAM	1	U1 spliceosomal RNA [Source:RFAM;Acc:RF00003]	1.86495	0.899134	0.0707484	1.15028	-0.0863101	1.88458
Slc9b2	ENSCGRG00000009179	100765773	MGI Symbol	2	solute carrier family 9 member B2 [Source:NCBI gene;Acc:100765773]	1.86442	0.89873	6.08e-05	4.2161	0.5522	1.24526
Haghl	ENSCGRG00000018412	100772931	MGI Symbol	2	hydroxyacylglutathione hydrolase like [Source:NCBI gene;Acc:100772931]	1.86419	0.898545	0.00223606	2.65052	0.378904	1.41819
Crim1	ENSCGRG00000001405	100765449	MGI Symbol	1	cysteine rich transmembrane BMP regulator 1 [Source:NCBI gene;Acc:100765449]	1.86349	0.898004	8.91e-09	8.05012	0.731881	1.06413
Hk3	ENSCGRG00000006257	100765901	MGI Symbol	1	hexokinase 3 [Source:NCBI gene;Acc:100765901]	1.86285	0.897508	0.00144022	2.84157	0.407297	1.38772
Svbp	ENSCGRG00000018081	113833839	MGI Symbol	1	small vasohibin binding protein [Source:NCBI gene;Acc:100773604]	1.86275	0.897436	2.89e-08	7.5391	0.715989	1.07888
Svbp	ENSCGRG00000018081	113833838	MGI Symbol	1	small vasohibin binding protein [Source:NCBI gene;Acc:100773604]	1.86275	0.897436	2.89e-08	7.5391	0.715989	1.07888
Svbp	ENSCGRG00000018081	100773604	MGI Symbol	1	small vasohibin binding protein [Source:NCBI gene;Acc:100773604]	1.86275	0.897436	2.89e-08	7.5391	0.715989	1.07888
Barx1	ENSCGRG00000008699	100763836	MGI Symbol	1	BARX homeobox 1 [Source:NCBI gene;Acc:100763836]	1.86256	0.897284	0.0743694	1.12861	-0.100147	1.89472
Opn4	ENSCGRG00000015443	100752076	MGI Symbol	2	opsin 4 [Source:NCBI gene;Acc:100752076]	1.86115	0.896196	0.00770507	2.11322	0.275646	1.51675
Bcas3	ENSCGRG00000010113	100761557	MGI Symbol	6	BCAS3 microtubule associated cell migration factor [Source:NCBI gene;Acc:100761557]	1.85979	0.89514	1.6e-07	6.79588	0.688471	1.10181
Psen2	ENSCGRG00000011355	100752237	MGI Symbol	1	presenilin 2 [Source:NCBI gene;Acc:100752237]	1.85852	0.894158	7.19e-09	8.14327	0.731391	1.05692
Igf1r	ENSCGRG00000001686	100768531	MGI Symbol	1	insulin like growth factor 1 receptor [Source:NCBI gene;Acc:100768531]	1.85833	0.894003	1.22e-07	6.91364	0.692025	1.09598
Nr1d2	ENSCGRG00000002470	100768895	MGI Symbol	1	nuclear receptor subfamily 1 group D member 2 [Source:NCBI gene;Acc:100768895]	1.85737	0.893261	0.00027055	3.56775	0.491797	1.29473
Slc38a2	ENSCGRG00000016136	100689188	MGI Symbol	1	solute carrier family 38 member 2 [Source:NCBI gene;Acc:100689188]	1.8572	0.893129	7.44e-08	7.12843	0.698949	1.08731
Arhgap27	ENSCGRG00000017279	100765871	MGI Symbol	3	Rho GTPase activating protein 27 [Source:NCBI gene;Acc:100765871]	1.85717	0.893108	2.02e-07	6.69465	0.683133	1.10308
	ENSCGRG00000018201	100768792		1	collagen type XVI alpha 1 chain [Source:NCBI gene;Acc:100768792]	1.85559	0.891876	8.69e-06	5.06098	0.604905	1.17885
Slc25a44	ENSCGRG00000004115	100756736	MGI Symbol	2	solute carrier family 25 member 44 [Source:NCBI gene;Acc:100756736]	1.855	0.891422	1.84e-08	7.73518	0.717262	1.06558
Hephl1	ENSCGRG00000015241	NA	MGI Symbol	1	hephaestin-like 1 [Source:MGI Symbol;Acc:MGI:2685355]	1.85383	0.890509	0.00640344	2.19359	0.291608	1.48941
Pc	ENSCGRG00000017723	100758970	NCBI gene	1	pyruvate carboxylase [Source:NCBI gene;Acc:100758970]	1.85347	0.890227	1.64e-09	8.78516	0.74498	1.03547
Wdr31	ENSCGRG00000010814	100752912	MGI Symbol	2	WD repeat domain 31 [Source:NCBI gene;Acc:100752912]	1.85253	0.889496	0.000265699	3.57561	0.490505	1.28849
Rsad1	ENSCGRG00000002142	100768136	MGI Symbol	1	radical S-adenosyl methionine domain containing 1 [Source:NCBI gene;Acc:100768136]	1.85228	0.889301	4.63e-09	8.33442	0.732634	1.04597
	ENSCGRG00000005235	100766510		3	myosin phosphatase Rho interacting protein [Source:NCBI gene;Acc:100766510]	1.85201	0.88909	2.65e-08	7.57675	0.7105	1.06768
1110008P14Rik	ENSCGRG00000004654	100753264	MGI Symbol	1	chromosome unknown C9orf16 homolog [Source:NCBI gene;Acc:100753264]	1.8519	0.889002	4.8e-08	7.31876	0.702133	1.07587
	ENSCGRG00000006091	NA		4		1.85182	0.888946	0.000311832	3.50608	0.4832	1.29469
Irs3	ENSCGRG00000011176	100751390	MGI Symbol	2	Insulin receptor substrate 1 [Source:NCBI gene;Acc:100751390]	1.85115	0.888424	1.7e-08	7.76955	0.715909	1.06094
Agl	ENSCGRG00000015843	NA	MGI Symbol	1	amylo-1,6-glucosidase, 4-alpha-glucanotransferase [Source:MGI Symbol;Acc:MGI:1924809]	1.85024	0.887714	8.37e-08	7.07727	0.692941	1.08249
Ly6g6g	ENSCGRG00000000294	NA	MGI Symbol	1	lymphocyte antigen 6 complex, locus G6G [Source:MGI Symbol;Acc:MGI:1925975]	1.84808	0.886028	0.005425	2.2656	0.305069	1.46699
	ENSCGRG00000016138	100769895		1	deoxyribonuclease-1-like 2 [Source:NCBI gene;Acc:100769895]	1.848	0.885966	0.0041444	2.38254	0.327733	1.4442
Snx25	ENSCGRG00000013569	100769737	MGI Symbol	1	sorting nexin 25 [Source:NCBI gene;Acc:100769737]	1.84758	0.885639	1.49e-07	6.82681	0.682311	1.08897
	ENSCGRG00000007200	100761763		2	cytoplasmic polyadenylation element binding protein 2 [Source:NCBI gene;Acc:100761763]	1.84743	0.885518	0.000167593	3.77574	0.50728	1.26376
Anks6	ENSCGRG00000008259	100771869	MGI Symbol	2	ankyrin repeat and sterile alpha motif domain containing 6 [Source:NCBI gene;Acc:100771869]	1.8468	0.885026	1.04e-07	6.98297	0.687454	1.0826
Kifc3	ENSCGRG00000012181	100763525	MGI Symbol	2	kinesin family member C3 [Source:NCBI gene;Acc:100763525]	1.84462	0.883324	2.52e-08	7.5986	0.706573	1.06007
Tsnaxip1	ENSCGRG00000016489	100754120	MGI Symbol	2	translin associated factor X interacting protein 1 [Source:NCBI gene;Acc:100754120]	1.84426	0.883039	0.00391674	2.40708	0.33117	1.43491
Hdac5	ENSCGRG00000005061	100689350	MGI Symbol	4	histone deacetylase 5 [Source:NCBI gene;Acc:100689350]	1.84363	0.88255	1.88e-08	7.72584	0.709843	1.05526
Nppa	ENSCGRG00000000833	100774350	MGI Symbol	1	natriuretic peptide A [Source:NCBI gene;Acc:100774350]	1.84326	0.882263	5.69e-07	6.24489	0.656902	1.10762
	ENSCGRG00000025457	NA		1		1.84298	0.882042	0.000456137	3.3409	0.462061	1.30202
Pzp	ENSCGRG00000015485	100761806	MGI Symbol	1	pregnancy zone protein-like [Source:NCBI gene;Acc:100761806]	1.84132	0.880738	0.00693992	2.15865	0.280921	1.48055
Nr4a3	ENSCGRG00000013687	NA	MGI Symbol	1	nuclear receptor subfamily 4, group A, member 3 [Source:MGI Symbol;Acc:MGI:1352457]	1.83956	0.879364	0.00298405	2.52519	0.35048	1.40825
Pde4b	ENSCGRG00000007888	100774886	MGI Symbol	4	phosphodiesterase 4B [Source:NCBI gene;Acc:100774886]	1.8384	0.878454	7.39e-05	4.13136	0.533156	1.22375
Dclre1a	ENSCGRG00000018212	100750521	MGI Symbol	1	DNA cross-link repair 1A [Source:NCBI gene;Acc:100750521]	1.83602	0.876579	7.8e-06	5.10791	0.597197	1.15596
	ENSCGRG00000004999	NA		1		1.8357	0.876331	9.01e-06	5.04528	0.593436	1.15923
Mlxipl	ENSCGRG00000011900	100760281	MGI Symbol	1	MLX interacting protein like [Source:NCBI gene;Acc:100760281]	1.83538	0.876077	0.0126039	1.8995	0.217386	1.53477
Atf3	ENSCGRG00000002540	100763246	MGI Symbol	1	activating transcription factor 3 [Source:NCBI gene;Acc:100763246]	1.83427	0.875207	1.23e-05	4.91009	0.584721	1.16569
Sav1	ENSCGRG00000012574	100766170	MGI Symbol	1	salvador family WW domain containing protein 1 [Source:NCBI gene;Acc:100766170]	1.83395	0.874958	7.71e-06	5.11295	0.596398	1.15352
Socs5	ENSCGRG00000019100	100764298	MGI Symbol	1	suppressor of cytokine signaling 5 [Source:NCBI gene;Acc:100764298]	1.8337	0.874759	0.00835498	2.07805	0.261098	1.48842
Gdap1l1	ENSCGRG00000003640	100772667	MGI Symbol	1	ganglioside induced differentiation associated protein 1 like 1 [Source:NCBI gene;Acc:100772667]	1.83158	0.873091	0.000320162	3.49463	0.473429	1.27275
Tenm1	ENSCGRG00000003234	NA	MGI Symbol	2	teneurin transmembrane protein 1 [Source:MGI Symbol;Acc:MGI:1345185]	1.83122	0.872806	0.0160045	1.79576	0.187799	1.55781
Pik3r1	ENSCGRG00000002245	100750761	MGI Symbol	2	phosphoinositide-3-kinase regulatory subunit 1 [Source:NCBI gene;Acc:100750761]	1.83094	0.872583	8.15e-07	6.08884	0.643041	1.10213
Jkamp	ENSCGRG00000009917	100763824	MGI Symbol	1	JNK1/MAPK8 associated membrane protein [Source:NCBI gene;Acc:100763824]	1.83062	0.872331	2.49e-08	7.6038	0.697935	1.04673
Ttc8	ENSCGRG00000004148	100772346	MGI Symbol	2	tetratricopeptide repeat domain 8 [Source:NCBI gene;Acc:100772346]	1.82927	0.871266	2.05e-07	6.68825	0.666171	1.07636
Iqcf1	ENSCGRG00000008425	NA	MGI Symbol	2	IQ motif containing F1 [Source:MGI Symbol;Acc:MGI:1921517]	1.82913	0.871158	0.00879771	2.05563	0.254857	1.48746
	ENSCGRG00000007397	100758108		1	non-histone chromosomal protein HMG-17 [Source:NCBI gene;Acc:100758108]	1.82815	0.870387	1.19e-05	4.92445	0.582352	1.15842
	ENSCGRG00000024464	NA		1		1.82814	0.870373	0.0533764	1.27265	-0.0144194	1.75517
Lcor	ENSCGRG00000008899	NA	MGI Symbol	1	ligand dependent nuclear receptor corepressor [Source:MGI Symbol;Acc:MGI:2443930]	1.82722	0.869651	0.00642459	2.19215	0.284478	1.45482
Tspan1	ENSCGRG00000010292	100773482	MGI Symbol	1	tetraspanin 1 [Source:NCBI gene;Acc:100773482]	1.82592	0.868622	0.0262211	1.58135	0.118025	1.61922
	ENSCGRG00000021608	NA		1		1.8242	0.86726	0.0215506	1.66654	0.146925	1.5876
Wdr78	ENSCGRG00000013056	100751860	MGI Symbol	3	WD repeat domain 78 [Source:NCBI gene;Acc:100751860]	1.8235	0.866706	0.00717319	2.14429	0.273362	1.46005
	ENSCGRG00000010026	100765985		2	nuclear transcription factor Y subunit beta [Source:NCBI gene;Acc:100765985]	1.82336	0.866598	0.000525496	3.27943	0.447277	1.28592
	ENSCGRG00000010026	103162651		2	nuclear transcription factor Y subunit beta [Source:NCBI gene;Acc:100765985]	1.82336	0.866598	0.000525496	3.27943	0.447277	1.28592
Fen1	ENSCGRG00000017086	100756103	MGI Symbol	1	flap structure-specific endonuclease 1 [Source:NCBI gene;Acc:100756103]	1.82216	0.865652	8.29e-06	5.08145	0.588283	1.14302
Col9a2	ENSCGRG00000008025	100753027	MGI Symbol	1	collagen type IX alpha 2 chain [Source:NCBI gene;Acc:100753027]	1.82155	0.865164	0.0327989	1.48414	0.0810667	1.64926
Bcat1	ENSCGRG00000012643	100763658	MGI Symbol	3	branched chain amino acid transaminase 1 [Source:NCBI gene;Acc:100763658]	1.82083	0.8646	6.14e-07	6.21183	0.642366	1.08683
	ENSCGRG00000015791	NA		1		1.81957	0.863597	1e-05	5	0.58216	1.14503
Tmx4	ENSCGRG00000012091	NA	MGI Symbol	1	thioredoxin-related transmembrane protein 4 [Source:MGI Symbol;Acc:MGI:106558]	1.81914	0.863254	1.11e-06	5.95468	0.630307	1.0962
Foxred2	ENSCGRG00000000283	100769253	MGI Symbol	1	FAD dependent oxidoreductase domain containing 2 [Source:NCBI gene;Acc:100769253]	1.81891	0.863072	0.0322749	1.49114	0.0836232	1.64252
DNAJB9	ENSCGRG00000005047	100763648	UniProtKB Gene Name	1	DnaJ heat shock protein family (Hsp40) member B9 [Source:NCBI gene;Acc:100763648]	1.81862	0.862848	2.77e-07	6.55752	0.654844	1.07085
Fbxo24	ENSCGRG00000010159	NA	MGI Symbol	1	F-box protein 24 [Source:MGI Symbol;Acc:MGI:1918426]	1.81859	0.862824	6.02e-06	5.2204	0.594029	1.13162
Aox2	ENSCGRG00000002769	100759157	MGI Symbol	1	aldehyde oxidase 2 [Source:NCBI gene;Acc:100759157]	1.81826	0.862556	0.0491817	1.3082	0.00352416	1.72159
Card14	ENSCGRG00000017828	100757428	MGI Symbol	1	caspase recruitment domain family member 14 [Source:NCBI gene;Acc:100757428]	1.81824	0.862546	3.96e-05	4.4023	0.54348	1.18161
Dgkh	ENSCGRG00000002380	100769284	MGI Symbol	1	diacylglycerol kinase eta [Source:NCBI gene;Acc:100769284]	1.81744	0.861908	0.000558361	3.25308	0.441945	1.28187
Spp1	ENSCGRG00000000743	100769547	MGI Symbol	1	secreted phosphoprotein 1 [Source:NCBI gene;Acc:100769547]	1.81685	0.861436	0.00018678	3.72867	0.48928	1.23359
	ENSCGRG00000026081	NA		1		1.81612	0.860863	0.0375134	1.42581	0.056888	1.66484
Man1a2	ENSCGRG00000002015	100770527	MGI Symbol	1	mannosidase alpha class 1A member 2 [Source:NCBI gene;Acc:100770527]	1.81542	0.860299	7.06e-08	7.1512	0.674012	1.04659
Fstl1	ENSCGRG00000005221	100761843	MGI Symbol	1	follistatin like 1 [Source:NCBI gene;Acc:100761843]	1.81462	0.859672	2.4e-09	8.61979	0.715401	1.00394
Lrrc51	ENSCGRG00000002879	100750631	NCBI gene	1	Leucine-rich repeat-containing protein 51 [Source:NCBI gene;Acc:100750631]	1.81354	0.858811	0.000172414	3.76343	0.490891	1.22673
Thrsp	ENSCGRG00000006475	100766732	MGI Symbol	1	thyroid hormone responsive [Source:NCBI gene;Acc:100766732]	1.81271	0.858149	0.0129636	1.88728	0.209738	1.50656
	ENSCGRG00000026511	NA		1		1.81224	0.857773	0.0310722	1.50763	0.0894746	1.62607
Ttc39a	ENSCGRG00000014638	100750827	MGI Symbol	3	tetratricopeptide repeat domain 39A [Source:NCBI gene;Acc:100750827]	1.81142	0.857124	0.00422553	2.37412	0.315541	1.39871
Adamts3	ENSCGRG00000001128	100758325	MGI Symbol	2	ADAM metallopeptidase with thrombospondin type 1 motif 3 [Source:NCBI gene;Acc:100758325]	1.81069	0.856538	0.00218348	2.66085	0.362758	1.35032
Nppb	ENSCGRG00000000797	100773766	MGI Symbol	1	natriuretic peptide B [Source:NCBI gene;Acc:100773766]	1.8104	0.85631	8.32e-07	6.07988	0.630675	1.08195
Trdmt1	ENSCGRG00000014538	100773025	MGI Symbol	1	tRNA aspartic acid methyltransferase 1 [Source:NCBI gene;Acc:100773025]	1.81003	0.856014	2.07e-05	4.68403	0.557995	1.15403
Ccdc82	ENSCGRG00000001894	100762899	MGI Symbol	1	coiled-coil domain containing 82 [Source:NCBI gene;Acc:100762899]	1.80876	0.854999	7.4e-05	4.13077	0.518892	1.1911
Ptpn18	ENSCGRG00000017858	100773051	MGI Symbol	2	protein tyrosine phosphatase non-receptor type 18 [Source:NCBI gene;Acc:100773051]	1.80867	0.854927	2.02e-07	6.69465	0.653922	1.05593
	ENSCGRG00000015211	100689027		1	collagen type VII alpha 1 chain [Source:NCBI gene;Acc:100689027]	1.80793	0.854336	1.43e-05	4.84466	0.566803	1.14187
	ENSCGRG00000025345	NA		1		1.80678	0.853423	0.022784	1.64237	0.136713	1.57013
	ENSCGRG00000026078	NA		1		1.80671	0.853365	0.0261881	1.5819	0.116144	1.59059
Kitl	ENSCGRG00000004034	100752139	MGI Symbol	2	KIT ligand [Source:NCBI gene;Acc:100752139]	1.80597	0.852777	1.69e-06	5.77211	0.6145	1.09105
Cfd	ENSCGRG00000010136	100763302	MGI Symbol	1	complement factor D [Source:NCBI gene;Acc:100763302]	1.80542	0.852336	0.0242856	1.61465	0.127286	1.57739
Plpp3	ENSCGRG00000003451	100774527	MGI Symbol	1	phospholipid phosphatase 3 [Source:NCBI gene;Acc:100774527]	1.80523	0.852181	1.96e-08	7.70774	0.684903	1.01946
Ly6d	ENSCGRG00000000273	100774259	MGI Symbol	1	lymphocyte antigen 6 family member D [Source:NCBI gene;Acc:100774259]	1.80518	0.852146	0.000458754	3.33842	0.446137	1.25815
Pdzrn3	ENSCGRG00000010704	100752863	MGI Symbol	1	PDZ domain containing ring finger 3 [Source:NCBI gene;Acc:100752863]	1.80416	0.851328	0.000321904	3.49227	0.461396	1.24126
Ptger1	ENSCGRG00000006621	NA	MGI Symbol	1	prostaglandin E receptor 1 (subtype EP1) [Source:MGI Symbol;Acc:MGI:97793]	1.8041	0.85128	2.39e-08	7.6216	0.681656	1.0209
U6	ENSCGRG00000022714	NA	RFAM	1	U6 spliceosomal RNA [Source:RFAM;Acc:RF00026]	1.80368	0.850944	0.00643548	2.19142	0.278208	1.42368
Dalrd3	ENSCGRG00000011396	100764409	MGI Symbol	1	DALR anticodon binding domain containing 3 [Source:NCBI gene;Acc:100764409]	1.8035	0.850797	0.00205185	2.68786	0.36435	1.33724
Slc4a2	ENSCGRG00000012517	100762427	MGI Symbol	2	solute carrier family 4 member 2 [Source:NCBI gene;Acc:100762427]	1.80347	0.850778	6.43e-09	8.19179	0.697191	1.00437
	ENSCGRG00000016658	100756911		1	eukaryotic translation initiation factor 5 [Source:NCBI gene;Acc:100756911]	1.80337	0.850699	1.46e-06	5.83565	0.615858	1.08554
Zmat1	ENSCGRG00000001964	100754864	MGI Symbol	1	zinc finger matrin-type 1 [Source:NCBI gene;Acc:100754864]	1.8022	0.849757	0.000663464	3.17818	0.427351	1.27216
	ENSCGRG00000011427	NA		1		1.80168	0.849346	0.0393064	1.40554	0.0475863	1.6511
Clcf1	ENSCGRG00000014082	100761392	MGI Symbol	1	cardiotrophin like cytokine factor 1 [Source:NCBI gene;Acc:100761392]	1.80112	0.848895	2.9e-07	6.5376	0.643466	1.05432
	ENSCGRG00000025458	NA		3		1.80104	0.848834	0.00195929	2.7079	0.366448	1.33122
	ENSCGRG00000007470	NA		1		1.8003	0.848238	0.0893038	1.04913	-0.147305	1.84378
Chrnb2	ENSCGRG00000010906	100761068	MGI Symbol	1	cholinergic receptor nicotinic beta 2 subunit [Source:NCBI gene;Acc:100761068]	1.79999	0.847989	3.48e-05	4.45842	0.53813	1.15785
Gpc5	ENSCGRG00000007342	NA	MGI Symbol	1	glypican 5 [Source:MGI Symbol;Acc:MGI:1194894]	1.79991	0.847923	0.0239535	1.62063	0.128635	1.56721
	ENSCGRG00000026055	NA		1		1.79947	0.847574	0.0203589	1.69125	0.151384	1.54376
Calr4	ENSCGRG00000009957	100760153	MGI Symbol	2	calreticulin [Source:NCBI gene;Acc:100760153]	1.79812	0.846488	0.00265149	2.57651	0.345575	1.3474
Stk11ip	ENSCGRG00000018304	NA	MGI Symbol	1	serine/threonine kinase 11 interacting protein [Source:MGI Symbol;Acc:MGI:1918978]	1.79785	0.846277	8.01e-07	6.09637	0.623972	1.06858
Plxnb1	ENSCGRG00000006930	100762729	MGI Symbol	1	plexin B1 [Source:NCBI gene;Acc:100762729]	1.79747	0.845963	0.00196732	2.70612	0.364951	1.32698
Insrr	ENSCGRG00000004643	100750978	MGI Symbol	1	insulin receptor related receptor [Source:NCBI gene;Acc:100750978]	1.79735	0.845869	0.00868434	2.06126	0.248727	1.44301
Prag1	ENSCGRG00000012743	100774451	MGI Symbol	1	PEAK1 related, kinase-activating pseudokinase 1 [Source:NCBI gene;Acc:100774451]	1.79529	0.844221	6.53e-07	6.18509	0.626128	1.06231
	ENSCGRG00000024325	NA		3		1.79523	0.844173	0.000236343	3.62646	0.47025	1.2181
Pik3cb	ENSCGRG00000018396	NA	MGI Symbol	1	phosphatidylinositol-4,5-bisphosphate 3-kinase catalytic subunit beta [Source:MGI Symbol;Acc:MGI:1922019]	1.79518	0.844125	8.19e-06	5.08672	0.573929	1.11432
4931406P16Rik	ENSCGRG00000002746	100764974	MGI Symbol	1	KIAA0355 ortholog [Source:NCBI gene;Acc:100764974]	1.79515	0.844103	0.0412826	1.38423	0.0381476	1.65006
Lurap1	ENSCGRG00000016365	100773200	MGI Symbol	1	leucine rich adaptor protein 1 [Source:NCBI gene;Acc:100773200]	1.79493	0.84393	0.0222431	1.6528	0.138574	1.54929
Zfp568	ENSCGRG00000000510	100759667	MGI Symbol	1	zinc finger protein 568 [Source:NCBI gene;Acc:100759667]	1.79313	0.842482	1.97e-07	6.70553	0.644767	1.0402
Wdr45	ENSCGRG00000011645	100759722	MGI Symbol	6	WD repeat domain 45 [Source:NCBI gene;Acc:100759722]	1.79261	0.842064	4.05e-07	6.39254	0.632768	1.05136
Abcc10	ENSCGRG00000015396	100757623	MGI Symbol	2	ATP binding cassette subfamily C member 10 [Source:NCBI gene;Acc:100757623]	1.79246	0.841945	1.53e-07	6.81531	0.648266	1.03562
Gpr152	ENSCGRG00000014277	100759644	MGI Symbol	1	G protein-coupled receptor 152 [Source:NCBI gene;Acc:100759644]	1.79218	0.841716	9.67e-06	5.01457	0.56828	1.11515
Acap1	ENSCGRG00000011550	100765780	MGI Symbol	1	ArfGAP with coiled-coil, ankyrin repeat and PH domains 1 [Source:NCBI gene;Acc:100765780]	1.78997	0.839933	2.35e-05	4.62893	0.544059	1.13581
Fam129c	ENSCGRG00000012627	NA	MGI Symbol	1	family with sequence similarity 129, member C [Source:MGI Symbol;Acc:MGI:3686743]	1.78981	0.839802	0.00470868	2.3271	0.300677	1.37893
Cyp26c1	ENSCGRG00000016222	100755258	MGI Symbol	1	cytochrome P450 26C1 [Source:NCBI gene;Acc:100755258]	1.78972	0.839731	0.000120308	3.91971	0.493113	1.18635
Psd3	ENSCGRG00000016853	100754008	MGI Symbol	4	pleckstrin and Sec7 domain containing 3 [Source:NCBI gene;Acc:100754008]	1.7893	0.839398	0.00338946	2.46987	0.325488	1.35331
	ENSCGRG00000006520	100771699		1	polypyrimidine tract binding protein 3 [Source:NCBI gene;Acc:100771699]	1.78873	0.838935	0.000563719	3.24894	0.429715	1.24815
Jun	ENSCGRG00000008808	100766306	MGI Symbol	1	Jun proto-oncogene, AP-1 transcription factor subunit [Source:NCBI gene;Acc:100766306]	1.78851	0.83876	2.97e-07	6.52724	0.635434	1.04209
Nodal	ENSCGRG00000016264	100762314	MGI Symbol	1	nodal growth differentiation factor [Source:NCBI gene;Acc:100762314]	1.78826	0.838561	0.00452908	2.34399	0.303308	1.37381
	ENSCGRG00000021951	NA		1		1.78795	0.838309	0.077419	1.11115	-0.104429	1.78105
Rap1gap2	ENSCGRG00000013332	NA	MGI Symbol	1	RAP1 GTPase activating protein 2 [Source:MGI Symbol;Acc:MGI:3028623]	1.78794	0.838297	0.0119087	1.92413	0.214214	1.46238
Cul9	ENSCGRG00000015334	100753842	MGI Symbol	1	cullin 9 [Source:NCBI gene;Acc:100753842]	1.78731	0.837787	0.0250777	1.60071	0.120441	1.55513
Taf4b	ENSCGRG00000008139	100768814	MGI Symbol	1	TATA-box binding protein associated factor 4b [Source:NCBI gene;Acc:100768814]	1.7869	0.837458	0.000369065	3.4329	0.44805	1.22687
Fam189b	ENSCGRG00000012130	100756337	MGI Symbol	3	family with sequence similarity 189 member B [Source:NCBI gene;Acc:100756337]	1.78658	0.837201	1.1e-06	5.95861	0.611483	1.06292
Hic2	ENSCGRG00000006928	100751153	MGI Symbol	1	HIC ZBTB transcriptional repressor 2 [Source:NCBI gene;Acc:100751153]	1.78258	0.833965	6.65e-05	4.17718	0.509578	1.15835
	ENSCGRG00000024562	NA		1		1.78252	0.833916	0.0848388	1.07141	-0.129637	1.79747
Dnah6	ENSCGRG00000016024	100754128	MGI Symbol	4	dynein axonemal heavy chain 6 [Source:NCBI gene;Acc:100754128]	1.7824	0.833824	0.0012679	2.89692	0.385635	1.28201
Ces1a	ENSCGRG00000003941	100766630	MGI Symbol	1	liver carboxylesterase 1-like [Source:NCBI gene;Acc:100766630]	1.78236	0.833792	0.00362988	2.44011	0.318338	1.34925
Pthlh	ENSCGRG00000007492	100758030	MGI Symbol	1	parathyroid hormone like hormone [Source:NCBI gene;Acc:100758030]	1.78212	0.833592	0.000499096	3.30182	0.432608	1.23458
Ccnjl	ENSCGRG00000017684	NA	MGI Symbol	1	cyclin J-like [Source:MGI Symbol;Acc:MGI:2685723]	1.78137	0.832987	0.0398498	1.39957	0.0441676	1.62181
Aopep	ENSCGRG00000011647	100773268	MGI Symbol	1	aminopeptidase O (putative) [Source:NCBI gene;Acc:100773268]	1.78032	0.832136	0.0175952	1.7546	0.167428	1.49684
	ENSCGRG00000012939	100769895		1	deoxyribonuclease-1-like 2 [Source:NCBI gene;Acc:100769895]	1.77738	0.829756	0.00274997	2.56067	0.336291	1.32322
Catsperd	ENSCGRG00000012207	NA	MGI Symbol	1	cation channel sperm associated auxiliary subunit delta [Source:MGI Symbol;Acc:MGI:2147030]	1.77713	0.829548	0.00177854	2.74994	0.364039	1.29506
Syn3	ENSCGRG00000007188	NA	MGI Symbol	1	synapsin III [Source:MGI Symbol;Acc:MGI:1351334]	1.777	0.829444	0.0180028	1.74466	0.164019	1.49487
Ttpal	ENSCGRG00000001699	100769790	MGI Symbol	1	alpha tocopherol transfer protein like [Source:NCBI gene;Acc:100769790]	1.7769	0.829365	1.67e-07	6.77728	0.637262	1.02147
Chtf18	ENSCGRG00000009394	100761649	MGI Symbol	1	chromosome transmission fidelity factor 18 [Source:NCBI gene;Acc:100761649]	1.7766	0.829116	1.99e-07	6.70115	0.634416	1.02382
	ENSCGRG00000024347	NA		1		1.77533	0.82809	0.000548658	3.2607	0.425416	1.23076
CDC6	ENSCGRG00000006112	100689243	UniProtKB Gene Name	2	cell division cycle 6 [Source:NCBI gene;Acc:100689243]	1.77529	0.828056	0.000955803	3.01963	0.398166	1.25795
	ENSCGRG00000025626	NA		1		1.7749	0.827742	0.0646519	1.18942	-0.0571591	1.71264
	ENSCGRG00000026591	NA		2		1.77433	0.827278	0.0603582	1.21926	-0.0409686	1.69552
Ghr	ENSCGRG00000001514	100763540	MGI Symbol	2	growth hormone receptor [Source:NCBI gene;Acc:100763540]	1.77426	0.827218	4.95e-08	7.30539	0.652934	1.0015
Map1a	ENSCGRG00000012713	100755159	MGI Symbol	1	microtubule associated protein 1A [Source:NCBI gene;Acc:100755159]	1.77249	0.825777	6.5e-07	6.18709	0.612527	1.03903
Slc26a5	ENSCGRG00000017980	100755962	MGI Symbol	3	solute carrier family 26 member 5 [Source:NCBI gene;Acc:100755962]	1.77229	0.825613	0.0733484	1.13461	-0.0885329	1.73976
Atg9b	ENSCGRG00000014455	100769671	MGI Symbol	1	autophagy related 9B [Source:NCBI gene;Acc:100769671]	1.77216	0.825513	2.32e-07	6.63451	0.629318	1.02171
Cyp26a1	ENSCGRG00000016142	100755549	MGI Symbol	1	cytochrome P450 26A1 [Source:NCBI gene;Acc:100755549]	1.77097	0.824544	1.95e-05	4.70997	0.539146	1.10994
	ENSCGRG00000025519	NA		1		1.77084	0.824435	2.66e-05	4.57512	0.530698	1.11817
	ENSCGRG00000021851	NA		1		1.77019	0.823904	0.00964053	2.0159	0.232161	1.41565
	ENSCGRG00000015583	107980412		2	IQ motif containing K [Source:NCBI gene;Acc:107980412]	1.76977	0.823561	0.00125485	2.90141	0.381459	1.26566
Gprasp1	ENSCGRG00000009096	NA	MGI Symbol	1	G protein-coupled receptor associated sorting protein 1 [Source:MGI Symbol;Acc:MGI:1917418]	1.76957	0.823403	0.000884028	3.05353	0.399936	1.24687
	ENSCGRG00000014620	100757572		1	GLI family zinc finger 2 [Source:NCBI gene;Acc:100757572]	1.76837	0.822423	1.17e-05	4.93181	0.550681	1.09416
Skil	ENSCGRG00000015546	100765342	MGI Symbol	2	SKI like proto-oncogene [Source:NCBI gene;Acc:100765342]	1.76817	0.822253	1.02e-05	4.9914	0.553917	1.09059
Clba1	ENSCGRG00000004402	100752702	MGI Symbol	1	clathrin binding box of aftiphilin containing 1 [Source:NCBI gene;Acc:100752702]	1.76739	0.821618	0.000596933	3.22407	0.418189	1.22505
Esrp2	ENSCGRG00000015534	100755569	MGI Symbol	1	epithelial splicing regulatory protein 2 [Source:NCBI gene;Acc:100755569]	1.76699	0.821292	0.00209301	2.67923	0.35048	1.2921
	ENSCGRG00000008163	100765225		3	sacsin molecular chaperone [Source:NCBI gene;Acc:100765225]	1.76679	0.821131	8.19e-08	7.08672	0.641268	1.00099
Kcnip2	ENSCGRG00000005246	100753351	MGI Symbol	6	potassium voltage-gated channel interacting protein 2 [Source:NCBI gene;Acc:100753351]	1.76627	0.820705	1.16e-06	5.93554	0.59852	1.04289
	ENSCGRG00000016570	100753982		1	FA complementation group C [Source:NCBI gene;Acc:100753982]	1.76591	0.820414	0.00025175	3.59903	0.454544	1.18628
Aebp1	ENSCGRG00000003786	100762528	MGI Symbol	1	AE binding protein 1 [Source:NCBI gene;Acc:100762528]	1.7646	0.819345	6.63e-05	4.17849	0.500722	1.13797
Ttll6	ENSCGRG00000004028	NA	MGI Symbol	1	tubulin tyrosine ligase-like family, member 6 [Source:MGI Symbol;Acc:MGI:2683461]	1.76434	0.819125	2.11e-05	4.67572	0.53348	1.10477
Als2cl	ENSCGRG00000002548	100767195	MGI Symbol	1	ALS2 C-terminal like [Source:NCBI gene;Acc:100767195]	1.76404	0.818879	1.64e-07	6.78516	0.629471	1.00829
Dapk1	ENSCGRG00000012137	NA	MGI Symbol	1	death associated protein kinase 1 [Source:MGI Symbol;Acc:MGI:1916885]	1.76283	0.81789	0.0379498	1.42079	0.0520294	1.58375
Sox10	ENSCGRG00000012667	100754443	MGI Symbol	1	SRY-box transcription factor 10 [Source:NCBI gene;Acc:100754443]	1.76227	0.817435	0.194924	0.710134	-0.467661	2.10253
Anxa11	ENSCGRG00000004243	100752736	MGI Symbol	1	annexin A11 [Source:NCBI gene;Acc:100752736]	1.76176	0.817017	4.85e-08	7.31426	0.645159	0.988874
Fancm	ENSCGRG00000005570	NA	MGI Symbol	1	Fanconi anemia, complementation group M [Source:MGI Symbol;Acc:MGI:2442306]	1.76127	0.816615	1.47e-07	6.83268	0.629378	1.00385
	ENSCGRG00000018633	100757288		1	non-histone chromosomal protein HMG-17 [Source:NCBI gene;Acc:100757288]	1.76103	0.816421	0.000448789	3.34796	0.428397	1.20444
Zfp90	ENSCGRG00000009634	NA	MGI Symbol	2	zinc finger protein 90 [Source:MGI Symbol;Acc:MGI:104786]	1.7588	0.81459	0.00014326	3.84388	0.472269	1.15691
	ENSCGRG00000007412	NA		1		1.7588	0.814587	0.00204585	2.68913	0.349023	1.28015
Ctns	ENSCGRG00000018305	NA	MGI Symbol	1	cystinosis, nephropathic [Source:MGI Symbol;Acc:MGI:1932872]	1.75754	0.813559	0.000352149	3.45327	0.437224	1.18989
2300002M23Rik	ENSCGRG00000012262	100754705	MGI Symbol	1	chromosome unknown C6orf15 homolog [Source:NCBI gene;Acc:100754705]	1.75666	0.812839	0.00824102	2.08402	0.243884	1.38179
	ENSCGRG00000024600	NA		2		1.75649	0.812691	0.00750445	2.12468	0.252327	1.37306
Cmip	ENSCGRG00000014929	100759767	MGI Symbol	1	c-Maf inducing protein [Source:NCBI gene;Acc:100759767]	1.75581	0.812134	5.02e-06	5.2993	0.563119	1.06115
Tmem45b	ENSCGRG00000012115	100757175	MGI Symbol	1	transmembrane protein 45B [Source:NCBI gene;Acc:100757175]	1.7538	0.810488	0.0129903	1.88638	0.197866	1.42311
Kcng2	ENSCGRG00000010886	NA	MGI Symbol	2	potassium voltage-gated channel, subfamily G, member 2 [Source:MGI Symbol;Acc:MGI:3694646]	1.75285	0.809703	0.0148683	1.82774	0.182716	1.43669
Cln6	ENSCGRG00000003488	100760975	MGI Symbol	1	CLN6 transmembrane ER protein [Source:NCBI gene;Acc:100760975]	1.75244	0.809363	1.47e-08	7.83268	0.653885	0.96484
Ubd	ENSCGRG00000015626	100769593	MGI Symbol	1	ubiquitin D [Source:NCBI gene;Acc:100769593]	1.75193	0.808944	0.0238433	1.62263	0.12336	1.49453
Arid5b	ENSCGRG00000017485	100754803	MGI Symbol	1	AT-rich interaction domain 5B [Source:NCBI gene;Acc:100754803]	1.75147	0.808564	1.28e-07	6.89279	0.625156	0.991972
Birc3	ENSCGRG00000017280	100761700	MGI Symbol	2	baculoviral IAP repeat-containing protein 3 [Source:NCBI gene;Acc:100761700]	1.75102	0.808194	1.75e-06	5.75696	0.581693	1.03469
Il31ra	ENSCGRG00000001044	100770824	MGI Symbol	2	interleukin 31 receptor A [Source:NCBI gene;Acc:100770824]	1.75101	0.808186	6.82e-07	6.16622	0.598677	1.01769
Dnah10	ENSCGRG00000014893	103161549	MGI Symbol	2	dynein axonemal heavy chain 10 [Source:NCBI gene;Acc:103161549]	1.75073	0.807956	0.010926	1.96154	0.2153	1.40061
Ypel1	ENSCGRG00000007512	100759808	MGI Symbol	1	yippee like 1 [Source:NCBI gene;Acc:100759808]	1.75005	0.8074	0.00603387	2.2194	0.269351	1.34545
	ENSCGRG00000009216	100762246		1	radial spoke head 3 [Source:NCBI gene;Acc:100762246]	1.74905	0.806569	7.02e-06	5.15366	0.551904	1.06123
Csrnp1	ENSCGRG00000013606	100752750	MGI Symbol	2	cysteine and serine rich nuclear protein 1 [Source:NCBI gene;Acc:100752750]	1.74858	0.806185	2.66e-05	4.57512	0.518971	1.0934
Mapk8ip2	ENSCGRG00000004478	100754281	MGI Symbol	1	mitogen-activated protein kinase 8 interacting protein 2 [Source:NCBI gene;Acc:100754281]	1.74824	0.805901	0.0178966	1.74723	0.160086	1.45172
Apbb3	ENSCGRG00000008853	100756770	MGI Symbol	1	amyloid beta precursor protein binding family B member 3 [Source:NCBI gene;Acc:100756770]	1.748	0.805702	2.85e-06	5.54516	0.570407	1.041
Epm2aip1	ENSCGRG00000019638	100770168	MGI Symbol	1	EPM2A interacting protein 1 [Source:NCBI gene;Acc:100770168]	1.7478	0.805541	0.000164735	3.78321	0.462081	1.149
Pip4k2a	ENSCGRG00000002246	100755254	MGI Symbol	2	phosphatidylinositol-5-phosphate 4-kinase type 2 alpha [Source:NCBI gene;Acc:100755254]	1.74774	0.805488	0.000362796	3.44034	0.431656	1.17932
	ENSCGRG00000000517	100769531		1	tumor protein p63 regulated 1 like [Source:NCBI gene;Acc:100769531]	1.74742	0.805228	6.49e-08	7.18776	0.631991	0.978464
	ENSCGRG00000024643	NA		1		1.74734	0.805162	0.0302525	1.51924	0.0881273	1.5222
Ufsp1	ENSCGRG00000006075	NA	MGI Symbol	1	UFM1-specific peptidase 1 [Source:MGI Symbol;Acc:MGI:1917490]	1.74637	0.804358	5.66e-05	4.24718	0.496382	1.11233
	ENSCGRG00000025612	NA		1		1.74556	0.80369	0.0300619	1.52198	0.0889352	1.51845
Zhx2	ENSCGRG00000018590	100769747	MGI Symbol	1	zinc fingers and homeoboxes 2 [Source:NCBI gene;Acc:100769747]	1.74522	0.803411	1.69e-05	4.77211	0.528881	1.07794
Sra1	ENSCGRG00000007079	100753253	MGI Symbol	1	steroid receptor RNA activator 1 [Source:NCBI gene;Acc:100753253]	1.7452	0.803392	2.18e-07	6.66154	0.613363	0.99342
	ENSCGRG00000002262	NA		1		1.7432	0.801734	0.000182435	3.73889	0.456227	1.14724
	ENSCGRG00000000267	NA		1		1.74286	0.801454	0.0353981	1.45102	0.0627129	1.5402
Ninl	ENSCGRG00000002522	100764839	MGI Symbol	3	ninein like [Source:NCBI gene;Acc:100764839]	1.74264	0.801276	7.72e-07	6.11238	0.591426	1.01113
Gm128	ENSCGRG00000012752	NA	MGI Symbol	1	predicted gene 128 [Source:MGI Symbol;Acc:MGI:2684974]	1.7415	0.800328	0.0236343	1.62646	0.12325	1.47741
Gjb3	ENSCGRG00000014160	100765420	MGI Symbol	1	gap junction protein beta 3 [Source:NCBI gene;Acc:100765420]	1.7403	0.79934	1.48e-06	5.82974	0.578475	1.0202
H2-Ob	ENSCGRG00000016223	103161518	MGI Symbol	2	HLA class II histocompatibility antigen, DO beta chain [Source:NCBI gene;Acc:103161518]	1.73988	0.798991	0.0240501	1.61888	0.12066	1.47732
Otof	ENSCGRG00000018155	100759573	MGI Symbol	2	otoferlin [Source:NCBI gene;Acc:100759573]	1.73967	0.798815	0.0212046	1.67357	0.137437	1.46019
Thbs1	ENSCGRG00000000633	100760878	MGI Symbol	2	thrombospondin 1 [Source:NCBI gene;Acc:100760878]	1.73951	0.798679	1.05e-07	6.97881	0.62032	0.977039
Obsl1	ENSCGRG00000014716	100766443	MGI Symbol	2	obscurin like cytoskeletal adaptor 1 [Source:NCBI gene;Acc:100766443]	1.73871	0.79802	2.17e-08	7.66354	0.640133	0.955906
Shc1	ENSCGRG00000005292	100758936	MGI Symbol	1	SHC adaptor protein 1 [Source:NCBI gene;Acc:100758936]	1.73673	0.796378	3.3e-08	7.48149	0.633738	0.959018
Abcb1b	ENSCGRG00000003944	100682537	MGI Symbol	1	ATP-binding cassette, sub-family B (MDR/TAP), member 1B [Source:NCBI gene;Acc:100682537]	1.73634	0.796047	2.49e-06	5.6038	0.566197	1.0259
Pik3ip1	ENSCGRG00000012136	NA	MGI Symbol	2	phosphoinositide-3-kinase interacting protein 1 [Source:MGI Symbol;Acc:MGI:1917016]	1.73632	0.796033	0.000233693	3.63135	0.443859	1.14821
Meak7	ENSCGRG00000015707	100772689	MGI Symbol	2	MTOR associated protein, eak-7 homolog [Source:NCBI gene;Acc:100772689]	1.73624	0.795967	4.33e-06	5.36351	0.555016	1.03692
	ENSCGRG00000000572	NA		1		1.73586	0.795648	0.00154517	2.81102	0.35717	1.23413
	ENSCGRG00000007075	NA		2		1.73489	0.794847	0.00282781	2.54855	0.320329	1.26937
Bmpr2	ENSCGRG00000015740	100764519	MGI Symbol	1	bone morphogenetic protein receptor type 2 [Source:NCBI gene;Acc:100764519]	1.73463	0.794627	5.37e-05	4.27003	0.491932	1.09732
Ext1	ENSCGRG00000007650	NA	MGI Symbol	1	exostosin glycosyltransferase 1 [Source:MGI Symbol;Acc:MGI:894663]	1.7346	0.794604	1.82e-06	5.73993	0.571193	1.01801
Tmem198	ENSCGRG00000013964	100766151	MGI Symbol	2	transmembrane protein 198 [Source:NCBI gene;Acc:100766151]	1.73448	0.794503	1.05e-05	4.97881	0.534492	1.05451
	ENSCGRG00000013608	NA		2		1.73407	0.794159	0.00145556	2.83697	0.359814	1.2285
Dnah2	ENSCGRG00000008861	NA	MGI Symbol	2	dynein, axonemal, heavy chain 2 [Source:MGI Symbol;Acc:MGI:107731]	1.73318	0.793422	0.0380114	1.42009	0.0501973	1.53665
Brpf3	ENSCGRG00000001641	100759740	MGI Symbol	2	bromodomain and PHD finger containing 3 [Source:NCBI gene;Acc:100759740]	1.73312	0.793373	3.22e-07	6.49214	0.599787	0.986958
ATP6	ENSCGRG00000000022	3979188	NCBI gene	1	ATP synthase F0 subunit 6 [Source:NCBI gene;Acc:3979188]	1.73291	0.793198	6.47e-06	5.1891	0.54455	1.04185
Hadhb	ENSCGRG00000011430	100758239	MGI Symbol	1	hydroxyacyl-CoA dehydrogenase trifunctional multienzyme complex subunit beta [Source:NCBI gene;Acc:100758239]	1.73127	0.791826	1.76e-06	5.75449	0.569815	1.01384
Per2	ENSCGRG00000015527	100772001	MGI Symbol	1	period circadian regulator 2 [Source:NCBI gene;Acc:100772001]	1.73058	0.791255	6.84e-06	5.16494	0.541969	1.04054
	ENSCGRG00000008930	NA		1		1.72962	0.790459	0.000970701	3.01291	0.379317	1.2016
	ENSCGRG00000010603	103158819		1	high mobility group AT-hook 2 [Source:NCBI gene;Acc:103158819]	1.72925	0.79015	0.0500827	1.30031	-0.000325042	1.58063
Ada	ENSCGRG00000009579	100756254	MGI Symbol	1	adenosine deaminase [Source:NCBI gene;Acc:100756254]	1.72852	0.789534	6.04e-08	7.21896	0.620613	0.958456
Pkp1	ENSCGRG00000008172	100764930	MGI Symbol	1	plakophilin 1 [Source:NCBI gene;Acc:100764930]	1.72709	0.78834	0.0493525	1.30669	0.0025467	1.57413
	ENSCGRG00000007751	100751677		2	SH3 domain binding protein 1 [Source:NCBI gene;Acc:100751677]	1.72688	0.788169	1.05e-07	6.97881	0.612167	0.964172
Abhd6	ENSCGRG00000006994	100769391	MGI Symbol	1	abhydrolase domain containing 6 [Source:NCBI gene;Acc:100769391]	1.72642	0.787779	3.79e-06	5.42136	0.552041	1.02352
Sdk2	ENSCGRG00000006804	100751793	MGI Symbol	2	sidekick cell adhesion molecule 2 [Source:NCBI gene;Acc:100751793]	1.72609	0.787511	0.000223484	3.65075	0.440766	1.13426
Cdk3	ENSCGRG00000013224	100759733	MGI Symbol	1	cyclin dependent kinase 3 [Source:NCBI gene;Acc:100759733]	1.72598	0.787417	0.00127242	2.89537	0.363984	1.21085
Foxs1	ENSCGRG00000019998	100755669	MGI Symbol	1	forkhead box S1 [Source:NCBI gene;Acc:100755669]	1.72553	0.78704	5.05e-06	5.29671	0.545602	1.02848
Zfp608	ENSCGRG00000007697	NA	MGI Symbol	1	zinc finger protein 608 [Source:MGI Symbol;Acc:MGI:2442338]	1.725	0.786592	9.52e-05	4.02136	0.469501	1.10368
Rfx3	ENSCGRG00000001003	100760331	MGI Symbol	2	regulatory factor X3 [Source:NCBI gene;Acc:100760331]	1.72486	0.786476	0.004122	2.38489	0.291319	1.28163
	ENSCGRG00000012174	NA		1		1.72484	0.786463	0.000174657	3.75781	0.449082	1.12384
Plppr3	ENSCGRG00000012461	100763012	MGI Symbol	2	phospholipid phosphatase related 3 [Source:NCBI gene;Acc:100763012]	1.72483	0.786458	0.00707142	2.15049	0.249265	1.32365
Stard13	ENSCGRG00000011936	100757703	MGI Symbol	1	StAR related lipid transfer domain containing 13 [Source:NCBI gene;Acc:100757703]	1.72456	0.786231	3.28e-07	6.48413	0.594121	0.978341
Psors1c2	ENSCGRG00000009915	100759624	MGI Symbol	1	psoriasis susceptibility 1 candidate 2 [Source:NCBI gene;Acc:100759624]	1.72393	0.785705	0.00010461	3.98043	0.465961	1.10545
Prkcd	ENSCGRG00000006011	100774348	MGI Symbol	2	protein kinase C delta [Source:NCBI gene;Acc:100774348]	1.7238	0.785593	7.28e-08	7.13787	0.615082	0.956105
Nt5m	ENSCGRG00000007573	100767091	MGI Symbol	1	5',3'-nucleotidase, mitochondrial [Source:NCBI gene;Acc:100767091]	1.72365	0.785465	1.2e-05	4.92082	0.525234	1.0457
Tpcn1	ENSCGRG00000004635	100770089	MGI Symbol	1	two pore segment channel 1 [Source:NCBI gene;Acc:100770089]	1.72343	0.785282	7.28e-08	7.13787	0.61484	0.955723
Naif1	ENSCGRG00000011235	100756267	MGI Symbol	1	nuclear apoptosis inducing factor 1 [Source:NCBI gene;Acc:100756267]	1.72268	0.784654	0.00232374	2.63381	0.328538	1.24077
Zmat3	ENSCGRG00000011491	100755886	MGI Symbol	1	zinc finger matrin-type 3 [Source:NCBI gene;Acc:100755886]	1.72242	0.784436	0.00437758	2.35877	0.286221	1.28265
Sptan1	ENSCGRG00000014732	100763248	MGI Symbol	6	spectrin alpha, non-erythrocytic 1 [Source:NCBI gene;Acc:100763248]	1.72236	0.784387	3.13e-07	6.50446	0.593446	0.975329
	ENSCGRG00000025691	NA		1		1.72233	0.784364	0.000503036	3.2984	0.406722	1.16201
Spsb4	ENSCGRG00000007575	100764505	MGI Symbol	1	splA/ryanodine receptor domain and SOCS box containing 4 [Source:NCBI gene;Acc:100764505]	1.72206	0.784136	0.000163157	3.78739	0.450138	1.11813
Zdhhc17	ENSCGRG00000005898	100764376	MGI Symbol	3	zinc finger DHHC-type containing 17 [Source:NCBI gene;Acc:100764376]	1.72146	0.783629	3.51e-06	5.45469	0.550689	1.01657
	ENSCGRG00000000483	100750499		1	coiled-coil domain containing 39 [Source:NCBI gene;Acc:100750499]	1.72087	0.783142	3.04e-05	4.51713	0.500579	1.06571
Prdm16	ENSCGRG00000003339	100762301	MGI Symbol	2	PR/SET domain 16 [Source:NCBI gene;Acc:100762301]	1.72085	0.783118	0.000723055	3.14083	0.389889	1.17635
Cideb	ENSCGRG00000016620	100769570	MGI Symbol	2	cell death inducing DFFA like effector b [Source:NCBI gene;Acc:100769570]	1.72026	0.782623	0.00977395	2.00993	0.219239	1.34601
Sec14l1	ENSCGRG00000010360	100770988	MGI Symbol	3	SEC14 like lipid binding 1 [Source:NCBI gene;Acc:100770988]	1.71813	0.780843	2.59e-08	7.5867	0.624271	0.937416
	ENSCGRG00000019585	NA		1		1.71757	0.780367	0.0630334	1.20043	-0.0481879	1.60892
Igfals	ENSCGRG00000010248	100753202	MGI Symbol	1	insulin like growth factor binding protein acid labile subunit [Source:NCBI gene;Acc:100753202]	1.71703	0.779918	0.00698124	2.15607	0.248267	1.31157
	ENSCGRG00000025815	NA		1		1.71611	0.779141	0.00707301	2.1504	0.246927	1.31136
	ENSCGRG00000025573	NA		1		1.71607	0.779107	0.0267319	1.57297	0.103165	1.45505
Rnft2	ENSCGRG00000003590	100752081	MGI Symbol	1	ring finger protein, transmembrane 2 [Source:NCBI gene;Acc:100752081]	1.71586	0.77893	8.09e-06	5.09205	0.529881	1.02798
Hfe	ENSCGRG00000012694	100762132	MGI Symbol	1	homeostatic iron regulator [Source:NCBI gene;Acc:100762132]	1.71582	0.778898	5.03e-07	6.29843	0.581895	0.975902
Styxl1	ENSCGRG00000006530	100757874	MGI Symbol	2	serine/threonine/tyrosine interacting like 1 [Source:NCBI gene;Acc:100757874]	1.71572	0.778815	0.000293249	3.53276	0.425712	1.13192
Dcun1d4	ENSCGRG00000013735	100756000	MGI Symbol	4	defective in cullin neddylation 1 domain containing 4 [Source:NCBI gene;Acc:100756000]	1.7157	0.778795	0.0014606	2.83547	0.352666	1.20492
Pcnx4	ENSCGRG00000016057	100751396	MGI Symbol	1	pecanex 4 [Source:NCBI gene;Acc:100751396]	1.71541	0.77855	4.58e-07	6.33913	0.583118	0.973982
Pgpep1	ENSCGRG00000007910	100769180	MGI Symbol	1	pyroglutamyl-peptidase I [Source:NCBI gene;Acc:100769180]	1.71459	0.77786	1.7e-07	6.76955	0.597421	0.9583
Frs2	ENSCGRG00000015406	100758678	MGI Symbol	1	fibroblast growth factor receptor substrate 2 [Source:NCBI gene;Acc:100758678]	1.71436	0.777669	3.06e-06	5.51428	0.549162	1.00618
Trmo	ENSCGRG00000005792	100767259	MGI Symbol	1	tRNA methyltransferase O [Source:NCBI gene;Acc:100767259]	1.7126	0.776186	8.56e-05	4.06753	0.466607	1.08577
Minar1	ENSCGRG00000012074	100758044	MGI Symbol	1	membrane integral NOTCH2 associated receptor 1 [Source:NCBI gene;Acc:100758044]	1.71253	0.776133	0.00196768	2.70605	0.334815	1.21745
Peli2	ENSCGRG00000005196	NA	MGI Symbol	1	pellino 2 [Source:MGI Symbol;Acc:MGI:1891445]	1.71245	0.776058	0.00401466	2.39635	0.28932	1.2628
Actn2	ENSCGRG00000016820	100765161	MGI Symbol	2	actinin alpha 2 [Source:NCBI gene;Acc:100765161]	1.71212	0.775785	0.00430635	2.36589	0.284243	1.26733
	ENSCGRG00000024158	NA		1		1.71116	0.774976	2.62e-06	5.5817	0.550245	0.999706
	ENSCGRG00000004107	100757168		1	microtubule associated protein 6 [Source:NCBI gene;Acc:100757168]	1.71112	0.774942	6.33e-07	6.1986	0.575247	0.974638
Tmem38a	ENSCGRG00000005715	NA	MGI Symbol	1	transmembrane protein 38A [Source:MGI Symbol;Acc:MGI:1921416]	1.71104	0.774873	2.1e-07	6.67778	0.592138	0.957608
	ENSCGRG00000000017	NA		1		1.71071	0.774596	0.0094958	2.02247	0.219665	1.32953
Card6	ENSCGRG00000007157	100769285	MGI Symbol	1	caspase recruitment domain family member 6 [Source:NCBI gene;Acc:100769285]	1.70996	0.773967	0.00027536	3.5601	0.425453	1.12248
Rdx	ENSCGRG00000000882	100752135	MGI Symbol	2	radixin [Source:NCBI gene;Acc:100752135]	1.70978	0.773813	7.5e-08	7.12494	0.605473	0.942152
Actl10	ENSCGRG00000004423	103160901	MGI Symbol	1	actin like 10 [Source:NCBI gene;Acc:103160901]	1.7097	0.773746	8.52e-06	5.06956	0.525205	1.02229
Ntn3	ENSCGRG00000004398	100771322	MGI Symbol	1	netrin 3 [Source:NCBI gene;Acc:100771322]	1.7096	0.773661	0.0598075	1.22324	-0.0363461	1.58367
Tjp3	ENSCGRG00000008447	NA	MGI Symbol	1	tight junction protein 3 [Source:MGI Symbol;Acc:MGI:1351650]	1.70831	0.772573	2.47e-06	5.6073	0.549648	0.995498
	ENSCGRG00000000427	100772626		2	ubiquitin carboxyl-terminal hydrolase 11 [Source:NCBI gene;Acc:100772626]	1.70813	0.772419	0.000107984	3.96664	0.45707	1.08777
Bcl2l1	ENSCGRG00000010287	100689371	NCBI gene	1	BCL2 like 1 [Source:NCBI gene;Acc:100689371]	1.70719	0.771624	3.44e-07	6.46344	0.582343	0.960905
Il1r1	ENSCGRG00000010810	100758740	MGI Symbol	3	interleukin 1 receptor type 1 [Source:NCBI gene;Acc:100758740]	1.70688	0.771366	0.000947537	3.0234	0.371328	1.1714
Gm4969	ENSCGRG00000013562	NA	MGI Symbol	1	predicted gene 4969 [Source:MGI Symbol;Acc:MGI:3647482]	1.70687	0.771352	0.0612697	1.21275	-0.0414304	1.58414
Ppat	ENSCGRG00000002471	100760149	MGI Symbol	3	phosphoribosyl pyrophosphate amidotransferase [Source:NCBI gene;Acc:100760149]	1.70659	0.77112	5.24e-07	6.28067	0.575438	0.966801
Pipox	ENSCGRG00000016377	100765858	MGI Symbol	1	pipecolic acid and sarcosine oxidase [Source:NCBI gene;Acc:100765858]	1.70632	0.770892	0.00920816	2.03583	0.22142	1.32036
Rasl10b	ENSCGRG00000009755	100775094	MGI Symbol	1	RAS like family 10 member B [Source:NCBI gene;Acc:100775094]	1.70544	0.770147	0.0259523	1.58582	0.106059	1.43423
Epn2	ENSCGRG00000005082	100774824	MGI Symbol	3	epsin 2 [Source:NCBI gene;Acc:100774824]	1.7054	0.770109	0.000108545	3.96439	0.455539	1.08468
	ENSCGRG00000008841	NA		1		1.70439	0.769254	0.0149903	1.82419	0.172705	1.3658
Tyro3	ENSCGRG00000008402	NA	MGI Symbol	1	TYRO3 protein tyrosine kinase 3 [Source:MGI Symbol;Acc:MGI:104294]	1.70412	0.769024	9.83e-07	6.00745	0.563599	0.97445
Sh3bgrl2	ENSCGRG00000005988	100752409	MGI Symbol	3	SH3 domain binding glutamate rich protein like 2 [Source:NCBI gene;Acc:100752409]	1.70391	0.768845	6.65e-06	5.17718	0.527234	1.01045
Fbxo4	ENSCGRG00000007074	100768716	MGI Symbol	1	F-box protein 4 [Source:NCBI gene;Acc:100768716]	1.70346	0.768472	1.66e-05	4.77989	0.506319	1.03062
	ENSCGRG00000012964	NA		1		1.70332	0.768354	0.00125291	2.90208	0.355968	1.18074
Spred3	ENSCGRG00000011421	100765145	MGI Symbol	1	sprouty related EVH1 domain containing 3 [Source:NCBI gene;Acc:100765145]	1.70321	0.768254	0.00289306	2.53864	0.308169	1.22834
Cemip2	ENSCGRG00000003718	100759479	MGI Symbol	1	cell migration inducing hyaluronidase 2 [Source:NCBI gene;Acc:100759479]	1.70303	0.768099	4.03e-05	4.39469	0.483467	1.05273
Slc9a1	ENSCGRG00000003058	NA	MGI Symbol	2	solute carrier family 9 (sodium/hydrogen exchanger), member 1 [Source:MGI Symbol;Acc:MGI:102462]	1.70294	0.768024	3.99e-08	7.39903	0.608879	0.927169
Rin3	ENSCGRG00000005101	100752649	MGI Symbol	2	Ras and Rab interactor 3 [Source:NCBI gene;Acc:100752649]	1.70224	0.767437	9.19e-07	6.03668	0.563562	0.971312
Tmcc3	ENSCGRG00000008758	100765845	MGI Symbol	2	transmembrane and coiled-coil domain family 3 [Source:NCBI gene;Acc:100765845]	1.70217	0.767373	0.0147274	1.83187	0.174188	1.36056
Tomt	ENSCGRG00000002227	100751123	MGI Symbol	1	transmembrane O-methyltransferase homolog [Source:NCBI gene;Acc:100751123]	1.70125	0.766599	0.00551876	2.25816	0.262644	1.27055
Nek8	ENSCGRG00000014345	100762577	MGI Symbol	1	NIMA related kinase 8 [Source:NCBI gene;Acc:100762577]	1.70097	0.766358	1.6e-07	6.79588	0.589444	0.943272
	ENSCGRG00000003539	NA		1		1.70033	0.765814	0.00330581	2.48072	0.2986	1.23303
Tmprss6	ENSCGRG00000001093	100762768	MGI Symbol	1	transmembrane serine protease 6 [Source:NCBI gene;Acc:100762768]	1.69942	0.765043	0.0047083	2.32714	0.273917	1.25617
Baz2b	ENSCGRG00000009116	100770047	MGI Symbol	4	bromodomain adjacent to zinc finger domain 2B [Source:NCBI gene;Acc:100770047]	1.69931	0.764948	9.39e-07	6.02733	0.561369	0.968527
Baz2b	ENSCGRG00000009116	100770336	MGI Symbol	4	bromodomain adjacent to zinc finger domain 2B [Source:NCBI gene;Acc:100770047]	1.69931	0.764948	9.39e-07	6.02733	0.561369	0.968527
Desi1	ENSCGRG00000001294	100770500	MGI Symbol	1	desumoylating isopeptidase 1 [Source:NCBI gene;Acc:100770500]	1.69894	0.764638	4.33e-07	6.36351	0.573586	0.955689
Pik3cg	ENSCGRG00000017520	100765862	MGI Symbol	1	phosphatidylinositol-4,5-bisphosphate 3-kinase catalytic subunit gamma [Source:NCBI gene;Acc:100765862]	1.69866	0.764398	0.0217622	1.6623	0.128274	1.40052
	ENSCGRG00000013514	100755787		1	amyloid beta precursor protein binding family B member 2 [Source:NCBI gene;Acc:100755787]	1.69832	0.764104	0.00158471	2.80005	0.341647	1.18656
Gng12	ENSCGRG00000005976	100757536	MGI Symbol	2	G protein subunit gamma 12 [Source:NCBI gene;Acc:100757536]	1.69816	0.763971	4.52e-07	6.34486	0.572428	0.955515
Iqcn	ENSCGRG00000012483	NA	MGI Symbol	1	IQ motif containing N [Source:MGI Symbol;Acc:MGI:3708784]	1.69754	0.763447	0.0345019	1.46216	0.0637563	1.46314
	ENSCGRG00000024702	NA		2		1.69745	0.763368	0.000618585	3.2086	0.386989	1.13975
	ENSCGRG00000019415	NA		1		1.69676	0.762783	0.02689	1.57041	0.100191	1.42537
Izumo4	ENSCGRG00000017337	100759426	MGI Symbol	1	IZUMO family member 4 [Source:NCBI gene;Acc:100759426]	1.69626	0.762356	3.27e-06	5.48545	0.537069	0.987643
Heg1	ENSCGRG00000015592	100764801	MGI Symbol	1	heart development protein with EGF like domains 1 [Source:NCBI gene;Acc:100764801]	1.69381	0.760275	2.76e-05	4.55909	0.488435	1.03211
Rhobtb1	ENSCGRG00000010185	100767011	MGI Symbol	3	Rho related BTB domain containing 1 [Source:NCBI gene;Acc:100767011]	1.6934	0.759922	1.54e-06	5.81248	0.549234	0.97061
Ptprj	ENSCGRG00000011801	100765394	MGI Symbol	1	protein tyrosine phosphatase receptor type J [Source:NCBI gene;Acc:100765394]	1.69304	0.759615	0.00344584	2.4627	0.293468	1.22576
Lpp	ENSCGRG00000009242	NA	MGI Symbol	1	LIM domain containing preferred translocation partner in lipoma [Source:MGI Symbol;Acc:MGI:2441849]	1.69252	0.75917	0.000150614	3.82213	0.438483	1.07986
Nod2	ENSCGRG00000006598	100759694	MGI Symbol	3	nucleotide binding oligomerization domain containing 2 [Source:NCBI gene;Acc:100759694]	1.6918	0.758557	1.06e-05	4.97469	0.510021	1.00709
Stbd1	ENSCGRG00000003129	NA	MGI Symbol	1	starch binding domain 1 [Source:MGI Symbol;Acc:MGI:1261768]	1.69146	0.758271	0.00645573	2.19005	0.247661	1.26888
Cdsn	ENSCGRG00000010127	100761666	MGI Symbol	1	corneodesmosin [Source:NCBI gene;Acc:100761666]	1.6907	0.757616	5.47e-05	4.26201	0.468508	1.04672
Wnt4	ENSCGRG00000011397	100769003	MGI Symbol	2	Wnt family member 4 [Source:NCBI gene;Acc:100769003]	1.689	0.75617	4.33e-07	6.36351	0.567219	0.945121
Fbxo25	ENSCGRG00000001138	100758634	MGI Symbol	2	F-box protein 25 [Source:NCBI gene;Acc:100758634]	1.68676	0.754252	1.22e-05	4.91364	0.5041	1.0044
Carmil1	ENSCGRG00000016864	100757310	MGI Symbol	2	capping protein regulator and myosin 1 linker 1 [Source:NCBI gene;Acc:100757310]	1.68647	0.754008	2.79e-05	4.5544	0.484155	1.02386
Ets2	ENSCGRG00000006623	100774407	MGI Symbol	1	ETS proto-oncogene 2, transcription factor [Source:NCBI gene;Acc:100774407]	1.68521	0.752933	1.24e-06	5.90658	0.547855	0.95801
	ENSCGRG00000012359	100774198		1	Rho GTPase activating protein 33 [Source:NCBI gene;Acc:100774198]	1.68456	0.752371	0.000130718	3.88366	0.439164	1.06558
Slc26a8	ENSCGRG00000002720	100764091	MGI Symbol	2	solute carrier family 26 member 8 [Source:NCBI gene;Acc:100764091]	1.68436	0.752197	9.88e-06	5.00524	0.507378	0.997016
	ENSCGRG00000026396	NA		2		1.68428	0.752135	0.076229	1.11788	-0.0899053	1.59418
Chac2	ENSCGRG00000014918	100768240	MGI Symbol	2	ChaC cation transport regulator homolog 2 [Source:NCBI gene;Acc:100768240]	1.68412	0.751997	0.000116173	3.93489	0.442698	1.0613
Map1b	ENSCGRG00000015028	100759518	MGI Symbol	1	microtubule associated protein 1B [Source:NCBI gene;Acc:100759518]	1.68321	0.751212	2.2e-06	5.65758	0.536553	0.965871
	ENSCGRG00000024463	NA		1		1.68271	0.750789	0.0338664	1.47023	0.0655315	1.43605
Spred1	ENSCGRG00000000499	100762918	MGI Symbol	1	sprouty related EVH1 domain containing 1 [Source:NCBI gene;Acc:100762918]	1.68251	0.750618	5.33e-05	4.27327	0.464867	1.03637
Mucl3	ENSCGRG00000012308	100755283	MGI Symbol	1	mucin like 3 [Source:NCBI gene;Acc:100755283]	1.68147	0.749724	0.001728	2.76246	0.330576	1.16887
	ENSCGRG00000024736	NA		3		1.68128	0.749559	0.00624806	2.20425	0.247364	1.25175
Drc1	ENSCGRG00000011878	100759288	MGI Symbol	1	dynein regulatory complex subunit 1 [Source:NCBI gene;Acc:100759288]	1.6812	0.749494	0.0186422	1.7295	0.144214	1.35477
Gipc3	ENSCGRG00000011677	100762933	MGI Symbol	1	GIPC PDZ domain containing family member 3 [Source:NCBI gene;Acc:100762933]	1.68118	0.749479	0.0308817	1.5103	0.0790693	1.41989
Akap11	ENSCGRG00000001815	100769001	MGI Symbol	1	A-kinase anchoring protein 11 [Source:NCBI gene;Acc:100769001]	1.68114	0.749436	4.25e-05	4.37161	0.470285	1.02859
	ENSCGRG00000008370	NA		2		1.68085	0.749189	0.0153743	1.81321	0.165517	1.33286
Zfp280c	ENSCGRG00000013250	100773685	MGI Symbol	2	zinc finger protein 280C [Source:NCBI gene;Acc:100773685]	1.68078	0.749129	7.95e-05	4.09963	0.452527	1.04573
Gm28038	ENSCGRG00000004046	NA	MGI Symbol	1	predicted gene, 28038 [Source:MGI Symbol;Acc:MGI:5547774]	1.68035	0.748763	0.00458946	2.33824	0.269897	1.22763
Prrx1	ENSCGRG00000010208	100753942	MGI Symbol	2	paired related homeobox 1 [Source:NCBI gene;Acc:100753942]	1.68006	0.748517	0.0469933	1.32796	0.0113472	1.48569
Ttc28	ENSCGRG00000017192	NA	MGI Symbol	2	tetratricopeptide repeat domain 28 [Source:MGI Symbol;Acc:MGI:2140873]	1.67992	0.748397	5.17e-05	4.28651	0.464375	1.03242
Gm27477	ENSCGRG00000020780	NA	MGI Symbol	1	predicted gene, 27477 [Source:MGI Symbol;Acc:MGI:5530859]	1.67949	0.748026	0.0526064	1.27896	-0.00959597	1.50565
	ENSCGRG00000004143	100760309		4	schwannomin-interacting protein 1 [Source:NCBI gene;Acc:100760309]	1.67937	0.747916	2.59e-05	4.5867	0.482069	1.01376
Hydin	ENSCGRG00000009942	NA	MGI Symbol	1	HYDIN, axonemal central pair apparatus protein [Source:MGI Symbol;Acc:MGI:2389007]	1.6788	0.747434	0.0104319	1.98163	0.203461	1.29141
	ENSCGRG00000024700	NA		1		1.67868	0.747325	0.0561509	1.25064	-0.0223135	1.51696
Tmem150a	ENSCGRG00000009215	100773618	MGI Symbol	2	transmembrane protein 150A [Source:NCBI gene;Acc:100773618]	1.67864	0.747296	0.00233339	2.63201	0.312655	1.18194
Nr1d1	ENSCGRG00000002561	NA	MGI Symbol	1	nuclear receptor subfamily 1, group D, member 1 [Source:MGI Symbol;Acc:MGI:2444210]	1.6782	0.746919	2.18e-05	4.66154	0.485678	1.00816
	ENSCGRG00000008189	NA		1		1.6777	0.746481	0.0432184	1.36433	0.0259868	1.46698
Mir25	ENSCGRG00000021535	NA	MGI Symbol	1	microRNA 25 [Source:MGI Symbol;Acc:MGI:3619266]	1.67748	0.746294	0.00909351	2.04127	0.215453	1.27714
Adam8	ENSCGRG00000015790	100770949	MGI Symbol	1	ADAM metallopeptidase domain 8 [Source:NCBI gene;Acc:100770949]	1.67746	0.746282	0.00467016	2.33067	0.267775	1.22479
Csmd2	ENSCGRG00000006870	NA	MGI Symbol	1	CUB and Sushi multiple domains 2 [Source:MGI Symbol;Acc:MGI:2386401]	1.67716	0.746017	0.0524256	1.28046	-0.00891267	1.50095
Akna	ENSCGRG00000009189	100774585	MGI Symbol	2	AT-hook transcription factor [Source:NCBI gene;Acc:100774585]	1.67691	0.745808	2.57e-05	4.59007	0.480929	1.01069
	ENSCGRG00000024382	NA		1		1.6765	0.745448	0.126384	0.898307	-0.236748	1.72764
Mical2	ENSCGRG00000003889	100763886	MGI Symbol	2	microtubule associated monooxygenase, calponin and LIM domain containing 2 [Source:NCBI gene;Acc:100763886]	1.67648	0.745432	3.63e-05	4.44009	0.471912	1.01895
6030498E09Rik	ENSCGRG00000000055	NA	MGI Symbol	1	RIKEN cDNA 6030498E09 gene [Source:MGI Symbol;Acc:MGI:1925133]	1.67614	0.745142	0.0218266	1.66101	0.12468	1.3656
1110002E22Rik	ENSCGRG00000012615	103164428	MGI Symbol	1	chromosome unknown C4orf54 homolog [Source:NCBI gene;Acc:103164428]	1.67566	0.744727	0.00309223	2.50973	0.2946	1.19485
Dzank1	ENSCGRG00000010000	100767139	MGI Symbol	1	double zinc ribbon and ankyrin repeat domains 1 [Source:NCBI gene;Acc:100767139]	1.67535	0.744459	2.97e-05	4.52724	0.476483	1.01244
Hspa1l	ENSCGRG00000020038	100760804	MGI Symbol	1	heat shock 70 kDa protein 1-like [Source:NCBI gene;Acc:100760804]	1.67497	0.744134	0.00115308	2.93814	0.348841	1.13943
Cspg5	ENSCGRG00000009639	NA	MGI Symbol	2	chondroitin sulfate proteoglycan 5 [Source:MGI Symbol;Acc:MGI:1352747]	1.67333	0.742718	0.00278648	2.55494	0.300216	1.18522
	ENSCGRG00000024818	NA		1		1.67214	0.7417	0.00140872	2.85118	0.337722	1.14568
Nxf7	ENSCGRG00000008112	100768165	MGI Symbol	1	nuclear RNA export factor 2 [Source:NCBI gene;Acc:100768165]	1.67143	0.741086	3.99e-08	7.39903	0.587504	0.894669
Wdr70	ENSCGRG00000001456	100772849	MGI Symbol	2	WD repeat domain 70 [Source:NCBI gene;Acc:100772849]	1.67096	0.740677	7.41e-07	6.13018	0.547363	0.933992
	ENSCGRG00000019354	100763656		1	putative 60S ribosomal protein L37a [Source:NCBI gene;Acc:100763656]	1.67069	0.740448	0.022092	1.65576	0.122418	1.35848
	ENSCGRG00000006444	NA		1		1.67064	0.740402	0.0130511	1.88435	0.180295	1.30051
Wsb1	ENSCGRG00000006651	100760356	MGI Symbol	1	WD repeat and SOCS box containing 1 [Source:NCBI gene;Acc:100760356]	1.66982	0.739688	3.3e-07	6.48149	0.558872	0.920504
Crebl2	ENSCGRG00000007493	100772731	MGI Symbol	2	cAMP responsive element binding protein like 2 [Source:NCBI gene;Acc:100772731]	1.66952	0.739433	0.0277304	1.55704	0.0929813	1.38588
Tex10	ENSCGRG00000017846	100775062	MGI Symbol	1	testis expressed 10 [Source:NCBI gene;Acc:100775062]	1.66916	0.739121	1.45e-07	6.83863	0.569833	0.90841
Smad3	ENSCGRG00000002991	100759220	MGI Symbol	2	SMAD family member 3 [Source:NCBI gene;Acc:100759220]	1.66871	0.738731	2.12e-07	6.67366	0.564415	0.913047
	ENSCGRG00000007129	103158858		1	protein EFR3 homolog A-like [Source:NCBI gene;Acc:103158858]	1.66867	0.738698	0.0482725	1.3163	0.00639692	1.471
	ENSCGRG00000026470	NA		1		1.66806	0.738172	0.0592976	1.22696	-0.0329351	1.50928
Nfyc	ENSCGRG00000005256	100753923	MGI Symbol	2	nuclear transcription factor Y subunit gamma [Source:NCBI gene;Acc:100753923]	1.66785	0.737987	1.78e-07	6.74958	0.566211	0.909763
Rgl1	ENSCGRG00000007858	100762723	MGI Symbol	4	ral guanine nucleotide dissociation stimulator like 1 [Source:NCBI gene;Acc:100762723]	1.66766	0.73783	8.59e-06	5.06601	0.500658	0.975001
Hes1	ENSCGRG00000009354	100752756	MGI Symbol	1	hes family bHLH transcription factor 1 [Source:NCBI gene;Acc:100752756]	1.66753	0.737709	1.48e-05	4.82974	0.488641	0.986776
Mmp17	ENSCGRG00000016840	NA	MGI Symbol	1	matrix metallopeptidase 17 [Source:MGI Symbol;Acc:MGI:1346076]	1.66708	0.737325	0.000184039	3.73509	0.419282	1.05537
Myadm	ENSCGRG00000018026	100767597	MGI Symbol	1	myeloid associated differentiation marker [Source:NCBI gene;Acc:100767597]	1.66689	0.737162	2.73e-07	6.56384	0.559662	0.914663
Suds3	ENSCGRG00000005944	100758994	MGI Symbol	1	SDS3 homolog, SIN3A corepressor complex component [Source:NCBI gene;Acc:100758994]	1.66687	0.737139	8.22e-08	7.08513	0.575627	0.898652
Sash1	ENSCGRG00000005990	100763181	MGI Symbol	1	sterile alpha motif domain-containing protein 5 [Source:NCBI gene;Acc:100763181]	1.66665	0.736948	2.11e-05	4.67572	0.479926	0.99397
	ENSCGRG00000026517	NA		1		1.66663	0.736932	0.0152304	1.81729	0.163793	1.31007
Fry	ENSCGRG00000008996	100759522	MGI Symbol	2	FRY microtubule binding protein [Source:NCBI gene;Acc:100759522]	1.66634	0.736682	2.06e-05	4.68613	0.480372	0.992993
ATP8	ENSCGRG00000000021	3979187	NCBI gene	1	ATP synthase F0 subunit 8 [Source:NCBI gene;Acc:3979187]	1.6663	0.736645	0.00126268	2.89871	0.340894	1.1324
St14	ENSCGRG00000004329	100755225	MGI Symbol	2	suppression of tumorigenicity 14 [Source:NCBI gene;Acc:100755225]	1.66576	0.736177	7.52e-08	7.12378	0.57598	0.896373
Traf1	ENSCGRG00000014062	100756802	MGI Symbol	1	TNF receptor associated factor 1 [Source:NCBI gene;Acc:100756802]	1.66558	0.736021	0.000788144	3.10339	0.362652	1.10939
Herc6	ENSCGRG00000012541	100767771	MGI Symbol	1	HECT and RLD domain containing E3 ubiquitin protein ligase family member 6 [Source:NCBI gene;Acc:100767771]	1.6652	0.735697	0.000492731	3.30739	0.38232	1.08907
SNORD81	ENSCGRG00000021985	NA	RFAM	1	Small nucleolar RNA SNORD81 [Source:RFAM;Acc:RF00136]	1.66475	0.735308	0.00144306	2.84072	0.333589	1.13703
Ccdc157	ENSCGRG00000008496	100754911	MGI Symbol	1	coiled-coil domain containing 157 [Source:NCBI gene;Acc:100754911]	1.66219	0.733089	2.8e-05	4.55284	0.470675	0.995502
Ctnnbip1	ENSCGRG00000006170	100760454	MGI Symbol	1	catenin beta interacting protein 1 [Source:NCBI gene;Acc:100760454]	1.6616	0.732576	2.95e-06	5.53018	0.518012	0.947139
Mlxip	ENSCGRG00000014350	100768794	MGI Symbol	1	MLX interacting protein [Source:NCBI gene;Acc:100768794]	1.6612	0.732226	3.02e-06	5.51999	0.517334	0.947118
Pkhd1l1	ENSCGRG00000010137	NA	MGI Symbol	2	polycystic kidney and hepatic disease 1-like 1 [Source:MGI Symbol;Acc:MGI:2183153]	1.66072	0.731808	0.0467675	1.33006	0.0119391	1.45168
Myo6	ENSCGRG00000014409	100765167	MGI Symbol	6	myosin VI [Source:NCBI gene;Acc:100765167]	1.66024	0.731392	6.7e-08	7.17393	0.573655	0.889128
	ENSCGRG00000000563	100768405		1	calcium-binding and coiled-coil domain-containing protein 1 [Source:NCBI gene;Acc:100768405]	1.6599	0.731096	5.6e-06	5.25181	0.504769	0.957423
	ENSCGRG00000000815	NA		1		1.65961	0.730847	0.0397383	1.40079	0.0392011	1.42249
Eme2	ENSCGRG00000017495	100765424	MGI Symbol	1	essential meiotic structure-specific endonuclease subunit 2 [Source:NCBI gene;Acc:100765424]	1.65859	0.72996	5.87e-05	4.23136	0.449479	1.01044
Siglec1	ENSCGRG00000013643	100773687	MGI Symbol	1	sialic acid binding Ig like lectin 1 [Source:NCBI gene;Acc:100773687]	1.65812	0.72955	0.0114799	1.94006	0.189855	1.26925
Glis3	ENSCGRG00000007768	100760016	MGI Symbol	1	GLIS family zinc finger 3 [Source:NCBI gene;Acc:100760016]	1.65686	0.728451	3.93e-06	5.40561	0.509788	0.947113
Csrp1	ENSCGRG00000012075	100756325	MGI Symbol	1	cysteine and glycine rich protein 1 [Source:NCBI gene;Acc:100756325]	1.65669	0.728305	5.81e-08	7.23582	0.572954	0.883657
Rab40b	ENSCGRG00000012175	100752351	MGI Symbol	1	RAB40B, member RAS oncogene family [Source:NCBI gene;Acc:100752351]	1.65527	0.727066	0.0222823	1.65204	0.119172	1.33496
Kcnip3	ENSCGRG00000008305	100774362	MGI Symbol	3	potassium voltage-gated channel interacting protein 3 [Source:NCBI gene;Acc:100774362]	1.65419	0.726128	0.00069282	3.15938	0.363343	1.08891
Hacd2	ENSCGRG00000013907	100765668	MGI Symbol	1	3-hydroxyacyl-CoA dehydratase 2 [Source:NCBI gene;Acc:100765668]	1.65342	0.725452	1.18e-05	4.92812	0.485639	0.965265
Arhgap31	ENSCGRG00000017372	100758592	MGI Symbol	1	Rho GTPase activating protein 31 [Source:NCBI gene;Acc:100758592]	1.65339	0.725429	1.67e-06	5.77728	0.522938	0.927919
Wfs1	ENSCGRG00000017412	100770775	MGI Symbol	1	wolframin ER transmembrane glycoprotein [Source:NCBI gene;Acc:100770775]	1.65291	0.725012	8.13e-08	7.08991	0.566295	0.883729
Vangl1	ENSCGRG00000006937	100750491	MGI Symbol	1	VANGL planar cell polarity protein 1 [Source:NCBI gene;Acc:100750491]	1.65238	0.724542	1.21e-06	5.91721	0.527671	0.921413
Ston1	ENSCGRG00000011600	100769184	MGI Symbol	2	stonin 1 [Source:NCBI gene;Acc:100769184]	1.6519	0.724128	0.000638578	3.19479	0.365773	1.08248
Arsj	ENSCGRG00000000058	100752184	MGI Symbol	1	arylsulfatase family member J [Source:NCBI gene;Acc:100752184]	1.65158	0.72385	5.42e-05	4.266	0.447837	0.999863
Fcer2a	ENSCGRG00000016606	100769597	MGI Symbol	4	Fc fragment of IgE receptor II [Source:NCBI gene;Acc:100769597]	1.65156	0.72383	0.0174848	1.75734	0.14632	1.30134
Lrrc8d	ENSCGRG00000013873	100766233	MGI Symbol	1	leucine rich repeat containing 8 VRAC subunit D [Source:NCBI gene;Acc:100766233]	1.65146	0.723743	3.82e-07	6.41794	0.544698	0.902788
	ENSCGRG00000000334	NA		1		1.65127	0.723574	0.00616429	2.21012	0.239798	1.20735
	ENSCGRG00000025015	NA		1		1.65125	0.723557	0.00208918	2.68002	0.308874	1.13824
Tmem91	ENSCGRG00000002932	100773651	MGI Symbol	1	transmembrane protein 91 [Source:NCBI gene;Acc:100773651]	1.65044	0.722851	0.00197282	2.70491	0.311689	1.13401
Sptlc2	ENSCGRG00000009800	NA	MGI Symbol	1	serine palmitoyltransferase, long chain base subunit 2 [Source:MGI Symbol;Acc:MGI:108074]	1.64976	0.722258	5.36e-08	7.27084	0.569161	0.875355
Scnn1a	ENSCGRG00000015971	100765305	MGI Symbol	1	sodium channel epithelial 1 alpha subunit [Source:NCBI gene;Acc:100765305]	1.64863	0.721268	7.96e-06	5.09909	0.490989	0.951546
	ENSCGRG00000026202	NA		1		1.64793	0.720653	0.0311488	1.50656	0.074828	1.36648
Arhgef37	ENSCGRG00000002473	100756858	MGI Symbol	1	Rho guanine nucleotide exchange factor 37 [Source:NCBI gene;Acc:100756858]	1.64781	0.720554	5.11e-05	4.29158	0.447406	0.993702
Cpt1a	ENSCGRG00000008813	100762166	MGI Symbol	1	carnitine palmitoyltransferase 1A [Source:NCBI gene;Acc:100762166]	1.64756	0.720333	4.63e-08	7.33442	0.569346	0.871321
Ccser2	ENSCGRG00000004020	100752321	MGI Symbol	4	coiled-coil serine rich protein 2 [Source:NCBI gene;Acc:100752321]	1.64588	0.718862	4.43e-06	5.3536	0.500807	0.936917
Fam214a	ENSCGRG00000014900	100753759	MGI Symbol	2	family with sequence similarity 214 member A [Source:NCBI gene;Acc:100753759]	1.64574	0.71874	1.66e-05	4.77989	0.47356	0.96392
Tmem246	ENSCGRG00000003126	100754890	MGI Symbol	1	post-GPI attachment to proteins GalNAc transferase 4 [Source:NCBI gene;Acc:100754890]	1.64568	0.718683	0.00562828	2.24962	0.244818	1.19255
Kcnrg	ENSCGRG00000006267	100753429	MGI Symbol	1	potassium channel regulator [Source:NCBI gene;Acc:100753429]	1.64559	0.718606	0.0294665	1.53067	0.0822457	1.35497
Gnrh1	ENSCGRG00000005303	100774729	MGI Symbol	1	gonadotropin releasing hormone 1 [Source:NCBI gene;Acc:100774729]	1.64549	0.718513	0.00451874	2.34498	0.260041	1.17699
Tm6sf2	ENSCGRG00000010214	100763183	MGI Symbol	1	transmembrane 6 superfamily member 2 [Source:NCBI gene;Acc:100763183]	1.64464	0.717771	0.000200005	3.69896	0.405435	1.03011
Plch2	ENSCGRG00000001482	100769053	MGI Symbol	5	phospholipase C eta 2 [Source:NCBI gene;Acc:100769053]	1.64464	0.71777	5.14e-06	5.28904	0.497234	0.938307
Col5a2	ENSCGRG00000007829	100759871	MGI Symbol	1	collagen alpha-2(V) chain [Source:NCBI gene;Acc:100759871]	1.64458	0.71772	1.35e-06	5.86967	0.520944	0.914495
Tmem104	ENSCGRG00000009170	100773756	MGI Symbol	2	transmembrane protein 104 [Source:NCBI gene;Acc:100773756]	1.64446	0.717616	6.3e-06	5.20066	0.493158	0.942074
Ush1g	ENSCGRG00000009769	100772697	MGI Symbol	1	USH1 protein network component sans [Source:NCBI gene;Acc:100772697]	1.64446	0.717615	0.0782985	1.10625	-0.0920538	1.52728
Zscan2	ENSCGRG00000001465	100771166	MGI Symbol	2	zinc finger and SCAN domain containing 2 [Source:NCBI gene;Acc:100771166]	1.64346	0.716736	0.000897062	3.04718	0.347477	1.086
	ENSCGRG00000002717	100764066		3	ATPase plasma membrane Ca2+ transporting 1 [Source:NCBI gene;Acc:100764066]	1.64321	0.716513	2.28e-06	5.64207	0.511178	0.921848
Spry4	ENSCGRG00000010937	100764553	MGI Symbol	1	sprouty RTK signaling antagonist 4 [Source:NCBI gene;Acc:100764553]	1.64273	0.716093	0.0289107	1.53894	0.0845193	1.34767
Snrk	ENSCGRG00000008234	100770428	MGI Symbol	1	SNF related kinase [Source:NCBI gene;Acc:100770428]	1.64228	0.715698	1.14e-05	4.9431	0.47974	0.951655
Aplp2	ENSCGRG00000011304	100758329	MGI Symbol	2	amyloid beta precursor like protein 2 [Source:NCBI gene;Acc:100758329]	1.64166	0.715152	4.24e-08	7.37263	0.566256	0.864049
	ENSCGRG00000013787	NA		1		1.64155	0.715059	0.0603763	1.21913	-0.0354708	1.46559
Olfm2	ENSCGRG00000012966	100763865	MGI Symbol	4	olfactomedin 2 [Source:NCBI gene;Acc:100763865]	1.64083	0.714423	2.6e-05	4.58503	0.460463	0.968383
Gstz1	ENSCGRG00000012410	100764455	MGI Symbol	1	glutathione S-transferase zeta 1 [Source:NCBI gene;Acc:100764455]	1.63973	0.713458	0.000265729	3.57556	0.393426	1.03349
Foxp3	ENSCGRG00000011526	100757421	MGI Symbol	1	forkhead box P3 [Source:NCBI gene;Acc:100757421]	1.6396	0.713348	4.04e-05	4.39362	0.448964	0.977732
Olfml3	ENSCGRG00000004872	100758953	MGI Symbol	1	olfactomedin like 3 [Source:NCBI gene;Acc:100758953]	1.63951	0.713262	1.21e-05	4.91721	0.476864	0.94966
Errfi1	ENSCGRG00000010274	100758904	MGI Symbol	1	ERBB receptor feedback inhibitor 1 [Source:NCBI gene;Acc:100758904]	1.63919	0.712982	3.28e-06	5.48413	0.502221	0.923742
Mir5125	ENSCGRG00000021835	NA	MGI Symbol	1	microRNA 5125 [Source:MGI Symbol;Acc:MGI:4950450]	1.63868	0.712534	1.11e-06	5.95468	0.520241	0.904828
Fhod3	ENSCGRG00000008804	NA	MGI Symbol	1	formin homology 2 domain containing 3 [Source:MGI Symbol;Acc:MGI:1925847]	1.63772	0.711686	0.0239397	1.62088	0.108037	1.31533
Laptm4a	ENSCGRG00000002254	100750771	MGI Symbol	2	lysosomal protein transmembrane 4 alpha [Source:NCBI gene;Acc:100750771]	1.6377	0.711675	4.18e-07	6.37882	0.53435	0.889
Cdkl1	ENSCGRG00000016755	100767891	MGI Symbol	1	cyclin dependent kinase like 1 [Source:NCBI gene;Acc:100767891]	1.63735	0.71136	0.00256587	2.59077	0.292285	1.13044
Ss18l1	ENSCGRG00000003659	100769060	MGI Symbol	1	SS18L1 subunit of BAF chromatin remodeling complex [Source:NCBI gene;Acc:100769060]	1.63684	0.710915	0.00120411	2.91933	0.331238	1.09059
	ENSCGRG00000012881	100774067		3	phosphatidylinositol 3-kinase regulatory subunit gamma [Source:NCBI gene;Acc:100774067]	1.63647	0.710586	3.07e-06	5.51286	0.501726	0.919446
Chchd10	ENSCGRG00000005186	100766619	MGI Symbol	1	coiled-coil-helix-coiled-coil-helix domain containing 10 [Source:NCBI gene;Acc:100766619]	1.63539	0.709635	0.00583157	2.23421	0.2392	1.18007
Bcl2l11	ENSCGRG00000016907	100771754	MGI Symbol	2	BCL2 like 11 [Source:NCBI gene;Acc:100771754]	1.63536	0.709613	4.4e-05	4.35655	0.444426	0.9748
Fitm2	ENSCGRG00000003580	100771223	MGI Symbol	1	fat storage inducing transmembrane protein 2 [Source:NCBI gene;Acc:100771223]	1.63481	0.709124	8.29e-08	7.08145	0.55364	0.864608
Tns3	ENSCGRG00000011967	100754614	MGI Symbol	3	tensin 3 [Source:NCBI gene;Acc:100754614]	1.6347	0.709022	1.04e-05	4.98297	0.477164	0.940881
Plekho1	ENSCGRG00000006379	NA	MGI Symbol	2	pleckstrin homology domain containing, family O member 1 [Source:MGI Symbol;Acc:MGI:1914470]	1.63436	0.708724	4.29e-05	4.36754	0.444511	0.972936
Arid3a	ENSCGRG00000009074	100764162	MGI Symbol	1	AT-rich interaction domain 3A [Source:NCBI gene;Acc:100764162]	1.63399	0.708402	8.92e-05	4.04964	0.42471	0.992094
Adcy3	ENSCGRG00000012684	NA	MGI Symbol	1	adenylate cyclase 3 [Source:MGI Symbol;Acc:MGI:99675]	1.63399	0.708399	0.00179146	2.74679	0.3105	1.1063
	ENSCGRG00000025017	NA		1		1.63354	0.707998	9.8e-06	5.00877	0.477737	0.938259
	ENSCGRG00000025430	NA		2		1.63184	0.706504	0.00864677	2.06315	0.2081	1.20491
Mrtfa	ENSCGRG00000016476	100770457	MGI Symbol	3	myocardin related transcription factor A [Source:NCBI gene;Acc:100770457]	1.63174	0.706414	6.27e-06	5.20273	0.485558	0.927271
Zmynd15	ENSCGRG00000015194	NA	MGI Symbol	1	zinc finger, MYND-type containing 15 [Source:MGI Symbol;Acc:MGI:3603821]	1.63122	0.705955	1.05e-05	4.97881	0.474947	0.936964
	ENSCGRG00000003308	NA		1		1.63105	0.705803	0.00933527	2.02987	0.201583	1.21002
Vstm5	ENSCGRG00000015263	100752528	MGI Symbol	1	V-set and transmembrane domain containing 5 [Source:NCBI gene;Acc:100752528]	1.63097	0.705727	0.00515525	2.28775	0.246526	1.16493
E330009J07Rik	ENSCGRG00000012513	NA	MGI Symbol	1	RIKEN cDNA E330009J07 gene [Source:MGI Symbol;Acc:MGI:2444256]	1.6307	0.70549	0.00107174	2.96991	0.334085	1.0769
C2	ENSCGRG00000014575	100759069	MGI Symbol	1	complement C2 [Source:NCBI gene;Acc:100759069]	1.62954	0.704465	0.00626635	2.20299	0.23227	1.17666
Ubp1	ENSCGRG00000010813	100766280	MGI Symbol	2	upstream binding protein 1 [Source:NCBI gene;Acc:100766280]	1.62934	0.704286	5.05e-07	6.29671	0.5261	0.882472
Cyp2u1	ENSCGRG00000001773	NA	MGI Symbol	1	cytochrome P450, family 2, subfamily u, polypeptide 1 [Source:MGI Symbol;Acc:MGI:1918769]	1.6292	0.704163	0.00250374	2.60141	0.290703	1.11762
Cyp2d22	ENSCGRG00000009802	100750508	MGI Symbol	1	cytochrome P450 2D4 [Source:NCBI gene;Acc:100750508]	1.62916	0.704126	4.65e-07	6.33255	0.527175	0.881076
Map3k11	ENSCGRG00000011970	100762677	MGI Symbol	1	mitogen-activated protein kinase kinase kinase 11 [Source:NCBI gene;Acc:100762677]	1.62913	0.704098	3.87e-07	6.41229	0.529744	0.878453
Cd44	ENSCGRG00000003592	100750640	MGI Symbol	8	CD44 molecule (Indian blood group) [Source:NCBI gene;Acc:100750640]	1.62896	0.703955	4.23e-08	7.37366	0.55742	0.850489
Dab2ip	ENSCGRG00000003922	100752536	MGI Symbol	3	DAB2 interacting protein [Source:NCBI gene;Acc:100752536]	1.62861	0.703644	3.8e-07	6.42022	0.529679	0.877608
Trim54	ENSCGRG00000007705	100773379	MGI Symbol	2	tripartite motif containing 54 [Source:NCBI gene;Acc:100773379]	1.62847	0.70352	0.0306921	1.51297	0.0750558	1.33198
Cnnm4	ENSCGRG00000018232	NA	MGI Symbol	1	cyclin M4 [Source:MGI Symbol;Acc:MGI:2151060]	1.62846	0.703509	3.37e-06	5.47237	0.495113	0.911905
Hax1	ENSCGRG00000010425	100761361	MGI Symbol	3	HCLS1 associated protein X-1 [Source:NCBI gene;Acc:100761361]	1.62841	0.703466	2.06e-07	6.68613	0.537791	0.869141
Ptprg	ENSCGRG00000004852	NA	MGI Symbol	2	protein tyrosine phosphatase, receptor type, G [Source:MGI Symbol;Acc:MGI:97814]	1.62796	0.703067	6.37e-06	5.19586	0.482974	0.923159
Mapre3	ENSCGRG00000011365	100761531	MGI Symbol	1	microtubule associated protein RP/EB family member 3 [Source:NCBI gene;Acc:100761531]	1.62768	0.702814	1.53e-07	6.81531	0.541136	0.864492
Zbtb38	ENSCGRG00000008191	100765090	MGI Symbol	1	zinc finger and BTB domain containing 38 [Source:NCBI gene;Acc:100765090]	1.62753	0.702683	3.77e-07	6.42366	0.529034	0.876332
Dlc1	ENSCGRG00000012317	100771649	MGI Symbol	4	DLC1 Rho GTPase activating protein [Source:NCBI gene;Acc:100771649]	1.62728	0.702465	6.11e-06	5.21396	0.483359	0.921571
TUBB5	ENSCGRG00000007995	NA	UniProtKB Gene Name	2	Tubulin beta-5 chain [Source:UniProtKB/Swiss-Prot;Acc:P69893]	1.62703	0.702241	0.00470061	2.32785	0.25154	1.15294
	ENSCGRG00000004611	NA		1		1.627	0.702215	0.0392344	1.40633	0.0396235	1.36481
	ENSCGRG00000017465	100770814		1	S100 calcium binding protein A3 [Source:NCBI gene;Acc:100770814]	1.62679	0.702026	0.00520423	2.28364	0.244585	1.15947
1700067K01Rik	ENSCGRG00000006678	100768711	MGI Symbol	1	chromosome unknown C19orf67 homolog [Source:NCBI gene;Acc:100768711]	1.62653	0.701799	0.0317749	1.49792	0.0701502	1.33345
	ENSCGRG00000017461	NA		1		1.62651	0.70178	0.000256256	3.59133	0.388217	1.01534
Elf2	ENSCGRG00000015038	100762906	MGI Symbol	3	E74 like ETS transcription factor 2 [Source:NCBI gene;Acc:100762906]	1.62629	0.701584	4.9e-07	6.3098	0.524507	0.878662
Fam186a	ENSCGRG00000007405	NA	MGI Symbol	1	family with sequence similarity 186, member A [Source:MGI Symbol;Acc:MGI:2685766]	1.62626	0.701558	0.0132073	1.87919	0.169719	1.2334
Atxn7l3	ENSCGRG00000008788	100754412	MGI Symbol	2	ataxin 7 like 3 [Source:NCBI gene;Acc:100754412]	1.62534	0.700742	0.0004651	3.33245	0.366351	1.03513
Gtf2f1	ENSCGRG00000005499	100762222	MGI Symbol	2	general transcription factor IIF subunit 1 [Source:NCBI gene;Acc:100762222]	1.62512	0.700542	1.54e-06	5.81248	0.506278	0.894806
Fut8	ENSCGRG00000012908	100751648	MGI Symbol	1	fucosyltransferase 8 [Source:NCBI gene;Acc:100751648]	1.62511	0.700533	1.11e-07	6.95468	0.543452	0.857614
Susd6	ENSCGRG00000008353	100757573	MGI Symbol	1	sushi domain containing 6 [Source:NCBI gene;Acc:100757573]	1.6247	0.700176	6.04e-08	7.21896	0.550381	0.849972
Lrrc75a	ENSCGRG00000005921	100761414	MGI Symbol	1	leucine rich repeat containing 75A [Source:NCBI gene;Acc:100761414]	1.62407	0.699609	0.000480185	3.31859	0.364549	1.03467
Aldh8a1	ENSCGRG00000018136	100751303	MGI Symbol	2	aldehyde dehydrogenase 8 family member A1 [Source:NCBI gene;Acc:100751303]	1.62289	0.69857	0.0035393	2.45108	0.268258	1.12888
	ENSCGRG00000024925	NA		1		1.62264	0.698345	0.0018389	2.73544	0.304758	1.09193
Mrps6	ENSCGRG00000018105	NA	MGI Symbol	1	mitochondrial ribosomal protein S6 [Source:MGI Symbol;Acc:MGI:2153111]	1.62168	0.697487	2.59e-05	4.5867	0.449582	0.945393
Magel2	ENSCGRG00000006689	100769128	MGI Symbol	1	MAGE family member L2 [Source:NCBI gene;Acc:100769128]	1.62157	0.697394	0.0340302	1.46814	0.0601905	1.3346
Pogk	ENSCGRG00000005855	100769000	MGI Symbol	3	pogo transposable element derived with KRAB domain [Source:NCBI gene;Acc:100769000]	1.62083	0.696737	2.4e-06	5.61979	0.496218	0.897256
Caps2	ENSCGRG00000002497	100760290	MGI Symbol	2	calcyphosine 2 [Source:NCBI gene;Acc:100760290]	1.62027	0.696234	0.0985381	1.0064	-0.146596	1.53907
	ENSCGRG00000026276	NA		3		1.61939	0.695446	0.0707944	1.15	-0.0668965	1.45779
Etnk2	ENSCGRG00000002654	NA	MGI Symbol	1	ethanolamine kinase 2 [Source:MGI Symbol;Acc:MGI:2443760]	1.61883	0.694952	0.0459299	1.3379	0.0143313	1.37557
Rhoq	ENSCGRG00000002890	100765469	MGI Symbol	1	ras homolog family member Q [Source:NCBI gene;Acc:100765469]	1.61846	0.694624	0.00341424	2.46671	0.268913	1.12033
Serpinb5	ENSCGRG00000005077	100774292	MGI Symbol	3	serpin family B member 5 [Source:NCBI gene;Acc:100774292]	1.6184	0.694565	0.169742	0.77021	-0.332464	1.72159
Glul	ENSCGRG00000008714	100764163	MGI Symbol	1	glutamate-ammonia ligase [Source:NCBI gene;Acc:100764163]	1.61794	0.694156	1.12e-06	5.95078	0.50673	0.881582
Cyth3	ENSCGRG00000007256	100756495	MGI Symbol	2	cytohesin 3 [Source:NCBI gene;Acc:100756495]	1.61746	0.69373	1.04e-06	5.98297	0.507579	0.879881
Samd5	ENSCGRG00000010520	113834251	MGI Symbol	1	sterile alpha motif domain-containing protein 5 [Source:NCBI gene;Acc:113834251]	1.61744	0.693715	0.000114783	3.94012	0.408737	0.978693
Samd5	ENSCGRG00000010520	100763181	MGI Symbol	1	sterile alpha motif domain-containing protein 5 [Source:NCBI gene;Acc:113834251]	1.61744	0.693715	0.000114783	3.94012	0.408737	0.978693
	ENSCGRG00000009665	100763018		2	F-box and WD repeat domain containing 12 [Source:NCBI gene;Acc:100763018]	1.61713	0.693433	0.00282969	2.54826	0.27942	1.10745
Stk10	ENSCGRG00000013868	100769190	MGI Symbol	1	serine/threonine kinase 10 [Source:NCBI gene;Acc:100769190]	1.6165	0.692873	2.25e-06	5.64782	0.494565	0.891181
Slc5a3	ENSCGRG00000017580	100759273	MGI Symbol	1	solute carrier family 5 member 3 [Source:NCBI gene;Acc:100759273]	1.61594	0.692376	0.000397311	3.40087	0.367776	1.01698
	ENSCGRG00000005184	100772389		1	Golgi membrane protein 1 [Source:NCBI gene;Acc:100772389]	1.6158	0.692246	1.16e-07	6.93554	0.536455	0.848037
Zbtb2	ENSCGRG00000004431	100767625	MGI Symbol	2	zinc finger and BTB domain containing 2 [Source:NCBI gene;Acc:100767625]	1.61533	0.691826	0.000275284	3.56022	0.380309	1.00334
ND3	ENSCGRG00000000025	3979190	NCBI gene	1	NADH dehydrogenase subunit 3 [Source:NCBI gene;Acc:3979190]	1.61529	0.691793	9.27e-07	6.03292	0.507876	0.875711
	ENSCGRG00000025651	NA		1		1.61507	0.691593	0.0068844	2.16213	0.221185	1.162
Zfp667	ENSCGRG00000004201	100764114	MGI Symbol	2	zinc finger protein 667 [Source:NCBI gene;Acc:100764114]	1.61436	0.690963	3.23e-05	4.4908	0.440237	0.941688
Snx18	ENSCGRG00000007939	100750588	MGI Symbol	1	sorting nexin 18 [Source:NCBI gene;Acc:100750588]	1.6135	0.690198	9.91e-06	5.00393	0.465489	0.914906
Tspoap1	ENSCGRG00000017249	100752521	MGI Symbol	2	TSPO associated protein 1 [Source:NCBI gene;Acc:100752521]	1.61334	0.690049	9.6e-06	5.01773	0.466028	0.914071
Foxp1	ENSCGRG00000010151	100753762	MGI Symbol	4	forkhead box P1 [Source:NCBI gene;Acc:100753762]	1.61295	0.689698	6.01e-06	5.22113	0.474876	0.90452
Slc35e2	ENSCGRG00000002695	100773575	MGI Symbol	1	solute carrier family 35 member E2A [Source:NCBI gene;Acc:100773575]	1.61277	0.689539	4.68e-05	4.32975	0.430347	0.948732
Fes	ENSCGRG00000004957	100763153	MGI Symbol	1	FES proto-oncogene, tyrosine kinase [Source:NCBI gene;Acc:100763153]	1.61248	0.689283	0.0368406	1.43367	0.0481911	1.33038
	ENSCGRG00000007014	NA		1		1.61211	0.688952	2.24e-06	5.64975	0.491811	0.886094
Rhod	ENSCGRG00000014923	100760521	MGI Symbol	2	ras homolog family member D [Source:NCBI gene;Acc:100760521]	1.61111	0.688054	5.17e-06	5.28651	0.476527	0.899581
Cacul1	ENSCGRG00000002423	100751838	MGI Symbol	1	CDK2 associated cullin domain 1 [Source:NCBI gene;Acc:100751838]	1.61085	0.687825	2.39e-06	5.6216	0.489957	0.885694
	ENSCGRG00000002576	100761882		2	acyl-CoA thioesterase 9 [Source:NCBI gene;Acc:100761882]	1.61077	0.687746	8.62e-08	7.06449	0.536502	0.838991
	ENSCGRG00000003680	NA		1		1.60966	0.68676	0.00214397	2.66878	0.291813	1.08171
Rrad	ENSCGRG00000004162	100760818	MGI Symbol	2	RRAD, Ras related glycolysis inhibitor and calcium channel regulator [Source:NCBI gene;Acc:100760818]	1.60922	0.686366	3.16e-05	4.50031	0.437839	0.934893
Gab1	ENSCGRG00000001292	NA	MGI Symbol	2	growth factor receptor bound protein 2-associated protein 1 [Source:MGI Symbol;Acc:MGI:108088]	1.6092	0.686346	0.000171483	3.76578	0.392478	0.980214
Banp	ENSCGRG00000015762	100768192	MGI Symbol	3	BTG3 associated nuclear protein [Source:NCBI gene;Acc:100768192]	1.60813	0.685387	2.21e-07	6.65561	0.523112	0.847661
Camsap2	ENSCGRG00000011419	100758440	MGI Symbol	2	calmodulin regulated spectrin associated protein family member 2 [Source:NCBI gene;Acc:100758440]	1.60809	0.685346	2.42e-06	5.61618	0.487924	0.882767
Fgfr1	ENSCGRG00000017998	100773586	MGI Symbol	3	fibroblast growth factor receptor 1 [Source:NCBI gene;Acc:100773586]	1.60786	0.685144	6.46e-08	7.18977	0.5378	0.832487
Togaram1	ENSCGRG00000014085	100756381	MGI Symbol	3	TOG array regulator of axonemal microtubules protein 1 [Source:NCBI gene;Acc:100756381]	1.60785	0.685135	4.49e-06	5.34775	0.47707	0.893201
Pdlim1	ENSCGRG00000011477	100756459	MGI Symbol	1	PDZ and LIM domain 1 [Source:NCBI gene;Acc:100756459]	1.6075	0.684817	2.92e-07	6.53462	0.519018	0.850616
Plxna2	ENSCGRG00000017174	100763940	MGI Symbol	1	plexin A2 [Source:NCBI gene;Acc:100763940]	1.60692	0.684294	3.04e-07	6.51713	0.518075	0.850514
	ENSCGRG00000025186	107977036		1	HEAT repeat-containing protein 5A-like [Source:NCBI gene;Acc:107977036]	1.60678	0.684177	0.0100641	1.99723	0.189243	1.17911
Parp16	ENSCGRG00000016969	100753348	MGI Symbol	1	poly(ADP-ribose) polymerase family member 16 [Source:NCBI gene;Acc:100753348]	1.60652	0.683941	8.5e-08	7.07058	0.53369	0.834193
Zfp260	ENSCGRG00000005193	103158574	MGI Symbol	1	zinc finger protein 260 [Source:NCBI gene;Acc:103158574]	1.60586	0.683345	1.79e-06	5.74715	0.491467	0.875222
Zfp260	ENSCGRG00000005193	103164078	MGI Symbol	1	zinc finger protein 260 [Source:NCBI gene;Acc:103158574]	1.60586	0.683345	1.79e-06	5.74715	0.491467	0.875222
Hspa2	ENSCGRG00000012804	100764750	MGI Symbol	1	heat shock protein family A (Hsp70) member 2 [Source:NCBI gene;Acc:100764750]	1.6057	0.683204	3.84e-07	6.41567	0.514136	0.852273
	ENSCGRG00000014766	100769418		1	forkhead box P4 [Source:NCBI gene;Acc:100769418]	1.60487	0.682455	7.03e-07	6.15304	0.505094	0.859816
Csf1	ENSCGRG00000007535	100767142	MGI Symbol	1	colony stimulating factor 1 [Source:NCBI gene;Acc:100767142]	1.60437	0.682002	5.56e-07	6.25493	0.508104	0.8559
Rcan3	ENSCGRG00000017343	100753641	MGI Symbol	1	RCAN family member 3 [Source:NCBI gene;Acc:100753641]	1.60413	0.681793	0.000732473	3.13521	0.338919	1.02467
Zfp329	ENSCGRG00000006483	103158601	MGI Symbol	2	zinc finger protein 329 [Source:NCBI gene;Acc:103158601]	1.60407	0.681735	7.52e-05	4.12378	0.413324	0.950146
Asb7	ENSCGRG00000007073	100767938	MGI Symbol	1	ankyrin repeat and SOCS box containing 7 [Source:NCBI gene;Acc:100767938]	1.60391	0.681592	9.13e-06	5.03953	0.46132	0.901864
Cask	ENSCGRG00000011154	100764902	MGI Symbol	6	calcium/calmodulin dependent serine protein kinase [Source:NCBI gene;Acc:100764902]	1.60369	0.681393	1.73e-05	4.76195	0.448136	0.914651
	ENSCGRG00000024206	NA		1		1.60345	0.681179	0.067536	1.17046	-0.0557923	1.41815
Echs1	ENSCGRG00000014664	100754654	MGI Symbol	1	enoyl-CoA hydratase, short chain 1 [Source:NCBI gene;Acc:100754654]	1.60266	0.680471	1.04e-05	4.98297	0.457953	0.902989
	ENSCGRG00000017711	NA		1		1.60262	0.680435	0.000528859	3.27666	0.350953	1.00992
Vash1	ENSCGRG00000005145	100757885	MGI Symbol	1	vasohibin 1 [Source:NCBI gene;Acc:100757885]	1.60204	0.679914	5.13e-07	6.28988	0.507688	0.852139
Exoc8	ENSCGRG00000019953	100764733	MGI Symbol	1	exocyst complex component 8 [Source:NCBI gene;Acc:100764733]	1.60193	0.679807	0.00275515	2.55986	0.275414	1.0842
Uhrf1bp1	ENSCGRG00000001453	NA	MGI Symbol	1	UHRF1 (ICBP90) binding protein 1 [Source:MGI Symbol;Acc:MGI:3041238]	1.60191	0.679795	5.26e-05	4.27901	0.421346	0.938244
Chst11	ENSCGRG00000016623	100771304	MGI Symbol	1	carbohydrate sulfotransferase 11 [Source:NCBI gene;Acc:100771304]	1.60159	0.679503	0.0157944	1.8015	0.147501	1.2115
	ENSCGRG00000026589	NA		1		1.60142	0.679353	0.00985356	2.00641	0.189646	1.16906
Agps	ENSCGRG00000003364	NA	MGI Symbol	2	alkylglycerone phosphate synthase [Source:MGI Symbol;Acc:MGI:2443065]	1.60052	0.678538	5.56e-05	4.25493	0.419176	0.937899
Abhd11	ENSCGRG00000001895	100766777	MGI Symbol	1	abhydrolase domain containing 11 [Source:NCBI gene;Acc:100766777]	1.60038	0.67841	8.46e-07	6.07263	0.49941	0.85741
	ENSCGRG00000009689	100757347		1	major facilitator superfamily domain containing 1 [Source:NCBI gene;Acc:100757347]	1.59922	0.677371	7.74e-07	6.11126	0.49994	0.854802
Prkci	ENSCGRG00000008369	100765819	MGI Symbol	2	protein kinase C iota [Source:NCBI gene;Acc:100765819]	1.59885	0.677037	4.2e-06	5.37675	0.47264	0.881435
	ENSCGRG00000021688	NA		1		1.59774	0.676029	0.0638346	1.19494	-0.044195	1.39625
Ttc21a	ENSCGRG00000012945	100756261	MGI Symbol	1	tetratricopeptide repeat domain 21A [Source:NCBI gene;Acc:100756261]	1.59773	0.676028	8.11e-05	4.09098	0.407865	0.94419
Cdkn2d	ENSCGRG00000015173	100758546	MGI Symbol	1	cyclin dependent kinase inhibitor 2D [Source:NCBI gene;Acc:100758546]	1.5967	0.675094	6.79e-07	6.16813	0.500138	0.85005
Mtfp1	ENSCGRG00000005977	100755489	MGI Symbol	1	mitochondrial fission process 1 [Source:NCBI gene;Acc:100755489]	1.59603	0.67449	0.000994435	3.00242	0.322636	1.02634
Unc5a	ENSCGRG00000009905	NA	MGI Symbol	2	unc-5 netrin receptor A [Source:MGI Symbol;Acc:MGI:894682]	1.59576	0.674246	0.0237039	1.62518	0.103495	1.245
Prss53	ENSCGRG00000011254	NA	MGI Symbol	2	protease, serine 53 [Source:MGI Symbol;Acc:MGI:2652890]	1.59503	0.67358	0.0049487	2.30551	0.237964	1.1092
Rnf141	ENSCGRG00000009006	100758100	MGI Symbol	2	ring finger protein 141 [Source:NCBI gene;Acc:100758100]	1.59473	0.67331	1.47e-05	4.83268	0.446124	0.900496
Tas1r1	ENSCGRG00000013723	100759079	MGI Symbol	1	taste 1 receptor member 1 [Source:NCBI gene;Acc:100759079]	1.59445	0.673057	1.13e-05	4.94692	0.451344	0.894771
	ENSCGRG00000000457	NA		1		1.59422	0.672851	0.0841727	1.07483	-0.102756	1.44846
Lrsam1	ENSCGRG00000016317	100758009	MGI Symbol	1	leucine rich repeat and sterile alpha motif containing 1 [Source:NCBI gene;Acc:100758009]	1.59339	0.672096	1.1e-06	5.95861	0.490924	0.853268
Sipa1l2	ENSCGRG00000012969	100763357	MGI Symbol	2	signal induced proliferation associated 1 like 2 [Source:NCBI gene;Acc:100763357]	1.59327	0.671996	7.08e-06	5.14997	0.459639	0.884352
	ENSCGRG00000002221	103163171		1	proline, histidine and glycine rich 1 [Source:NCBI gene;Acc:103163171]	1.59305	0.671788	0.00566961	2.24645	0.22835	1.11523
Dcakd	ENSCGRG00000004498	100759055	MGI Symbol	1	dephospho-CoA kinase domain containing [Source:NCBI gene;Acc:100759055]	1.59292	0.671673	4.73e-07	6.32514	0.502643	0.840704
Atp8b3	ENSCGRG00000013900	100757984	MGI Symbol	2	ATPase phospholipid transporting 8B3 [Source:NCBI gene;Acc:100757984]	1.59278	0.671543	0.00011072	3.95577	0.396682	0.946404
Ccdc162	ENSCGRG00000005762	NA	MGI Symbol	1	coiled-coil domain containing 162 [Source:MGI Symbol;Acc:MGI:1923223]	1.59214	0.670971	0.00368437	2.43364	0.255293	1.08665
Klhl24	ENSCGRG00000010463	100758788	MGI Symbol	1	kelch like family member 24 [Source:NCBI gene;Acc:100758788]	1.5917	0.670568	0.00118258	2.92717	0.31324	1.0279
Ldb1	ENSCGRG00000006375	100773526	MGI Symbol	2	LIM domain binding 1 [Source:NCBI gene;Acc:100773526]	1.59106	0.669989	2.17e-07	6.66354	0.511574	0.828403
	ENSCGRG00000011224	NA		1		1.5907	0.669663	0.0293791	1.53196	0.0770192	1.26231
	ENSCGRG00000021388	NA		1		1.59061	0.669584	0.212695	0.672243	-0.427749	1.76692
Dhrs3	ENSCGRG00000010566	100756186	MGI Symbol	2	dehydrogenase/reductase 3 [Source:NCBI gene;Acc:100756186]	1.59061	0.669579	0.000122589	3.91155	0.392665	0.946493
Tle4	ENSCGRG00000016587	100762258	MGI Symbol	2	transducin-like enhancer protein 4 [Source:NCBI gene;Acc:100762258]	1.59042	0.66941	1.18e-05	4.92812	0.448053	0.890767
Dixdc1	ENSCGRG00000001562	100773209	MGI Symbol	2	DIX domain containing 1 [Source:NCBI gene;Acc:100773209]	1.58877	0.667907	0.000104248	3.98193	0.396197	0.939617
Plxnc1	ENSCGRG00000017374	NA	MGI Symbol	1	plexin C1 [Source:MGI Symbol;Acc:MGI:1890127]	1.58741	0.666673	0.0732968	1.13492	-0.0713416	1.40469
Ppp3r1	ENSCGRG00000009523	NA	MGI Symbol	1	protein phosphatase 3, regulatory subunit B, alpha isoform (calcineurin B, type I) [Source:MGI Symbol;Acc:MGI:107172]	1.58721	0.666491	0.00111462	2.95287	0.313921	1.01906
Lyst	ENSCGRG00000005733	100768280	MGI Symbol	1	lysosomal trafficking regulator [Source:NCBI gene;Acc:100768280]	1.58634	0.665707	1.87e-05	4.72816	0.43615	0.895264
Mfsd9	ENSCGRG00000003466	100760470	MGI Symbol	1	major facilitator superfamily domain containing 9 [Source:NCBI gene;Acc:100760470]	1.58624	0.665613	1.3e-05	4.88606	0.443637	0.887588
Rbks	ENSCGRG00000008035	100762399	MGI Symbol	1	ribokinase [Source:NCBI gene;Acc:100762399]	1.5859	0.665303	0.00669437	2.17429	0.214756	1.11585
Mypn	ENSCGRG00000005992	100757304	MGI Symbol	1	myopalladin [Source:NCBI gene;Acc:100757304]	1.58584	0.665246	0.117565	0.929723	-0.189067	1.51956
Slc35d2	ENSCGRG00000004014	NA	MGI Symbol	1	solute carrier family 35, member D2 [Source:MGI Symbol;Acc:MGI:1917734]	1.58567	0.665088	3.6e-05	4.4437	0.421248	0.908928
Abcd2	ENSCGRG00000017652	100758232	MGI Symbol	1	ATP binding cassette subfamily D member 2 [Source:NCBI gene;Acc:100758232]	1.58553	0.664968	1.08e-05	4.96658	0.44688	0.883055
	ENSCGRG00000025559	NA		1		1.58539	0.664836	0.16404	0.78505	-0.304223	1.63389
	ENSCGRG00000008334	NA		1		1.58495	0.664442	0.0103364	1.98563	0.181621	1.14726
	ENSCGRG00000001786	NA		3		1.58487	0.664362	0.0136816	1.86386	0.157555	1.17117
Emp3	ENSCGRG00000006054	100751496	MGI Symbol	1	epithelial membrane protein 3 [Source:NCBI gene;Acc:100751496]	1.58446	0.663991	9.92e-07	6.00349	0.486481	0.841501
Gemin7	ENSCGRG00000019443	100753426	MGI Symbol	1	gem nuclear organelle associated protein 7 [Source:NCBI gene;Acc:100753426]	1.58364	0.663243	6.57e-05	4.18243	0.405566	0.92092
	ENSCGRG00000013416	NA		1		1.58348	0.663098	0.000642292	3.19227	0.334724	0.991472
Hoxc9	ENSCGRG00000013716	100763984	MGI Symbol	1	homeobox C9 [Source:NCBI gene;Acc:100763984]	1.58326	0.662899	1.52e-05	4.81816	0.438544	0.887253
Stmn3	ENSCGRG00000013040	100761744	MGI Symbol	2	stathmin 3 [Source:NCBI gene;Acc:100761744]	1.58311	0.66276	0.0245897	1.60925	0.0975483	1.22797
Nploc4	ENSCGRG00000018176	100754863	MGI Symbol	3	NPL4 homolog, ubiquitin recognition factor [Source:NCBI gene;Acc:100754863]	1.58238	0.662098	3.25e-05	4.48812	0.421695	0.9025
Klf9	ENSCGRG00000000173	100771438	MGI Symbol	1	Kruppel like factor 9 [Source:NCBI gene;Acc:100771438]	1.58195	0.661703	1.1e-05	4.95861	0.444296	0.879111
Cachd1	ENSCGRG00000012903	100756408	MGI Symbol	3	cache domain containing 1 [Source:NCBI gene;Acc:100756408]	1.58162	0.661399	3.8e-07	6.42022	0.497849	0.82495
Gng3	ENSCGRG00000007065	100755432	MGI Symbol	1	G protein subunit gamma 3 [Source:NCBI gene;Acc:100755432]	1.57985	0.659787	0.00589815	2.22928	0.221638	1.09794
Sap25	ENSCGRG00000010099	100755701	MGI Symbol	1	Sin3A associated protein 25 [Source:NCBI gene;Acc:100755701]	1.57932	0.659301	6.63e-05	4.17849	0.402917	0.915685
SNORD27	ENSCGRG00000020165	NA	RFAM	1	Small nucleolar RNA SNORD27 [Source:RFAM;Acc:RF00086]	1.57819	0.658274	0.0758357	1.12013	-0.0775862	1.39413
Arl4a	ENSCGRG00000009701	100771484	MGI Symbol	1	ADP ribosylation factor like GTPase 4A [Source:NCBI gene;Acc:100771484]	1.57806	0.65815	7.83e-06	5.10624	0.44832	0.867981
Ahcyl2	ENSCGRG00000005705	100754476	MGI Symbol	2	adenosylhomocysteinase like 2 [Source:NCBI gene;Acc:100754476]	1.57784	0.657953	6.15e-05	4.21112	0.403975	0.91193
Rnf13	ENSCGRG00000006544	100769516	MGI Symbol	2	ring finger protein 13 [Source:NCBI gene;Acc:100769516]	1.57781	0.657926	2.08e-06	5.68194	0.470815	0.845037
Tmem185b	ENSCGRG00000018732	100757584	MGI Symbol	1	transmembrane protein 185B [Source:NCBI gene;Acc:100757584]	1.57775	0.657872	0.000143398	3.84346	0.381382	0.934361
Gbgt1	ENSCGRG00000001068	100771256	MGI Symbol	1	globoside alpha-1,3-N-acetylgalactosaminyltransferase 1 (FORS blood group) [Source:NCBI gene;Acc:100771256]	1.57756	0.657696	1.18e-06	5.92812	0.479351	0.836042
Tha1	ENSCGRG00000017352	100769555	MGI Symbol	1	threonine aldolase 1 [Source:MGI Symbol;Acc:MGI:1919026]	1.57676	0.656964	0.000298009	3.52577	0.358584	0.955345
Tmem170	ENSCGRG00000016762	100768282	MGI Symbol	1	transmembrane protein 170A [Source:NCBI gene;Acc:100768282]	1.57674	0.656946	0.00269599	2.56928	0.267311	1.04658
Prr36	ENSCGRG00000004477	NA	MGI Symbol	1	proline rich 36 [Source:MGI Symbol;Acc:MGI:3605626]	1.57647	0.656699	0.0473067	1.32508	0.0089047	1.30449
Zfp408	ENSCGRG00000017618	100754652	MGI Symbol	1	zinc finger protein 408 [Source:NCBI gene;Acc:100754652]	1.57595	0.656224	5.72e-07	6.2426	0.488514	0.823934
Ccnd1	ENSCGRG00000000704	100689063	MGI Symbol	1	cyclin D1 [Source:NCBI gene;Acc:100689063]	1.57588	0.65616	1.51e-07	6.82102	0.505389	0.806932
Ikbip	ENSCGRG00000011417	100757532	MGI Symbol	2	IKBKB interacting protein [Source:NCBI gene;Acc:100757532]	1.5757	0.655988	2.1e-05	4.67778	0.42734	0.884636
	ENSCGRG00000025155	NA		1		1.57528	0.655607	0.0737762	1.13208	-0.071507	1.38272
Tmem151b	ENSCGRG00000016106	100757694	MGI Symbol	1	transmembrane protein 151B [Source:NCBI gene;Acc:100757694]	1.57515	0.655492	0.000718595	3.14352	0.326588	0.984397
Cacna1c	ENSCGRG00000016091	NA	MGI Symbol	1	calcium channel, voltage-dependent, L type, alpha 1C subunit [Source:MGI Symbol;Acc:MGI:103013]	1.57494	0.655294	0.0128826	1.89	0.160705	1.14988
Scai	ENSCGRG00000013287	100751763	MGI Symbol	2	suppressor of cancer cell invasion [Source:NCBI gene;Acc:100751763]	1.57423	0.654647	0.000100512	3.99778	0.389311	0.919984
Dclk1	ENSCGRG00000013862	100768340	MGI Symbol	4	doublecortin like kinase 1 [Source:NCBI gene;Acc:100768340]	1.57367	0.654131	0.00060653	3.21715	0.332347	0.975916
Abcd1	ENSCGRG00000002088	100769988	MGI Symbol	1	ATP binding cassette subfamily D member 1 [Source:NCBI gene;Acc:100769988]	1.57366	0.654123	3.57e-05	4.44733	0.414517	0.893728
	ENSCGRG00000002165	NA		1		1.57302	0.65354	0.0466484	1.33116	0.0110612	1.29602
Pld1	ENSCGRG00000011105	NA	MGI Symbol	2	phospholipase D1 [Source:MGI Symbol;Acc:MGI:109585]	1.57263	0.653183	0.0106494	1.97268	0.176142	1.13022
	ENSCGRG00000015617	NA		1		1.57247	0.653032	0.126726	0.897135	-0.208237	1.5143
Fgd5	ENSCGRG00000018152	NA	MGI Symbol	1	FYVE, RhoGEF and PH domain containing 5 [Source:MGI Symbol;Acc:MGI:2443369]	1.57215	0.65274	0.118115	0.927694	-0.186881	1.49236
Stx1a	ENSCGRG00000011975	100759989	MGI Symbol	2	syntaxin 1A [Source:NCBI gene;Acc:100759989]	1.57201	0.652609	9.88e-06	5.00524	0.4402	0.865019
	ENSCGRG00000013483	100766146		1	ankyrin repeat domain 10 [Source:NCBI gene;Acc:100766146]	1.57104	0.651717	4.07e-07	6.39041	0.489684	0.81375
Pla2r1	ENSCGRG00000013121	100768806	MGI Symbol	1	phospholipase A2 receptor 1 [Source:NCBI gene;Acc:100768806]	1.57046	0.651183	0.0232509	1.63356	0.10209	1.20028
Mybpc2	ENSCGRG00000016894	100774229	MGI Symbol	1	myosin-binding protein C, fast-type [Source:NCBI gene;Acc:100774229]	1.57029	0.651028	0.065264	1.18533	-0.0467429	1.3488
Clcn6	ENSCGRG00000000983	100774640	MGI Symbol	1	chloride voltage-gated channel 6 [Source:NCBI gene;Acc:100774640]	1.5701	0.650859	2.89e-05	4.5391	0.417145	0.884573
	ENSCGRG00000018925	NA		1		1.56909	0.649928	0.16809	0.774459	-0.307128	1.60698
Ttc38	ENSCGRG00000012457	100758407	MGI Symbol	1	tetratricopeptide repeat domain 38 [Source:NCBI gene;Acc:100758407]	1.5689	0.649755	5.56e-06	5.25493	0.448759	0.850752
Malt1	ENSCGRG00000017529	NA	MGI Symbol	1	MALT1 paracaspase [Source:MGI Symbol;Acc:MGI:2445027]	1.56772	0.648672	0.011194	1.95101	0.170881	1.12646
	ENSCGRG00000004091	100753982		1	FA complementation group C [Source:NCBI gene;Acc:100753982]	1.56765	0.648607	0.24087	0.618216	-0.484412	1.78163
Ctif	ENSCGRG00000000052	100754827	MGI Symbol	1	cap binding complex dependent translation initiation factor [Source:NCBI gene;Acc:100754827]	1.56729	0.648276	0.00252183	2.59828	0.26726	1.02929
Map4k2	ENSCGRG00000017738	100761105	MGI Symbol	2	mitogen-activated protein kinase kinase kinase kinase 2 [Source:NCBI gene;Acc:100761105]	1.56709	0.648085	6.3e-05	4.20066	0.397344	0.898826
	ENSCGRG00000019616	100761268		1	histone H2B type 1 [Source:NCBI gene;Acc:100761268]	1.56685	0.647866	0.0110188	1.95786	0.171954	1.12378
Rgma	ENSCGRG00000017671	100758121	MGI Symbol	2	repulsive guidance molecule BMP co-receptor a [Source:NCBI gene;Acc:100758121]	1.56676	0.647784	2.33e-06	5.63264	0.461782	0.833786
Ywhag	ENSCGRG00000013229	NA	MGI Symbol	3	tyrosine 3-monooxygenase/tryptophan 5-monooxygenase activation protein, gamma polypeptide [Source:MGI Symbol;Acc:MGI:108109]	1.56653	0.647573	0.0157369	1.80308	0.140909	1.15424
Bmt2	ENSCGRG00000004347	NA	MGI Symbol	1	base methyltransferase of 25S rRNA 2 [Source:MGI Symbol;Acc:MGI:2141466]	1.56648	0.647524	0.00324714	2.4885	0.253468	1.04158
	ENSCGRG00000019647	NA		1		1.56605	0.647135	0.0111664	1.95209	0.170678	1.12359
	ENSCGRG00000012784	NA		1		1.56581	0.646907	0.00197747	2.70389	0.278829	1.01498
	ENSCGRG00000003610	100764728		2	zinc finger protein 710 [Source:NCBI gene;Acc:100764728]	1.56553	0.646649	3.37e-05	4.47237	0.411062	0.882237
Pole3	ENSCGRG00000009752	100752018	MGI Symbol	1	DNA polymerase epsilon 3, accessory subunit [Source:NCBI gene;Acc:100752018]	1.56522	0.646361	2.14e-06	5.66959	0.462104	0.830618
Zdhhc5	ENSCGRG00000003197	100755578	MGI Symbol	1	zinc finger DHHC-type containing 5 [Source:NCBI gene;Acc:100755578]	1.56475	0.645928	5.99e-07	6.22257	0.480245	0.811611
Cramp1l	ENSCGRG00000012907	100764850	MGI Symbol	1	cramped chromatin regulator homolog 1 [Source:NCBI gene;Acc:100764850]	1.56459	0.645785	1.16e-05	4.93554	0.432567	0.859003
Zbtb18	ENSCGRG00000001962	100751760	MGI Symbol	2	zinc finger and BTB domain containing 18 [Source:NCBI gene;Acc:100751760]	1.56448	0.645679	8.04e-05	4.09474	0.389757	0.901602
Wwc2	ENSCGRG00000008157	100755326	MGI Symbol	1	WW and C2 domain containing 2 [Source:NCBI gene;Acc:100755326]	1.56397	0.645209	1.32e-07	6.87943	0.498522	0.791896
Hlcs	ENSCGRG00000007228	NA	MGI Symbol	1	holocarboxylase synthetase (biotin- [propriony-Coenzyme A-carboxylase (ATP-hydrolysing)] ligase) [Source:MGI Symbol;Acc:MGI:894646]	1.56373	0.644995	0.00711723	2.14769	0.20398	1.08601
Hykk	ENSCGRG00000009923	100756410	MGI Symbol	1	hydroxylysine kinase [Source:NCBI gene;Acc:100756410]	1.56327	0.644572	0.000199197	3.70072	0.364209	0.924935
Rasal2	ENSCGRG00000003813	100754098	MGI Symbol	2	RAS protein activator like 2 [Source:NCBI gene;Acc:100754098]	1.56315	0.644455	0.00210469	2.67681	0.274744	1.01416
Kremen1	ENSCGRG00000010734	NA	MGI Symbol	1	kringle containing transmembrane protein 1 [Source:MGI Symbol;Acc:MGI:1933988]	1.56272	0.644059	7.22e-07	6.14146	0.476312	0.811805
	ENSCGRG00000005624	NA		1		1.56206	0.643453	0.0456897	1.34018	0.014068	1.27284
	ENSCGRG00000010538	NA		1		1.562	0.643393	0.00157513	2.80268	0.28795	0.998835
	ENSCGRG00000017860	100774391		1	dual oxidase 1 [Source:NCBI gene;Acc:100774391]	1.56188	0.643287	0.0307875	1.51163	0.0682455	1.21833
Pknox1	ENSCGRG00000016734	100761855	MGI Symbol	1	PBX/knotted 1 homeobox 1 [Source:NCBI gene;Acc:100761855]	1.56186	0.643261	4.27e-06	5.36957	0.448753	0.83777
Narf	ENSCGRG00000017263	100773860	MGI Symbol	1	nuclear prelamin A recognition factor [Source:NCBI gene;Acc:100773860]	1.5614	0.642839	0.000126329	3.8985	0.376165	0.909512
Ankmy2	ENSCGRG00000009451	100758778	MGI Symbol	1	ankyrin repeat and MYND domain containing 2 [Source:NCBI gene;Acc:100758778]	1.56023	0.641761	9.75e-07	6.011	0.470441	0.813082
Ptar1	ENSCGRG00000007120	100765403	MGI Symbol	1	protein prenyltransferase alpha subunit repeat containing 1 [Source:NCBI gene;Acc:100765403]	1.55994	0.64149	0.022982	1.63861	0.10183	1.18115
Arpin	ENSCGRG00000006275	100753100	MGI Symbol	1	actin related protein 2/3 complex inhibitor [Source:NCBI gene;Acc:100753100]	1.55989	0.641448	0.0337712	1.47145	0.0563521	1.22654
Ier3	ENSCGRG00000005504	100763219	MGI Symbol	1	immediate early response 3 [Source:NCBI gene;Acc:100763219]	1.55989	0.641448	8.98e-06	5.04672	0.434451	0.848445
Ccnyl1	ENSCGRG00000012778	100760997	MGI Symbol	1	cyclin Y like 1 [Source:NCBI gene;Acc:100760997]	1.55967	0.641238	1.2e-05	4.92082	0.428919	0.853558
Aff1	ENSCGRG00000004837	100751914	MGI Symbol	1	AF4/FMR2 family member 1 [Source:NCBI gene;Acc:100751914]	1.55925	0.640854	0.0084793	2.07164	0.190202	1.09151
Spns1	ENSCGRG00000000526	100766250	MGI Symbol	1	sphingolipid transporter 1 (putative) [Source:NCBI gene;Acc:100766250]	1.55914	0.640753	6.03e-07	6.21968	0.47629	0.805216
Pde5a	ENSCGRG00000003050	NA	MGI Symbol	1	phosphodiesterase 5A, cGMP-specific [Source:MGI Symbol;Acc:MGI:2651499]	1.55881	0.640446	0.00155995	2.80689	0.287069	0.993822
Cdt1	ENSCGRG00000013691	100689460	NCBI gene	1	chromatin licensing and DNA replication factor 1 [Source:NCBI gene;Acc:100689460]	1.55872	0.640364	0.000111865	3.95131	0.377991	0.902738
	ENSCGRG00000025482	NA		1		1.55836	0.64003	0.000140974	3.85086	0.371512	0.908549
	ENSCGRG00000003700	100770478		1	ubiquitin specific peptidase 11 [Source:NCBI gene;Acc:100770478]	1.5579	0.639599	5.81e-07	6.23582	0.475936	0.803263
Pigf	ENSCGRG00000005486	100764893	MGI Symbol	1	phosphatidylinositol glycan anchor biosynthesis class F [Source:NCBI gene;Acc:100764893]	1.55768	0.639395	2.9e-06	5.5376	0.452366	0.826424
Prickle1	ENSCGRG00000017144	100769532	MGI Symbol	1	prickle planar cell polarity protein 1 [Source:NCBI gene;Acc:100769532]	1.55751	0.639238	0.00959161	2.01811	0.180514	1.09796
Irak2	ENSCGRG00000015780	100758629	MGI Symbol	3	interleukin 1 receptor associated kinase 2 [Source:NCBI gene;Acc:100758629]	1.55713	0.638893	7.55e-06	5.12205	0.43585	0.841936
Acap2	ENSCGRG00000015329	100760438	MGI Symbol	1	ArfGAP with coiled-coil, ankyrin repeat and PH domains 2 [Source:NCBI gene;Acc:100760438]	1.55705	0.63881	8.24e-05	4.08407	0.385005	0.892616
Arhgef16	ENSCGRG00000000466	100768964	MGI Symbol	1	Rho guanine nucleotide exchange factor 16 [Source:NCBI gene;Acc:100768964]	1.55674	0.638529	4.03e-06	5.39469	0.446417	0.83064
Itgav	ENSCGRG00000000190	100752313	MGI Symbol	3	integrin subunit alpha V [Source:NCBI gene;Acc:100752313]	1.55624	0.638061	1.46e-06	5.83565	0.461921	0.814201
	ENSCGRG00000025003	NA		1		1.55614	0.637974	0.125083	0.902802	-0.199487	1.47544
Cabyr	ENSCGRG00000005722	100753647	MGI Symbol	2	calcium binding tyrosine phosphorylation regulated [Source:NCBI gene;Acc:100753647]	1.55609	0.637925	0.000198537	3.70216	0.36055	0.9153
U6	ENSCGRG00000023348	NA	RFAM	1	U6 spliceosomal RNA [Source:RFAM;Acc:RF00026]	1.55535	0.637242	0.0270732	1.56746	0.082918	1.19156
Tcf19	ENSCGRG00000011756	100756450	MGI Symbol	2	transcription factor 19 [Source:NCBI gene;Acc:100756450]	1.55466	0.636598	7.11e-06	5.14813	0.435371	0.837824
Cand2	ENSCGRG00000004327	100770365	MGI Symbol	1	cullin associated and neddylation dissociated 2 (putative) [Source:NCBI gene;Acc:100770365]	1.55455	0.636494	6.35e-06	5.19723	0.437296	0.835691
	ENSCGRG00000025006	NA		1		1.55343	0.635461	0.172837	0.762364	-0.311445	1.58237
Kctd15	ENSCGRG00000008905	100765553	MGI Symbol	1	potassium channel tetramerization domain containing 15 [Source:NCBI gene;Acc:100765553]	1.55297	0.63503	0.00105622	2.97624	0.301315	0.968746
Emilin2	ENSCGRG00000013899	NA	MGI Symbol	1	elastin microfibril interfacer 2 [Source:MGI Symbol;Acc:MGI:2389136]	1.5528	0.634873	0.0055312	2.25718	0.217371	1.05237
Appl2	ENSCGRG00000006715	100771802	MGI Symbol	1	adaptor protein, phosphotyrosine interacting with PH domain and leucine zipper 2 [Source:NCBI gene;Acc:100771802]	1.55255	0.634637	2.23e-06	5.6517	0.453131	0.816142
Col6a1	ENSCGRG00000001617	100755078	MGI Symbol	1	collagen type VI alpha 1 chain [Source:NCBI gene;Acc:100755078]	1.55168	0.633836	7.79e-05	4.10846	0.383393	0.884279
Glt8d2	ENSCGRG00000013282	100772458	MGI Symbol	1	glycosyltransferase 8 domain containing 2 [Source:NCBI gene;Acc:100772458]	1.55154	0.633702	2.39e-06	5.6216	0.45137	0.816034
Ttll13	ENSCGRG00000000834	100772034	MGI Symbol	2	tubulin polyglutamylase TTLL13 [Source:NCBI gene;Acc:100772034]	1.55096	0.633163	3.23e-06	5.4908	0.446244	0.820082
Dock4	ENSCGRG00000000515	NA	MGI Symbol	1	dedicator of cytokinesis 4 [Source:MGI Symbol;Acc:MGI:1918006]	1.55093	0.633136	2.73e-05	4.56384	0.407007	0.859266
	ENSCGRG00000026234	NA		2		1.55089	0.633095	0.0143202	1.84405	0.146178	1.12001
Parp12	ENSCGRG00000015998	NA	MGI Symbol	1	poly (ADP-ribose) polymerase family, member 12 [Source:MGI Symbol;Acc:MGI:2143990]	1.55085	0.633054	2.61e-06	5.58336	0.449571	0.816537
Etv3	ENSCGRG00000010839	100750397	MGI Symbol	1	ETS variant transcription factor 3 [Source:NCBI gene;Acc:100750397]	1.55022	0.632472	8.85e-05	4.05306	0.379377	0.885567
Calm1	ENSCGRG00000001980	100771772	MGI Symbol	1	calmodulin 1 [Source:NCBI gene;Acc:100771772]	1.54932	0.631639	1.74e-06	5.75945	0.454708	0.808569
Mcoln1	ENSCGRG00000016069	NA	MGI Symbol	2	mucolipin 1 [Source:MGI Symbol;Acc:MGI:1890498]	1.54907	0.631406	3.28e-06	5.48413	0.444767	0.818046
Pde4a	ENSCGRG00000010402	100759696	MGI Symbol	2	phosphodiesterase 4A [Source:NCBI gene;Acc:100759696]	1.54893	0.631271	0.000184654	3.73364	0.358879	0.903663
Ube2e3	ENSCGRG00000011541	100762619	MGI Symbol	1	ubiquitin conjugating enzyme E2 E3 [Source:NCBI gene;Acc:100762619]	1.54854	0.630912	0.000503771	3.29777	0.327101	0.934724
	ENSCGRG00000006376	100762081		1	ran-binding protein 17 [Source:NCBI gene;Acc:100762081]	1.54848	0.630848	0.0122831	1.91069	0.158669	1.10303
Sipa1l3	ENSCGRG00000011391	NA	MGI Symbol	2	signal-induced proliferation-associated 1 like 3 [Source:MGI Symbol;Acc:MGI:1921456]	1.54845	0.63083	4.73e-05	4.32514	0.393438	0.868221
Rybp	ENSCGRG00000009553	100758801	MGI Symbol	1	RING1 and YY1 binding protein [Source:NCBI gene;Acc:100758801]	1.54835	0.630729	9.28e-06	5.03245	0.42659	0.834868
	ENSCGRG00000017205	NA		1		1.54825	0.630635	0.000132781	3.87686	0.367684	0.893586
Cpt1b	ENSCGRG00000012841	100770034	MGI Symbol	1	carnitine palmitoyltransferase 1B [Source:NCBI gene;Acc:100770034]	1.54819	0.630579	2.08e-06	5.68194	0.451273	0.809886
Ndst1	ENSCGRG00000007045	NA	MGI Symbol	1	N-deacetylase/N-sulfotransferase (heparan glucosaminyl) 1 [Source:MGI Symbol;Acc:MGI:104719]	1.5479	0.630309	0.0680591	1.16711	-0.0530817	1.3137
Nadsyn1	ENSCGRG00000000241	100771407	MGI Symbol	1	NAD synthetase 1 [Source:NCBI gene;Acc:100771407]	1.54707	0.62954	8.34e-07	6.07883	0.463633	0.795447
Pclo	ENSCGRG00000000145	NA	MGI Symbol	1	piccolo (presynaptic cytomatrix protein) [Source:MGI Symbol;Acc:MGI:1349390]	1.54662	0.629118	0.00406455	2.39099	0.233835	1.0244
[truncated: 11,324 more rows]
