# Supplementary material for: Chemical and Genetic Modulation of Complex I of the Electron Transport Chain Enhances the Biotherapeutic Protein Production Capacity of CHO Cells
Source: Cells. 2023 Nov 20;12(22):2661. doi: 10.3390/cells12222661 (PMC10670226; doi:10.3390/cells12222661)
Supplement: Supplementary file 1 [file cells-12-02661-s001.zip › Supplemental Table 3.xlsx]

## Sheet: Supplemental Table 3
Nduaf13
Clone#	Peak qP (pg cell-1 day-1)	Peak VCD (x106 viable cells/mL)	Allele #1	% Allele #1 Reads	Allele #2	% Allele #2 Reads	Allele #3	% Allele #3 Reads
1	22.3486	67.5806	TCCCTACCTGCGCTCACGGTTCCA-----TCATTCTCCAGTA	0.498	TCCCTACCTGCGCTCACGGTTCCACTTCATCATTCTCCAGTA	0.485
2	19.615	77.3871	TCCCTACCTGCGCTCACGGTTCCACTTCATCATTCTCCAGTA	0.502	TCCCTACCTGCGCTCACGGTTCCA--------TTCTCCAGTA	0.472
3	45.4102	35.8774	TCCCTACCTGCGCTCACGGTTCCA-----TCATTCTCCAGTA	0.585	TCCCTACCTGCGCTCACGGTTCCACTTCATCATTCTCCAGTA	0.389
4	7.13878	67.4968	TCCCTACCTGCGCTCACGGTTCCACTTCACATCATTCTCCAGTA	0.4934	TCCCTACCTGCGCTCACGGTTCCACTTCATCATTCTCCAGTA	0.488
5	17.1082	60.5032	TCCCTACCTGCGCTCACGGTTCC--TGCG-CTTTGGCTCCAGTA	0.523	TCCCTACCTGCGCTCACGGTTCCACTTCATCATTCTCCAGTA	0.46
6	22.4087	45.1419	TCCCTACCTGCGCTCACGGTTCCACTTCAT---TCTCCAGTA	0.489	TCCCTACCTGCGCTCACGGTTCCACTTCATCATTCTCCAGTA	0.483
7	12.5982	76.9032	TCCCTACCTGCGCTCACGGTTCCACTTCATCATTCTCCAGTA	0.507	TCCCTACCTGCGCTCACGGTTCCA-----TCATTCTCCAGTA	0.478
8	10.8975	67.0645	TCCCTACCTGCGCTCACGGTTCCA---------------GTA	0.615	TCCCTACCTGCGCTCACGGTTCCACTTCATCATTCTCCAGTA	0.359
9	18.1708	81.6645	TCCCTACCTGCGCTCACGGTTCCACTTCACATCATTCTCCAGTA	0.496	TCCCTACCTGCGCTCACGGTTCCACTTCATCATTCTCCAGTA	0.482
10	8.1375	66.4	TCCCTACCTGCGCTCACGGTTCCACTT-ATCATTCTCCAGTA	0.509	TCCCTACCTGCGCTCACGGTTCCACTTCATCATTCTCCAGTA	0.483
11	13.1557	108.239	TCCCTACCTGCGCTCACGGTTCCACTTCATCATTCTCCAGTA	0.509	TCCCTACCTGCGCTCACGGTTCCA--------TTCTCCAGTA	0.474
12	10.4226	90.7097	TCCCTACCTGCGCTCACGGTTCCACTTCATCATTCTCCAGTA	0.525	TCCCTACCTGCGCTCACGGTTCCACTT-----TTCTCCAGTA	0.442
13	13.8652	104.606	TCCCTACCTGCGCTCACGGTTCCA--------TTCTCCAGTA	0.507	TCCCTACCTGCGCTCACGGTTCCACTTCATCATTCTCCAGTA	0.468
14	18.7694	66.6065	TCCCTACCTGCGCTCACGGTTCCACTTTCATCATTCTCCAGTA	0.494	TCCCTACCTGCGCTCACGGTTCCACTTCATCATTCTCCAGTA	0.491
15	10.5628	101.529	TCCCTACCTGCGCTCACGGTTCCACTT-ATCATTCTCCAGTA	0.498	TCCCTACCTGCGCTCACGGTTCCACTTCATCATTCTCCAGTA	0.494
16	7.49194	73.129	TCCCTACCTGCGCTCACGGTTC-------------TCCAGTA	0.493	TCCCTACCTGCGCTCACGGTTCCACTTCATCATTCTCCAGTA	0.481
17	10.3554	93.0839	TCCCTACCTGCGCTCACGGTTCCAC---ATCATTCTCCAGTA	0.981
18	13.8941	92.6774	TCCCTACCTGCGCTCACGGTTCCA---------------GTA	0.496	TCCCTACCTGCGCTCACGGTTCCACTTCATCATTCTCCAGTA	0.484
19	16.9661	65.4387	TCCCTACCTGCGCTCACGGTTCCACTTC---------CAGTA	0.492	TCCCTACCTGCGCTCACGGTTCCACTTCATCATTCTCCAGTA	0.485
20	11.9497	69.7935	TCCCTACCTGCGCTCACGGTTCCACTTCATCATTCTCCAGTA	0.509	TCCCTACCTGCGCTCACGGTTCCA---------------GTA	0.475
21	9.88729	88.4194	TCCCTACCTGCGCTCACGGTTCCACTTCATCATTCTCCAGTA	0.496	TCCCTACCTGCGCTCACGGTTCCAC------ATTCTCCAGTA	0.482
22	7.35643	70.8645	TCCCTACCTGCGCTCACGGTTCCA-----TCATTCTCCAGTA	0.491	TCCCTACCTGCGCTCACGGTTCCACTTCATCATTCTCCAGTA	0.489
23	18.6304	64.9419	TCCCTACCTGCGCTCACGGTTCCACTTCATCATTCTCCAGTA	0.742	TCCCTACCTGCGCTCA----------------TTCTCCAGTA	0.24
24	11.9052	80.129	TCCCTACCTGCGCTCACGGTTCCACTTCATCATTCTCCAGTA	0.515	TCCCTACCTGCGCTCACGGTTCCACTTTCATCATTCTCCAGTA	0.472
25	13.9064	63.2065	TCCCTACCTGCGCTCACGGTTCCACTT-----TTCTCCAGTA	0.537	TCCCTACCTGCGCTCACGGTTCCACTTCATCATTCTCCAGTA	0.437
26	17.4468	38.529	TCCCTACCTGCGCTCACGGTTCCACTT----ATTCTCCAGTA	0.658	TCCCTACCTGCGCTCACGGTTCCACTTCATCATTCTCCAGTA	0.326
27	7.27815	73.7613	TCCCTACCTGCGCTCACGGTTCCACTTCATCATTCTCCAGTA	0.501	TCCCTACCTGCGCTCACGGTTCCACTTCAT---TCTCCAGTA	0.48
28	35.8978	30.5548	TCCCTACCTGCGCTCACGGTTC---------ATTCTCCAGTA	0.512	TCCCTACCTGCGCTCACGGTTCCACTTCATCATTCTCCAGTA	0.475
29	47.0089	27.4194	TCCCTACCTGCGCTCACGGTTCCACTTCATCATTCTCCAGTA	0.52	TCCCTACCTGCGCTCACGGTTCCA-----TCATTCTCCAGTA	0.454
30	40.3817	41.9806	TCCCTACCTGCGCTCACGGTTCCACT----CATTCTCCAGTA	0.499	TCCCTACCTGCGCTCACGGTTCCACTTCATCATTCTCCAGTA	0.479
31	22.8213	45.2065	TCCCTACCTGCGCTCACGGTTCCACTTCATCATTCTCCAGTA	0.507	TCCCTACCTGCGCTCACGGTTCCACTT------CATCATTCTCCAGTA	0.243	TCCCTACCTGCGCTCACGGTTCCACTTCACATCATTCTCCAGTA	0.228
32	42.4383	42.2129	TCCCTACCTGCGCTCACGGTTCCACT----CATTCTCCAGTA	0.513	TCCCTACCTGCGCTCACGGTTCCACTTCATCATTCTCCAGTA	0.465
33	13.7582	55.5355	TCCCTACCTGCGCTCACGGTTCCACTTCATCATTCTCCAGTA	0.664	TCCCTACCTGCGCTCACGGTTCCACTTTGTGTGTGTGTGTGTGTGTGTGTGTGTGTAAGAGTG--TCATTCTCCAGTA	0.168	TCCCTACCTGCGCTCACGGTTCCACTTTGTGTGTGTGTGTGTGTGTGTGTGTGTAAGAGTG--TCATTCTCCAGTA	0.102
34	18.6008	57.8903	TCCCTACCTGCGCTCACGGTTCCACTTCATCATTCTCCAGTA	0.475	TCCCTACCTGCGCTCACGGTTCCACTT----ATTCTCCAGTA	0.406	TCCCTACCTGCGCTCACGGTTCCA---------------GTA	0.092
35	21.9038	37.4129	TCCCTACCTGCGCTCACGGTTCCACTTCATCATTCTCCAGTA	0.489	TCCCTACCTGCGCTCACGGTTCCACTTC-------TCCAGTA	0.483
36	24.9509	45.8452	TCCCTACCTGCGCTCACGGTTCCACTTCATCATTCTCCAGTA	0.453	TCCCTACCTGCGCTCACGGTTCCACT-CATCATTCTCCAGTA	0.375
37	18.8509	55.0323	TCCCTACCTGCGCTCACGGTTCCACTTCACATCATTCTCCAGTA	0.498	TCCCTACCTGCGCTCACGGTTCCACTTCATCATTCTCCAGTA	0.488
38	41.0377	19.4065	TCCCTACCTGCGCTCACGGTTCCACTTCATCATTCTCCAGTA	0.767	TCCCTACCTGCGCTCACGGTTC---------ATTCTCCAGTA	0.22
39	63.9845	19.7355	TCCCTACCTGCGCTCACGGTTCCACTTCATCATTCTCCAGTA	0.695	TCCCTACCTGCGCTCACGGTTCCACTTTGTGTGTGTGTGTGTGTGTGTGTGTGTGTAAGAGTG--TCATTCTCCAGTA	0.166	TCCCTACCTGCGCTCACGGTTCCACTTTGTGTGTGTGTGTGTGTGTGTGTGTGTAAGAGTG--TCATTCTCCAGTA	0.078
40	16.1903	69.8903	TCCCTACCTGCGCTCACGGTTCCACTTCATCATTCTCCAGTA	0.492	TCCCTACCTGCGCTCACGGTTCCA---------------GTA	0.487
41	12.2636	59.8387	TCC----------------------------ATTCTCCAGTA	0.539	TCCCTACCTGCGCTCACGGTTCCACTTCATCATTCTCCAGTA	0.442
42	8.18117	80.8903	TCCCTACCTGCGCTCACGGTTCCACT-CATCATTCTCCAGTA	0.51	TCCCTACCTGCGCTCACGGTTCCACTTCATCATTCTCCAGTA	0.477
43	46.7595	13.8774	TCCCTACCTGCGCTCACGGTTCCACTTCATCATTCTCCAGTA	0.779	TCCCTACCTGCGCTCACGGTTCCACT-CATCATTCTCCAGTA	0.217
44	13.76	55.54	TCCCTACCTGCGCTCACGGTTCCACTTCATCATTCTCCAGTA	0.664	TCCCTACCTGCGCTCACGGTTCCACTTTGTGTGTGTGTGTGTGTGTGTGTGTGTGTAAGAGTG--TCATTCTCCAGTA	0.168	TCCCTACCTGCGCTCACGGTTCCACTTTGTGTGTGTGTGTGTGTGTGTGTGTGTAAGAGTG--TCATTCTCCAGTA	0.102
Ndufa5
Clone#	Peak qP	Peak VCD	Allele #1	% Allele #1 Reads	Allele #2	% Allele #2 Reads	Allele #3	% Allele #3 Reads
1 (WT)	7.5	15.9	CTGAATGATCACCTCTTCTACTTCGCCACCCTGAAGCAAGTTTTCTAATTTTTTAACATCTGGTTC	1
2 (WT)	9.9	16.9	CTGAATGATCACCTCTTCTACTTCGCCACCCTGAAGCAAGTTTTCTAATTTTTTAACATCTGGTTC	1
3 (WT)	7.9	16.9	CTGAATGATCACCTCTTCTACTTCGCCACCCTGAAGCAAGTTTTCTAATTTTTTAACATCTGGTTC	1
4	15.9	17.8	CTGAATGATCACCTCTTCTACTTCGCCACCCTTGAAGCAAGTTTTCTAATTTTTTAACATCTGGTTC	0.362	CTGAATGATCACCTCTTCTACTTCGCC------------------TAATTTTTTAACATCTGGTTC	0.494	CTGAATGATCACCTCTTCTACTTCGC------------------CTAATTTTTTAACATCTGGTTC	0.131
5	26.1	18.4	CTGAATGATCACCTCTTCTACTTCGCCACCCTTGAAGCAAGTTTTCTAATTTTTTAACATCTGGTTC	0.302	CTGAATGATCACCTCTTCTACTTCGCC------------------TAATTTTTTAACATCTGGTTC	0.507	CTGAATGATCACCTCTTCTAC-----------------AGTTTTCTAATTTTTTAACATCTGGTTC	0.18
6	15.6	17.5	CTGAATGATCACCTCTTCTACTTCGCCACCCTTGAAGCAAGTTTTCTAATTTTTTAACATCTGGTTC	0.269	CTGAATGATCACCTCTTCTAC-----------------AGTTTTCTAATTTTTTAACATCTGGTTC	0.342	CTGAATGATCACCTCTTCTACTTCGCC------------------TAATTTTTTAACATCTGGTTC	0.383
7	15	17.2	CTGAATGATCACCTCTTCTACTTCGCCACCCTTGAAGCAAGTTTTCTAATTTTTTAACATCTGGTTC	0.5	CTGAATGATCACCTCTTCTACTTCGCC------------------TAATTTTTTAACATCTGGTTC	0.5
8	14.9	17.1	CTGAATGATCACCTCTTCTACTTCGCCACCCTTGAAGCAAGTTTTCTAATTTTTTAACATCTGGTTC	0.422	CTGAATGATCACCTCTTCTACTTCGC------------------CTAATTTTTTAACATCTGGTTC	0.571
9	10.2	16.7	CTGAATGATCACCTCTTCTACTTCGCCACCCTTGAAGCAAGTTTTCTAATTTTTTAACATCTGGTTC	0.287	CTGAATGATCACCTCTTCTACTTCGC------------------CTAATTTTTTAACATCTGGTTC	0.317	CTGAATGATCACCTCTTCTAC------------------AGTTTTCTAATTTTTTAACATCTGGTTC	0.317
10	11.2	18	CTGAATGATCACCTCTTCTACTTCGCCACCCTTGAAGCAAGTTTTCTAATTTTTTAACATCTGGTTC	0.259	CTGAATGATCACCTCTTCTACTTCGCC------------------TAATTTTTTAACATCTGGTTC	0.734
11	12.7	17.7	CTGAATGATCACCTCTTCTACTTCGCCACCCTTGAAGCAAGTTTTCTAATTTTTTAACATCTGGTTC	0.43	CTGAATGATCACCTCTTCTACTTCGCC------------------TAATTTTTTAACATCTGGTTC	0.563
12	9.9	17.1	CTGAATGATCACCTCTTCTACTTCGCCACCCTTGAAGCAAGTTTTCTAATTTTTTAACATCTGGTTC	0.427	CTGAATGATCACCTCTTCTACTTCGCC------------------TAATTTTTTAACATCTGGTTC	0.566
